# Supplementary material for: Evolution of Homeologous Gene Expression in Polyploid Wheat
Source: Genes (Basel). 2020 Nov 25;11(12):1401. doi: 10.3390/genes11121401 (PMC7759873; doi:10.3390/genes11121401)
Supplement: Supplementary file 1 [file genes-11-01401-s001.zip]

Archive with 12 entries (12 files):
- Figure S1.docx
- Figure S2.docx
- Supporting Dataset 1.xlsx
- Supporting Dataset 2.xlsx
- Table S1.docx
- Table S2.docx
- Table S3.docx
- Table S4.docx
- Table S5.docx
- Table S6.docx
- Table S7.docx
- Table S8.docx
