# Supplementary material for: Evolution of Homeologous Gene Expression in Polyploid Wheat
Source: Genes (Basel). 2020 Nov 25;11(12):1401. doi: 10.3390/genes11121401 (PMC7759873; doi:10.3390/genes11121401)
Supplement: Supplementary file 1 [file genes-11-01401-s001.zip › Supporting Dataset 1.xlsx]

## Sheet: Supporting Dataset 1 
Supporting Dataset 1. List of DEGs in each comparison.
Leaf						Inflorescence
Tdi_vs_AT2	TTR13_vs_AT2	ETW_vs_AT2	TTR13_vs_Tdi	ETW_vs_Tdi	ETW_vs_TTR13	Tdi_vs_AT2	TTR13_vs_AT2	ETW_vs_AT2	TTR13_vs_Tdi	ETW_vs_Tdi	ETW_vs_TTR13
TRIDC6AG053550	TRIDC3AG026460	TRIDC1AG052930	TRIDC6AG053550	TRIDC5AG013290	TRIDC7AG047780	TRIDC6AG022260	TRIDC6AG022260	TRIDC3AG026180	TRIDC6AG004250	TRIDC3AG026180	TRIDC3AG026180
TRIDC5AG013290	TRIDC1AG021040	TRIDC6AG022260	TRIDC1AG021040	TRIDC3AG012380	TRIDC4AG035560	TRIDC5AG058490	TRIDC6AG004250	TRIDC6AG022260	TRIDC5AG058490	TRIDC2AG060070	TRIDC2AG060070
TRIDC6AG022260	TRIDC5AG037970	TRIDC7AG047780	TRIDC5AG013290	TRIDC5AG040030	TRIDC1AG021040	TRIDC1AG053640	TRIDC6AG020760	TRIDC2AG060070	TRIDC6AG004210	TRIDC5AG015770	TRIDC5AG058490
TRIDC6AG009700	TRIDC4AG063530	TRIDC1AG002040	TRIDC3AG048820	TRIDC6AG059980	TRIDC1AG065360	TRIDC7AG008820	TRIDC3AG031710	TRIDC6AG020760	TRIDC3AG031710	TRIDC6AG019750	TRIDC6AG004250
TRIDC5AG074200	TRIDC3AG011030	TRIDC5AG025330	TRIDC3AG031710	TRIDC4AG035560	TRIDC6AG000260	TRIDC5AG074200	TRIDC2AG022840	TRIDC5AG058490	TRIDC2AG022840	TRIDC5AG047170	TRIDC3AG031710
TRIDC3AG011030	TRIDC6AG022260	TRIDC3AG026460	TRIDC2AG050830	TRIDC6AG053550	TRIDC1AG026840	TRIDC6AG009700	TRIDC7AG008820	TRIDC1AG052930	TRIDC1AG053640	TRIDC2AG081010	TRIDC6AG000420
TRIDC4AG013490	TRIDC2AG050830	TRIDC2AG018460	TRIDC1AG065360	TRIDC3AG048820	TRIDC5AG037970	TRIDC4AG049790	TRIDC1AG052930	TRIDC1AG002040	TRIDC3AG005240	TRIDC1AG053640	TRIDC3AG008450
TRIDC3AG041970	TRIDC7AG006950	TRIDC2AG037440	TRIDC2AG000700	TRIDC5AG059350	TRIDC5AG059350	TRIDC3AG025680	TRIDC3AG005240	TRIDC7AG008820	TRIDC4AG049790	TRIDC3AG035180	TRIDC3AG005240
TRIDC6AG059980	TRIDC2AG018460	TRIDC1AG026840	TRIDC1AG003020	TRIDC6AG060120	TRIDC3AG031710	TRIDC6AG053550	TRIDC4AG056220	TRIDC7AG071420	TRIDC6AG004160	TRIDC3AG004820	TRIDC2AG081010
TRIDC5AG036190	TRIDC4AG062720	TRIDC5AG059350	TRIDC5AG074200	TRIDC1AG002040	TRIDC1AG035890	TRIDC6AG020760	TRIDC2AG063420	TRIDC6AG019750	TRIDC4AG045960	TRIDC1AG002040	TRIDC2AG000700
TRIDC7AG058420	TRIDC3AG031710	TRIDC3AG048820	TRIDC1AG023190	TRIDC7AG047780	TRIDC1AG002040	TRIDC4AG056220	TRIDC7AG072960	TRIDC7AG042160	TRIDC6AG053550	TRIDC1AG052930	TRIDC5AG047170
TRIDC3AG026460	TRIDC2AG062530	TRIDC4AG062450	TRIDC3AG008900	TRIDC3AG031040	TRIDC2AG020680	TRIDC4AG063530	TRIDC4AG063530	TRIDC2AG000700	TRIDC3AG025680	TRIDC4AG045960	TRIDC1AG002040
TRIDC4AG043780	TRIDC1AG052930	TRIDC1AG064710	TRIDC3AG035180	TRIDC6AG039020	TRIDC5AG006780	TRIDC4AG045960	TRIDC2AG062970	TRIDC2AG062970	TRIDC3AG035180	TRIDC7AG071470	TRIDC1AG059600
TRIDC6AG060120	TRIDC2AG018490	TRIDC6AG029620	TRIDC3AG013350	TRIDC1AG063480	TRIDC5AG064530	TRIDC7AG067410	TRIDC3AG008580	TRIDC1AG015520	TRIDC1AG003020	TRIDC3AG025680	TRIDC5AG002280
TRIDC7AG006950	TRIDC3AG052590	TRIDC5AG064530	TRIDC5AG040030	TRIDC3AG064790	TRIDC2AG000700	TRIDC7AG040370	TRIDC4AG007890	TRIDC4AG021890	TRIDC3AG004820	TRIDC1AG028380	TRIDC4AG059380
TRIDC4AG063530	TRIDC3AG048820	TRIDC3AG025540	TRIDC4AG007040	TRIDC4AG013490	TRIDC5AG006850	TRIDC6AG028260	TRIDC5AG001950	TRIDC5AG047170	TRIDC5AG068130	TRIDC7AG071420	TRIDC5AG016720
TRIDC1AG064710	TRIDC5AG032400	TRIDC3AG064790	TRIDC5AG008130	TRIDC3AG041970	TRIDC1AG011200	TRIDC5AG008750	TRIDC3AG008450	TRIDC5AG001950	TRIDC6AG019750	TRIDC6AG053550	TRIDC6AG004160
TRIDC7AG008820	TRIDC7AG008820	TRIDC2AG062530	TRIDC6AG061310	TRIDC7AG045510	TRIDC2AG037440	TRIDC7AG072960	TRIDC1AG021170	TRIDC6AG027430	TRIDC5AG002280	TRIDC6AG059320	TRIDC6AG004210
TRIDC3AG072950	TRIDC3AG071960	TRIDC3AG029820	TRIDC3AG031040	TRIDC1AG005250	TRIDC7AG073300	TRIDC4AG061160	TRIDC6AG019750	TRIDC6AG027230	TRIDC1AG059570	TRIDC1AG009160	TRIDC4AG003550
TRIDC4AG028280	TRIDC6AG033710	TRIDC1AG059280	TRIDC4AG003550	TRIDC1AG035890	TRIDC1AG006150	TRIDC5AG025250	TRIDC1AG035660	TRIDC4AG061160	TRIDC6AG048360	TRIDC2AG063430	TRIDC1AG009160
TRIDC2AG055390	TRIDC4AG013490	TRIDC4AG023150	TRIDC6AG045240	TRIDC1AG032640	TRIDC7AG045510	TRIDC5AG010540	TRIDC1AG023190	TRIDC3AG014560	TRIDC5AG032400	TRIDC5AG007230	TRIDC7AG071420
TRIDC3AG026180	TRIDC5AG022730	TRIDC4AG043780	TRIDC5AG036190	TRIDC3AG026000	TRIDC6AG060120	TRIDC1AG021170	TRIDC6AG028260	TRIDC4AG069600	TRIDC4AG053640	TRIDC6AG048360	TRIDC1AG002470
TRIDC5AG040030	TRIDC7AG058420	TRIDC3AG054980	TRIDC1AG059570	TRIDC5AG020020	TRIDC2AG042410	TRIDC6AG059980	TRIDC5AG008750	TRIDC7AG072960	TRIDC5AG041380	TRIDC3AG008450	TRIDC5AG007230
TRIDC1AG030570	TRIDC2AG018730	TRIDC4AG063530	TRIDC6AG009700	TRIDC2AG042410	TRIDC1AG005250	TRIDC1AG028380	TRIDC5AG032400	TRIDC4AG064220	TRIDC1AG023190	TRIDC1AG028900	TRIDC1AG028380
TRIDC4AG066910	TRIDC1AG023190	TRIDC2AG000700	TRIDC5AG032400	TRIDC2AG004930	TRIDC6AG041810	TRIDC2AG000700	TRIDC5AG001940	TRIDC7AG048410	TRIDC6AG009700	TRIDC3AG014560	TRIDC5AG015770
TRIDC2AG000700	TRIDC6AG061310	TRIDC7AG032720	TRIDC5AG076030	TRIDC4AG023150	TRIDC4AG003190	TRIDC7AG033490	TRIDC5AG025250	TRIDC7AG034700	TRIDC2AG001880	TRIDC1AG064300	TRIDC1AG015520
TRIDC1AG002050	TRIDC6AG060120	TRIDC4AG003190	TRIDC4AG049790	TRIDC3AG022910	TRIDC4AG059380	TRIDC2AG040560	TRIDC4AG043470	TRIDC2AG063420	TRIDC3AG031040	TRIDC3AG048820	TRIDC6AG055020
TRIDC2AG004930	TRIDC1AG064710	TRIDC3AG058330	TRIDC5AG058490	TRIDC7AG044310	TRIDC2AG037250	TRIDC2AG032500	TRIDC1AG059570	TRIDC1AG021170	TRIDC5AG074200	TRIDC5AG016720	TRIDC2AG003460
TRIDC5AG015930	TRIDC3AG019100	TRIDC6AG015880	TRIDC5AG068130	TRIDC5AG074200	TRIDC3AG058330	TRIDC3AG033170	TRIDC6AG000420	TRIDC1AG012960	TRIDC1AG052930	TRIDC3AG020240	TRIDC3AG058130
TRIDC5AG025330	TRIDC5AG042910	TRIDC4AG062720	TRIDC5AG025510	TRIDC4AG029350	TRIDC5AG070770	TRIDC1AG039560	TRIDC2AG044560	TRIDC4AG031420	TRIDC2AG000700	TRIDC7AG033490	TRIDC1AG039930
TRIDC4AG062720	TRIDC5AG008130	TRIDC7AG006950	TRIDC2AG022840	TRIDC1AG002050	TRIDC3AG022910	TRIDC4AG051160	TRIDC6AG060120	TRIDC4AG051160	TRIDC6AG031180	TRIDC5AG033640	TRIDC3AG044770
TRIDC5AG022730	TRIDC3AG035180	TRIDC3AG052590	TRIDC6AG048360	TRIDC1AG003070	TRIDC5AG020020	TRIDC2AG063420	TRIDC6AG004210	TRIDC2AG008140	TRIDC4AG003550	TRIDC3AG012380	TRIDC1AG026840
TRIDC4AG007040	TRIDC6AG048360	TRIDC2AG042410	TRIDC1AG050800	TRIDC3AG015520	TRIDC6AG000420	TRIDC3AG008580	TRIDC6AG027230	TRIDC4AG063530	TRIDC2AG006770	TRIDC6AG059980	TRIDC2AG036970
TRIDC4AG056220	TRIDC3AG060140	TRIDC4AG016500	TRIDC2AG020680	TRIDC4AG070290	TRIDC5AG015770	TRIDC2AG063070	TRIDC4AG061160	TRIDC2AG069310	TRIDC1AG064300	TRIDC7AG005380	TRIDC5AG033640
TRIDC2AG018490	TRIDC5AG015930	TRIDC1AG059590	TRIDC1AG064020	TRIDC5AG057140	TRIDC7AG036730	TRIDC4AG064220	TRIDC2AG016200	TRIDC1AG035660	TRIDC3AG051250	TRIDC1AG045790	TRIDC5AG041580
TRIDC1AG003020	TRIDC7AG059510	TRIDC2AG037250	TRIDC3AG000500	TRIDC4AG003190	TRIDC6AG012420	TRIDC2AG001880	TRIDC2AG065030	TRIDC1AG064710	TRIDC7AG030170	TRIDC6AG009700	TRIDC2AG022840
TRIDC6AG028260	TRIDC6AG035880	TRIDC1AG005250	TRIDC6AG059560	TRIDC7AG032720	TRIDC1AG003020	TRIDC2AG065030	TRIDC5AG048860	TRIDC3AG050040	TRIDC7AG033490	TRIDC5AG074200	TRIDC5AG002870
TRIDC3AG031040	TRIDC3AG060130	TRIDC1AG032640	TRIDC1AG052240	TRIDC6AG000420	TRIDC4AG003550	TRIDC3AG063730	TRIDC5AG001360	TRIDC1AG009160	TRIDC1AG022170	TRIDC5AG068130	TRIDC6AG000260
TRIDC3AG013350	TRIDC1AG059570	TRIDC3AG012380	TRIDC6AG051800	TRIDC5AG039200	TRIDC3AG064790	TRIDC1AG012960	TRIDC5AG037970	TRIDC5AG025250	TRIDC3AG057920	TRIDC1AG022170	TRIDC4AG041910
TRIDC6AG033710	TRIDC4AG056220	TRIDC5AG055490	TRIDC1AG002050	TRIDC5AG017580	TRIDC3AG037510	TRIDC5AG004640	TRIDC5AG002280	TRIDC7AG042660	TRIDC4AG007890	TRIDC2AG001880	TRIDC3AG012380
TRIDC4AG049790	TRIDC4AG023150	TRIDC2AG053230	TRIDC4AG025030	TRIDC3AG037640	TRIDC1AG060600	TRIDC4AG000330	TRIDC2AG012780	TRIDC4AG007890	TRIDC3AG060130	TRIDC6AG000420	TRIDC1AG033350
TRIDC7AG051110	TRIDC3AG062370	TRIDC4AG035560	TRIDC7AG027400	TRIDC6AG009700	TRIDC7AG032720	TRIDC2AG062970	TRIDC3AG026460	TRIDC2AG065030	TRIDC3AG044770	TRIDC4AG049790	TRIDC1AG015880
TRIDC2AG063500	TRIDC5AG058850	TRIDC6AG020760	TRIDC5AG037970	TRIDC5AG024130	TRIDC6AG055020	TRIDC6AG027230	TRIDC1AG028380	TRIDC1AG008390	TRIDC2AG018460	TRIDC3AG033800	TRIDC2AG022690
TRIDC5AG009150	TRIDC4AG049220	TRIDC7AG008820	TRIDC3AG019870	TRIDC7AG037680	TRIDC4AG013490	TRIDC3AG044770	TRIDC1AG064710	TRIDC3AG048820	TRIDC5AG010540	TRIDC2AG003460	TRIDC1AG015500
TRIDC2AG054570	TRIDC4AG043780	TRIDC4AG041290	TRIDC4AG023150	TRIDC3AG073200	TRIDC6AG040110	TRIDC5AG001360	TRIDC1AG012960	TRIDC5AG008750	TRIDC7AG068930	TRIDC6AG059720	TRIDC3AG057920
TRIDC1AG063480	TRIDC7AG051110	TRIDC6AG043230	TRIDC5AG058850	TRIDC2AG042150	TRIDC6AG040100	TRIDC2AG016200	TRIDC3AG072540	TRIDC5AG007230	TRIDC4AG059380	TRIDC3AG051010	TRIDC7AG063610
TRIDC3AG011860	TRIDC3AG057920	TRIDC4AG065120	TRIDC4AG059380	TRIDC4AG049790	TRIDC2AG004750	TRIDC2AG055150	TRIDC4AG067640	TRIDC3AG020240	TRIDC1AG053190	TRIDC7AG048410	TRIDC5AG071560
TRIDC5AG028220	TRIDC3AG041970	TRIDC3AG063660	TRIDC4AG049930	TRIDC4AG069440	TRIDC5AG058490	TRIDC4AG066040	TRIDC5AG041380	TRIDC2AG035050	TRIDC5AG071560	TRIDC7AG043950	TRIDC3AG060130
TRIDC7AG045070	TRIDC3AG000500	TRIDC5AG015770	TRIDC7AG031020	TRIDC5AG057030	TRIDC7AG037680	TRIDC6AG006810	TRIDC3AG035180	TRIDC3AG072540	TRIDC6AG059320	TRIDC1AG059570	TRIDC1AG003020
TRIDC5AG002260	TRIDC4AG066910	TRIDC7AG072610	TRIDC5AG007490	TRIDC5AG036190	TRIDC6AG043230	TRIDC6AG060120	TRIDC2AG031580	TRIDC3AG051010	TRIDC1AG035580	TRIDC5AG015810	TRIDC7AG000300
TRIDC4AG050130	TRIDC2AG040250	TRIDC4AG069190	TRIDC1AG057680	TRIDC7AG004270	TRIDC4AG041290	TRIDC5AG048860	TRIDC5AG023840	TRIDC5AG027120	TRIDC5AG023840	TRIDC4AG041910	TRIDC4AG001000
TRIDC3AG035560	TRIDC5AG018530	TRIDC1AG032150	TRIDC5AG047090	TRIDC6AG045240	TRIDC5AG017580	TRIDC3AG073450	TRIDC4AG048330	TRIDC7AG003640	TRIDC1AG028900	TRIDC7AG044310	TRIDC1AG058900
TRIDC3AG025540	TRIDC6AG020760	TRIDC6AG040110	TRIDC5AG009800	TRIDC1AG057680	TRIDC6AG039020	TRIDC3AG008450	TRIDC4AG064220	TRIDC3AG051590	TRIDC6AG014600	TRIDC2AG008140	TRIDC3AG020240
TRIDC3AG063660	TRIDC6AG000260	TRIDC5AG020700	TRIDC3AG026000	TRIDC5AG046550	TRIDC3AG008900	TRIDC2AG081010	TRIDC2AG081010	TRIDC3AG023890	TRIDC4AG048330	TRIDC5AG069980	TRIDC5AG037970
TRIDC4AG016030	TRIDC6AG045240	TRIDC4AG001010	TRIDC5AG071560	TRIDC5AG016280	TRIDC3AG054980	TRIDC7AG033070	TRIDC5AG071560	TRIDC2AG077360	TRIDC1AG063980	TRIDC3AG024880	TRIDC3AG051530
TRIDC5AG058490	TRIDC6AG023420	TRIDC3AG016140	TRIDC7AG011380	TRIDC6AG015780	TRIDC1AG050800	TRIDC4AG003670	TRIDC5AG013130	TRIDC2AG022690	TRIDC1AG014690	TRIDC2AG071910	TRIDC4AG035530
TRIDC6AG023420	TRIDC5AG021390	TRIDC1AG049570	TRIDC6AG000260	TRIDC5AG058500	TRIDC5AG013290	TRIDC5AG069900	TRIDC6AG058520	TRIDC4AG056220	TRIDC3AG064940	TRIDC1AG015520	TRIDC2AG029950
TRIDC7AG027400	TRIDC5AG043910	TRIDC5AG058490	TRIDC1AG063480	TRIDC2AG040560	TRIDC7AG023520	TRIDC4AG062520	TRIDC2AG032500	TRIDC1AG063250	TRIDC3AG024880	TRIDC3AG011170	TRIDC6AG031180
TRIDC4AG000750	TRIDC6AG002320	TRIDC3AG033420	TRIDC5AG009150	TRIDC3AG054980	TRIDC7AG044310	TRIDC1AG006140	TRIDC6AG031180	TRIDC6AG004220	TRIDC4AG041160	TRIDC6AG004220	TRIDC6AG000160
TRIDC2AG040250	TRIDC4AG062450	TRIDC2AG008150	TRIDC3AG072240	TRIDC2AG076530	TRIDC3AG012380	TRIDC3AG025430	TRIDC2AG031930	TRIDC6AG012730	TRIDC7AG071470	TRIDC2AG049870	TRIDC2AG071910
TRIDC3AG019870	TRIDC3AG060900	TRIDC3AG040010	TRIDC4AG036850	TRIDC3AG008240	TRIDC1AG043390	TRIDC2AG045590	TRIDC3AG004820	TRIDC6AG018070	TRIDC4AG047470	TRIDC5AG012370	TRIDC5AG044810
TRIDC3AG072240	TRIDC6AG028260	TRIDC2AG032510	TRIDC3AG057920	TRIDC4AG016500	TRIDC5AG024130	TRIDC7AG060020	TRIDC2AG077360	TRIDC5AG013130	TRIDC5AG069980	TRIDC1AG059600	TRIDC7AG038830
TRIDC2AG040560	TRIDC7AG011380	TRIDC3AG062370	TRIDC1AG062310	TRIDC2AG051790	TRIDC2AG029950	TRIDC7AG045060	TRIDC6AG059740	TRIDC4AG048050	TRIDC1AG031750	TRIDC6AG015780	TRIDC6AG060120
TRIDC2AG071850	TRIDC6AG013230	TRIDC6AG061100	TRIDC4AG069190	TRIDC4AG035610	TRIDC7AG068770	TRIDC4AG026360	TRIDC5AG022730	TRIDC6AG059320	TRIDC7AG001030	TRIDC7AG070670	TRIDC7AG047780
TRIDC5AG027460	TRIDC7AG047960	TRIDC1AG039330	TRIDC2AG001690	TRIDC3AG056620	TRIDC7AG017150	TRIDC5AG026030	TRIDC6AG048360	TRIDC4AG001800	TRIDC5AG001940	TRIDC1AG054260	TRIDC1AG042730
TRIDC1AG016950	TRIDC4AG016030	TRIDC5AG033640	TRIDC3AG013950	TRIDC7AG017150	TRIDC1AG016840	TRIDC3AG068330	TRIDC4AG038410	TRIDC6AG028260	TRIDC6AG027740	TRIDC7AG000300	TRIDC1AG033460
TRIDC3AG033550	TRIDC1AG016950	TRIDC4AG067290	TRIDC5AG026030	TRIDC2AG004750	TRIDC5AG015810	TRIDC5AG001950	TRIDC1AG063250	TRIDC2AG044560	TRIDC5AG002870	TRIDC2AG022690	TRIDC3AG067720
TRIDC4AG069190	TRIDC4AG056230	TRIDC1AG029880	TRIDC2AG062530	TRIDC1AG026840	TRIDC2AG003730	TRIDC2AG006770	TRIDC3AG060130	TRIDC4AG043470	TRIDC4AG025030	TRIDC5AG077190	TRIDC3AG003210
TRIDC5AG008170	TRIDC5AG007490	TRIDC6AG012420	TRIDC2AG012410	TRIDC3AG019870	TRIDC7AG044230	TRIDC2AG013820	TRIDC4AG053640	TRIDC5AG033640	TRIDC3AG033170	TRIDC2AG006640	TRIDC1AG010860
TRIDC1AG017780	TRIDC2AG035850	TRIDC5AG001940	TRIDC3AG015520	TRIDC1AG002540	TRIDC5AG025330	TRIDC1AG008390	TRIDC2AG031220	TRIDC3AG042060	TRIDC3AG034830	TRIDC2AG045740	TRIDC4AG047470
TRIDC5AG057350	TRIDC5AG057350	TRIDC4AG021890	TRIDC5AG070770	TRIDC4AG032110	TRIDC4AG069190	TRIDC5AG070530	TRIDC4AG056800	TRIDC3AG004820	TRIDC3AG011030	TRIDC5AG041580	TRIDC5AG061440
TRIDC4AG043790	TRIDC5AG009800	TRIDC5AG054360	TRIDC3AG060130	TRIDC6AG059550	TRIDC4AG029350	TRIDC1AG059490	TRIDC4AG062520	TRIDC5AG015770	TRIDC2AG006640	TRIDC2AG006770	TRIDC3AG014560
TRIDC3AG052590	TRIDC5AG020700	TRIDC4AG012240	TRIDC3AG051250	TRIDC4AG001010	TRIDC1AG023190	TRIDC7AG026510	TRIDC7AG030170	TRIDC3AG044770	TRIDC6AG000770	TRIDC6AG027740	TRIDC4AG069600
TRIDC5AG046550	TRIDC7AG045070	TRIDC5AG077190	TRIDC1AG031690	TRIDC3AG042090	TRIDC6AG059550	TRIDC5AG021290	TRIDC2AG018460	TRIDC5AG013290	TRIDC2AG072060	TRIDC4AG009200	TRIDC1AG021040
TRIDC6AG020760	TRIDC5AG071560	TRIDC5AG070770	TRIDC5AG076640	TRIDC7AG036730	TRIDC6AG059980	TRIDC3AG022250	TRIDC2AG029550	TRIDC7AG065220	TRIDC2AG021340	TRIDC7AG063610	TRIDC1AG014690
TRIDC5AG042910	TRIDC4AG057710	TRIDC5AG018230	TRIDC2AG001630	TRIDC2AG072060	TRIDC2AG048550	TRIDC3AG051250	TRIDC2AG038510	TRIDC1AG037540	TRIDC2AG025930	TRIDC7AG072610	TRIDC3AG069170
TRIDC1AG062310	TRIDC3AG035560	TRIDC4AG056230	TRIDC3AG033800	TRIDC7AG042000	TRIDC5AG015130	TRIDC3AG030370	TRIDC5AG025120	TRIDC4AG011230	TRIDC1AG025360	TRIDC3AG030370	TRIDC4AG046240
TRIDC1AG014690	TRIDC7AG075520	TRIDC3AG018170	TRIDC6AG041100	TRIDC1AG030570	TRIDC4AG036850	TRIDC7AG045160	TRIDC4AG034200	TRIDC5AG001940	TRIDC4AG027020	TRIDC6AG006230	TRIDC2AG004750
TRIDC6AG035340	TRIDC2AG022840	TRIDC2AG037000	TRIDC7AG060020	TRIDC2AG037440	TRIDC1AG034820	TRIDC4AG043470	TRIDC2AG052660	TRIDC3AG040010	TRIDC4AG035530	TRIDC2AG040560	TRIDC6AG057150
TRIDC3AG015520	TRIDC5AG070880	TRIDC6AG033710	TRIDC1AG060600	TRIDC5AG018230	TRIDC3AG025540	TRIDC5AG075020	TRIDC3AG006620	TRIDC6AG035680	TRIDC5AG025120	TRIDC6AG054020	TRIDC5AG041380
TRIDC1AG057680	TRIDC6AG043590	TRIDC7AG060210	TRIDC3AG012380	TRIDC1AG062290	TRIDC5AG028580	TRIDC5AG052450	TRIDC4AG003670	TRIDC1AG058900	TRIDC1AG039560	TRIDC5AG023840	TRIDC4AG011230
TRIDC5AG009500	TRIDC6AG000420	TRIDC3AG072950	TRIDC1AG022900	TRIDC3AG011720	TRIDC5AG032400	TRIDC2AG038510	TRIDC3AG022250	TRIDC1AG040710	TRIDC2AG012780	TRIDC1AG008140	TRIDC7AG025120
TRIDC1AG062090	TRIDC1AG030570	TRIDC7AG058420	TRIDC6AG001310	TRIDC2AG045740	TRIDC7AG048700	TRIDC2AG029520	TRIDC3AG025430	TRIDC3AG041850	TRIDC2AG063430	TRIDC3AG031040	TRIDC1AG023190
TRIDC6AG013230	TRIDC4AG003550	TRIDC2AG051790	TRIDC5AG058690	TRIDC2AG032500	TRIDC1AG035580	TRIDC5AG022730	TRIDC6AG026050	TRIDC2AG045740	TRIDC3AG048820	TRIDC2AG036970	TRIDC7AG069870
TRIDC3AG013950	TRIDC3AG026180	TRIDC7AG053870	TRIDC5AG011000	TRIDC7AG026230	TRIDC5AG016280	TRIDC2AG025320	TRIDC4AG025150	TRIDC6AG058520	TRIDC3AG056650	TRIDC4AG069600	TRIDC3AG008580
TRIDC4AG061160	TRIDC4AG028710	TRIDC6AG040100	TRIDC4AG042460	TRIDC7AG062870	TRIDC1AG056810	TRIDC6AG013780	TRIDC1AG043770	TRIDC3AG035180	TRIDC3AG068330	TRIDC3AG003210	TRIDC5AG070550
TRIDC2AG046040	TRIDC1AG051110	TRIDC6AG054020	TRIDC2AG032500	TRIDC4AG065180	TRIDC7AG062870	TRIDC2AG077980	TRIDC1AG026840	TRIDC7AG068600	TRIDC4AG068250	TRIDC4AG053120	TRIDC7AG062480
TRIDC7AG047960	TRIDC7AG042120	TRIDC4AG016030	TRIDC3AG064940	TRIDC5AG070310	TRIDC7AG053870	TRIDC6AG018070	TRIDC7AG067410	TRIDC7AG043950	TRIDC1AG035660	TRIDC2AG056240	TRIDC3AG032370
TRIDC3AG055760	TRIDC4AG025150	TRIDC4AG025150	TRIDC5AG059200	TRIDC1AG036320	TRIDC3AG051590	TRIDC7AG042160	TRIDC2AG008760	TRIDC7AG063610	TRIDC3AG030370	TRIDC3AG034830	TRIDC7AG037680
TRIDC3AG044770	TRIDC7AG007310	TRIDC2AG007220	TRIDC2AG025930	TRIDC5AG059270	TRIDC6AG015880	TRIDC4AG066220	TRIDC3AG066890	TRIDC4AG062450	TRIDC7AG076780	TRIDC3AG023890	TRIDC7AG041350
TRIDC6AG029620	TRIDC4AG063360	TRIDC7AG036730	TRIDC6AG045210	TRIDC4AG009260	TRIDC5AG018230	TRIDC2AG029550	TRIDC3AG011030	TRIDC2AG045470	TRIDC5AG009800	TRIDC4AG070300	TRIDC6AG001380
TRIDC3AG028670	TRIDC1AG033760	TRIDC3AG019100	TRIDC5AG021090	TRIDC3AG035180	TRIDC7AG007310	TRIDC2AG040250	TRIDC4AG025030	TRIDC5AG041580	TRIDC3AG045120	TRIDC1AG043390	TRIDC3AG043460
TRIDC4AG024470	TRIDC6AG053900	TRIDC2AG050830	TRIDC4AG009260	TRIDC6AG001310	TRIDC7AG078520	TRIDC2AG052470	TRIDC2AG011420	TRIDC1AG040770	TRIDC5AG044550	TRIDC1AG039560	TRIDC7AG053080
TRIDC3AG037640	TRIDC4AG025030	TRIDC7AG070820	TRIDC5AG068520	TRIDC4AG015250	TRIDC3AG037640	TRIDC3AG026460	TRIDC4AG052110	TRIDC4AG069310	TRIDC7AG025130	TRIDC3AG042170	TRIDC7AG043950
TRIDC3AG026000	TRIDC1AG060350	TRIDC6AG015780	TRIDC7AG001030	TRIDC5AG015770	TRIDC5AG058850	TRIDC3AG035150	TRIDC2AG013520	TRIDC1AG035650	TRIDC2AG019440	TRIDC2AG032180	TRIDC7AG042160
TRIDC7AG027320	TRIDC2AG040560	TRIDC3AG035620	TRIDC5AG059270	TRIDC5AG054360	TRIDC3AG074100	TRIDC4AG031420	TRIDC4AG062450	TRIDC5AG017430	TRIDC6AG041100	TRIDC5AG035060	TRIDC3AG050040
TRIDC3AG028680	TRIDC1AG022900	TRIDC3AG025460	TRIDC2AG067840	TRIDC1AG049570	TRIDC4AG016500	TRIDC2AG044560	TRIDC5AG002870	TRIDC5AG037370	TRIDC1AG003450	TRIDC7AG001890	TRIDC1AG016620
TRIDC5AG047090	TRIDC1AG050800	TRIDC2AG045740	TRIDC3AG044770	TRIDC2AG003730	TRIDC5AG071270	TRIDC2AG063430	TRIDC3AG000320	TRIDC4AG023470	TRIDC5AG046580	TRIDC6AG006580	TRIDC7AG044310
TRIDC7AG049870	TRIDC2AG020680	TRIDC5AG022730	TRIDC5AG002870	TRIDC7AG068770	TRIDC4AG036660	TRIDC1AG064710	TRIDC7AG042660	TRIDC5AG025330	TRIDC4AG023150	TRIDC5AG025120	TRIDC2AG043770
TRIDC3AG048500	TRIDC6AG020770	TRIDC3AG071280	TRIDC7AG068280	TRIDC3AG038680	TRIDC1AG034000	TRIDC3AG033390	TRIDC5AG015930	TRIDC2AG040360	TRIDC6AG059240	TRIDC2AG011850	TRIDC3AG008080
TRIDC4AG060400	TRIDC2AG071150	TRIDC5AG006780	TRIDC3AG025680	TRIDC6AG043230	TRIDC2AG032510	TRIDC3AG048500	TRIDC3AG067060	TRIDC1AG052980	TRIDC7AG070670	TRIDC1AG015500	TRIDC7AG043010
TRIDC1AG046210	TRIDC7AG027320	TRIDC3AG010360	TRIDC7AG029870	TRIDC1AG054260	TRIDC6AG034550	TRIDC2AG006640	TRIDC4AG035530	TRIDC3AG006620	TRIDC7AG042220	TRIDC2AG055150	TRIDC5AG015810
TRIDC5AG017430	TRIDC1AG055320	TRIDC5AG076830	TRIDC4AG063360	TRIDC3AG026180	TRIDC4AG042450	TRIDC1AG038160	TRIDC6AG006810	TRIDC3AG003210	TRIDC7AG029940	TRIDC3AG051590	TRIDC4AG010990
TRIDC5AG032660	TRIDC5AG068130	TRIDC3AG051590	TRIDC5AG048910	TRIDC2AG019300	TRIDC7AG019480	TRIDC5AG046380	TRIDC6AG004220	TRIDC2AG011420	TRIDC4AG067640	TRIDC4AG001800	TRIDC4AG048240
TRIDC3AG038680	TRIDC1AG064020	TRIDC4AG011230	TRIDC6AG059320	TRIDC1AG016840	TRIDC3AG041970	TRIDC4AG064150	TRIDC3AG023360	TRIDC1AG028830	TRIDC1AG063110	TRIDC1AG015700	TRIDC5AG025330
TRIDC3AG008900	TRIDC6AG041920	TRIDC4AG027360	TRIDC4AG028280	TRIDC6AG040100	TRIDC4AG019030	TRIDC2AG065610	TRIDC7AG033070	TRIDC2AG031070	TRIDC7AG040370	TRIDC4AG035610	TRIDC1AG008390
TRIDC6AG000420	TRIDC3AG035150	TRIDC5AG009150	TRIDC3AG016890	TRIDC7AG051110	TRIDC6AG035710	TRIDC7AG003640	TRIDC7AG067010	TRIDC3AG058330	TRIDC5AG028100	TRIDC3AG073450	TRIDC1AG043390
TRIDC2AG052660	TRIDC3AG025460	TRIDC4AG066910	TRIDC2AG077960	TRIDC4AG041290	TRIDC4AG032110	TRIDC1AG029680	TRIDC6AG012730	TRIDC7AG007600	TRIDC1AG065000	TRIDC2AG004750	TRIDC3AG011170
TRIDC1AG022730	TRIDC3AG028200	TRIDC2AG018490	TRIDC1AG032640	TRIDC3AG013350	TRIDC5AG033000	TRIDC6AG042040	TRIDC1AG038240	TRIDC7AG070670	TRIDC2AG001690	TRIDC2AG024400	TRIDC2AG061580
TRIDC6AG037630	TRIDC4AG035560	TRIDC5AG017430	TRIDC5AG053380	TRIDC3AG035620	TRIDC5AG033640	TRIDC2AG013520	TRIDC2AG019440	TRIDC2AG011230	TRIDC7AG025120	TRIDC3AG050040	TRIDC6AG026090
TRIDC1AG060350	TRIDC5AG057950	TRIDC4AG061780	TRIDC5AG046550	TRIDC4AG054170	TRIDC5AG061220	TRIDC4AG038410	TRIDC3AG035150	TRIDC6AG048360	TRIDC1AG013760	TRIDC2AG075930	TRIDC3AG073790
TRIDC4AG062520	TRIDC4AG027360	TRIDC6AG035880	TRIDC4AG014540	TRIDC4AG021870	TRIDC3AG057920	TRIDC7AG025300	TRIDC5AG058490	TRIDC1AG043110	TRIDC3AG073450	TRIDC5AG078780	TRIDC5AG070480
TRIDC4AG024490	TRIDC4AG018100	TRIDC1AG022250	TRIDC4AG052110	TRIDC7AG000300	TRIDC5AG063230	TRIDC4AG052210	TRIDC4AG021890	TRIDC6AG007740	TRIDC5AG077190	TRIDC2AG018460	TRIDC7AG020980
TRIDC2AG055760	TRIDC1AG065360	TRIDC3AG021490	TRIDC5AG064530	TRIDC6AG044120	TRIDC7AG000300	TRIDC5AG035060	TRIDC3AG022200	TRIDC6AG020890	TRIDC1AG055350	TRIDC3AG069170	TRIDC6AG007730
TRIDC6AG035880	TRIDC4AG050130	TRIDC5AG013290	TRIDC1AG034000	TRIDC2AG078750	TRIDC7AG010380	TRIDC7AG001030	TRIDC1AG014960	TRIDC4AG042450	TRIDC2AG045590	TRIDC5AG061440	TRIDC6AG059720
TRIDC5AG053380	TRIDC4AG003670	TRIDC4AG023960	TRIDC2AG017880	TRIDC5AG009500	TRIDC1AG038620	TRIDC7AG044290	TRIDC1AG059600	TRIDC1AG057040	TRIDC2AG000740	TRIDC6AG012430	TRIDC2AG003850
TRIDC4AG062450	TRIDC2AG035740	TRIDC4AG014250	TRIDC2AG069530	TRIDC7AG045270	TRIDC2AG040560	TRIDC7AG039550	TRIDC6AG059320	TRIDC1AG013340	TRIDC6AG012430	TRIDC2AG069820	TRIDC1AG037540
TRIDC1AG003070	TRIDC2AG046040	TRIDC2AG013520	TRIDC1AG036410	TRIDC5AG075540	TRIDC5AG024950	TRIDC1AG063250	TRIDC7AG003640	TRIDC6AG057150	TRIDC7AG012680	TRIDC3AG068330	TRIDC5AG031710
TRIDC7AG004270	TRIDC3AG023360	TRIDC1AG016840	TRIDC2AG018460	TRIDC1AG011200	TRIDC5AG070550	TRIDC1AG022560	TRIDC5AG057630	TRIDC2AG081110	TRIDC7AG005380	TRIDC7AG020980	TRIDC7AG048410
TRIDC5AG043910	TRIDC5AG008170	TRIDC2AG055390	TRIDC1AG041270	TRIDC7AG027320	TRIDC4AG015250	TRIDC7AG026720	TRIDC7AG062510	TRIDC7AG033070	TRIDC6AG004220	TRIDC2AG032500	TRIDC4AG048330
TRIDC5AG025510	TRIDC4AG046260	TRIDC7AG019740	TRIDC6AG055020	TRIDC5AG011000	TRIDC7AG047060	TRIDC7AG025860	TRIDC5AG027120	TRIDC5AG014570	TRIDC2AG076490	TRIDC7AG035560	TRIDC4AG052990
TRIDC7AG057210	TRIDC5AG014150	TRIDC6AG041450	TRIDC3AG017290	TRIDC2AG050830	TRIDC4AG035610	TRIDC2AG021410	TRIDC7AG042160	TRIDC4AG067290	TRIDC3AG004210	TRIDC3AG008510	TRIDC1AG021150
TRIDC1AG052930	TRIDC6AG059740	TRIDC3AG020840	TRIDC4AG018400	TRIDC4AG045240	TRIDC1AG002540	TRIDC4AG066910	TRIDC1AG039930	TRIDC7AG000300	TRIDC2AG035850	TRIDC1AG002470	TRIDC6AG005190
TRIDC5AG022260	TRIDC5AG002870	TRIDC2AG003730	TRIDC1AG022730	TRIDC2AG038430	TRIDC2AG023250	TRIDC6AG052360	TRIDC1AG004810	TRIDC1AG015880	TRIDC1AG029680	TRIDC2AG025930	TRIDC2AG038430
TRIDC1AG029880	TRIDC7AG019240	TRIDC6AG029180	TRIDC4AG070290	TRIDC2AG012410	TRIDC4AG032940	TRIDC4AG016040	TRIDC4AG027020	TRIDC5AG023840	TRIDC5AG037970	TRIDC6AG004800	TRIDC7AG034700
TRIDC5AG008750	TRIDC1AG029880	TRIDC7AG031920	TRIDC3AG056650	TRIDC5AG069900	TRIDC4AG046590	TRIDC1AG054260	TRIDC7AG055990	TRIDC7AG071470	TRIDC1AG051860	TRIDC7AG019830	TRIDC2AG032180
TRIDC1AG031690	TRIDC1AG048130	TRIDC1AG003020	TRIDC3AG019100	TRIDC4AG049680	TRIDC6AG043450	TRIDC7AG029940	TRIDC7AG065220	TRIDC4AG052990	TRIDC3AG029790	TRIDC1AG012170	TRIDC7AG012680
TRIDC1AG012800	TRIDC2AG008870	TRIDC1AG037600	TRIDC2AG072060	TRIDC7AG002170	TRIDC7AG051110	TRIDC6AG027430	TRIDC2AG069310	TRIDC1AG042730	TRIDC4AG000330	TRIDC1AG039930	TRIDC3AG002150
TRIDC4AG031790	TRIDC4AG009150	TRIDC6AG039020	TRIDC3AG029090	TRIDC4AG011480	TRIDC2AG042150	TRIDC4AG062450	TRIDC6AG052360	TRIDC5AG041750	TRIDC2AG066050	TRIDC5AG032340	TRIDC7AG026590
TRIDC4AG011230	TRIDC7AG012240	TRIDC2AG021400	TRIDC7AG067460	TRIDC3AG010510	TRIDC3AG071280	TRIDC1AG057040	TRIDC3AG048820	TRIDC2AG025320	TRIDC4AG007040	TRIDC7AG026590	TRIDC3AG042170
TRIDC2AG032500	TRIDC7AG057210	TRIDC7AG000300	TRIDC1AG048400	TRIDC5AG077190	TRIDC2AG041300	TRIDC3AG051670	TRIDC3AG033390	TRIDC1AG059570	TRIDC2AG060070	TRIDC2AG038430	TRIDC4AG000380
TRIDC5AG014150	TRIDC4AG010720	TRIDC5AG071270	TRIDC1AG009280	TRIDC3AG068780	TRIDC7AG026230	TRIDC6AG014600	TRIDC6AG004160	TRIDC5AG025120	TRIDC1AG049840	TRIDC6AG057150	TRIDC3AG029570
TRIDC6AG011330	TRIDC6AG059320	TRIDC1AG033350	TRIDC2AG074970	TRIDC4AG034030	TRIDC3AG035620	TRIDC3AG000360	TRIDC4AG062560	TRIDC7AG060020	TRIDC7AG060320	TRIDC1AG015550	TRIDC4AG069190
TRIDC6AG046530	TRIDC4AG003690	TRIDC4AG001770	TRIDC3AG071960	TRIDC3AG058330	TRIDC5AG002870	TRIDC4AG033340	TRIDC7AG070670	TRIDC3AG012380	TRIDC5AG037680	TRIDC5AG058170	TRIDC1AG015700
TRIDC5AG076560	TRIDC7AG011250	TRIDC6AG045240	TRIDC7AG009350	TRIDC7AG019970	TRIDC5AG067120	TRIDC3AG017370	TRIDC7AG076780	TRIDC1AG022580	TRIDC6AG061310	TRIDC4AG001000	TRIDC1AG048410
TRIDC4AG065580	TRIDC4AG069690	TRIDC5AG076560	TRIDC3AG067380	TRIDC2AG058270	TRIDC3AG075150	TRIDC1AG004460	TRIDC7AG031910	TRIDC2AG029550	TRIDC3AG036870	TRIDC6AG000770	TRIDC3AG067380
TRIDC5AG058690	TRIDC5AG021290	TRIDC4AG046590	TRIDC4AG031790	TRIDC7AG053870	TRIDC1AG039520	TRIDC1AG030570	TRIDC6AG027430	TRIDC4AG062560	TRIDC1AG006140	TRIDC2AG017970	TRIDC4AG002510
TRIDC2AG071150	TRIDC2AG038990	TRIDC2AG061440	TRIDC2AG016400	TRIDC6AG001250	TRIDC7AG027320	TRIDC2AG077360	TRIDC5AG004640	TRIDC6AG035720	TRIDC7AG043010	TRIDC4AG007890	TRIDC4AG052490
TRIDC6AG002320	TRIDC6AG012730	TRIDC5AG058500	TRIDC1AG025360	TRIDC7AG001890	TRIDC2AG004490	TRIDC5AG014220	TRIDC5AG032760	TRIDC7AG035560	TRIDC2AG073910	TRIDC3AG014070	TRIDC6AG004270
TRIDC6AG042040	TRIDC7AG031910	TRIDC6AG048250	TRIDC3AG006520	TRIDC4AG031790	TRIDC4AG052110	TRIDC2AG046040	TRIDC4AG048050	TRIDC4AG016040	TRIDC2AG068930	TRIDC4AG048050	TRIDC4AG049920
TRIDC4AG041040	TRIDC7AG076870	TRIDC5AG059270	TRIDC7AG055990	TRIDC2AG040570	TRIDC6AG053900	TRIDC6AG039170	TRIDC4AG058820	TRIDC6AG034570	TRIDC5AG021290	TRIDC5AG054050	TRIDC7AG043020
TRIDC2AG037000	TRIDC4AG071180	TRIDC6AG020770	TRIDC5AG032930	TRIDC3AG051590	TRIDC2AG003460	TRIDC1AG043770	TRIDC2AG018700	TRIDC4AG039670	TRIDC2AG074110	TRIDC3AG051250	TRIDC4AG024470
TRIDC4AG062740	TRIDC5AG001940	TRIDC2AG071850	TRIDC6AG059980	TRIDC3AG059170	TRIDC3AG014420	TRIDC3AG011990	TRIDC6AG006320	TRIDC2AG004020	TRIDC3AG006530	TRIDC2AG001690	TRIDC6AG040740
TRIDC4AG049220	TRIDC1AG010370	TRIDC1AG061540	TRIDC4AG004430	TRIDC1AG028380	TRIDC7AG053080	TRIDC7AG034700	TRIDC1AG008060	TRIDC5AG044810	TRIDC6AG059980	TRIDC7AG016540	TRIDC6AG039270
TRIDC2AG057570	TRIDC2AG031930	TRIDC4AG036600	TRIDC6AG006330	TRIDC2AG036960	TRIDC7AG000020	TRIDC1AG053000	TRIDC2AG031070	TRIDC2AG038290	TRIDC3AG067060	TRIDC3AG042300	TRIDC2AG004220
TRIDC5AG017580	TRIDC5AG017580	TRIDC3AG075150	TRIDC2AG037310	TRIDC5AG008280	TRIDC2AG076540	TRIDC5AG015930	TRIDC2AG061650	TRIDC3AG031340	TRIDC3AG033800	TRIDC7AG004440	TRIDC4AG003190
TRIDC4AG026360	TRIDC3AG063660	TRIDC3AG011030	TRIDC5AG069980	TRIDC3AG000510	TRIDC4AG056920	TRIDC6AG004800	TRIDC7AG027640	TRIDC2AG037250	TRIDC4AG014920	TRIDC4AG066140	TRIDC5AG044550
TRIDC6AG055990	TRIDC4AG043790	TRIDC4AG050130	TRIDC2AG006770	TRIDC2AG081010	TRIDC2AG023520	TRIDC1AG049260	TRIDC2AG054870	TRIDC2AG031580	TRIDC7AG055990	TRIDC5AG010860	TRIDC4AG053240
TRIDC3AG035150	TRIDC4AG061160	TRIDC3AG035150	TRIDC5AG039500	TRIDC6AG054020	TRIDC5AG053050	TRIDC2AG073910	TRIDC4AG062720	TRIDC7AG072610	TRIDC7AG067410	TRIDC6AG033950	TRIDC5AG055380
TRIDC7AG059510	TRIDC5AG032660	TRIDC7AG031200	TRIDC4AG027950	TRIDC7AG057420	TRIDC1AG039330	TRIDC3AG022970	TRIDC2AG045740	TRIDC2AG031220	TRIDC5AG036180	TRIDC3AG058130	TRIDC4AG015410
TRIDC2AG072060	TRIDC6AG018810	TRIDC4AG057710	TRIDC2AG014100	TRIDC7AG002820	TRIDC7AG031200	TRIDC1AG012790	TRIDC4AG052210	TRIDC2AG036970	TRIDC2AG011850	TRIDC3AG002270	TRIDC7AG000620
TRIDC7AG031020	TRIDC3AG017290	TRIDC7AG045070	TRIDC1AG030570	TRIDC2AG037250	TRIDC4AG034030	TRIDC6AG058520	TRIDC1AG013340	TRIDC4AG046240	TRIDC6AG004200	TRIDC7AG047780	TRIDC7AG044230
TRIDC3AG025430	TRIDC2AG032880	TRIDC1AG031080	TRIDC6AG057880	TRIDC3AG055760	TRIDC3AG060130	TRIDC6AG016460	TRIDC3AG045430	TRIDC4AG025150	TRIDC6AG060920	TRIDC4AG052990	TRIDC3AG025030
TRIDC5AG032850	TRIDC5AG039520	TRIDC2AG044560	TRIDC5AG006780	TRIDC7AG031200	TRIDC2AG058030	TRIDC3AG006620	TRIDC3AG023890	TRIDC5AG016080	TRIDC5AG045530	TRIDC6AG000160	TRIDC4AG035560
TRIDC3AG010350	TRIDC2AG015370	TRIDC7AG061550	TRIDC6AG007060	TRIDC1AG059570	TRIDC7AG060210	TRIDC7AG032450	TRIDC3AG017870	TRIDC3AG031080	TRIDC3AG055250	TRIDC3AG006530	TRIDC5AG029070
TRIDC2AG074970	TRIDC3AG025430	TRIDC2AG052650	TRIDC4AG055480	TRIDC3AG035560	TRIDC7AG042000	TRIDC2AG001690	TRIDC2AG015390	TRIDC7AG012420	TRIDC3AG008080	TRIDC1AG037540	TRIDC1AG006950
TRIDC6AG051800	TRIDC4AG065580	TRIDC2AG029020	TRIDC4AG015570	TRIDC2AG057570	TRIDC4AG001770	TRIDC5AG025330	TRIDC1AG002470	TRIDC5AG016200	TRIDC2AG064510	TRIDC7AG065220	TRIDC3AG051010
TRIDC5AG021090	TRIDC6AG008970	TRIDC1AG006150	TRIDC5AG039200	TRIDC4AG034200	TRIDC5AG075540	TRIDC6AG027740	TRIDC4AG069310	TRIDC4AG015410	TRIDC3AG004060	TRIDC7AG013010	TRIDC5AG042240
TRIDC4AG045240	TRIDC5AG008750	TRIDC7AG045680	TRIDC3AG072950	TRIDC5AG030260	TRIDC5AG071560	TRIDC7AG067010	TRIDC5AG069900	TRIDC5AG075020	TRIDC4AG009890	TRIDC4AG021890	TRIDC7AG065120
TRIDC4AG011450	TRIDC4AG049930	TRIDC3AG031960	TRIDC2AG075930	TRIDC7AG068840	TRIDC1AG010070	TRIDC7AG060500	TRIDC7AG042220	TRIDC7AG053080	TRIDC5AG036190	TRIDC3AG045120	TRIDC1AG035580
TRIDC4AG055460	TRIDC7AG023860	TRIDC5AG049810	TRIDC6AG009380	TRIDC4AG043000	TRIDC3AG059170	TRIDC1AG025360	TRIDC2AG040560	TRIDC5AG031710	TRIDC7AG055470	TRIDC6AG060120	TRIDC2AG016200
TRIDC7AG061550	TRIDC5AG052090	TRIDC3AG044770	TRIDC7AG068930	TRIDC5AG007230	TRIDC4AG044890	TRIDC2AG067750	TRIDC4AG041160	TRIDC7AG062510	TRIDC5AG013130	TRIDC1AG058900	TRIDC4AG062520
TRIDC1AG012170	TRIDC6AG024000	TRIDC2AG040900	TRIDC2AG049300	TRIDC1AG064020	TRIDC1AG062290	TRIDC1AG060190	TRIDC4AG027360	TRIDC2AG016080	TRIDC7AG062960	TRIDC5AG013130	TRIDC5AG031910
TRIDC5AG021390	TRIDC2AG029570	TRIDC4AG015250	TRIDC6AG043590	TRIDC1AG012170	TRIDC3AG031380	TRIDC1AG031750	TRIDC4AG043800	TRIDC3AG033800	TRIDC5AG026030	TRIDC6AG049430	TRIDC4AG051160
TRIDC5AG049950	TRIDC2AG001630	TRIDC2AG053890	TRIDC1AG023300	TRIDC3AG039950	TRIDC6AG053560	TRIDC2AG071850	TRIDC1AG057040	TRIDC6AG030060	TRIDC4AG035560	TRIDC7AG000620	TRIDC4AG050130
TRIDC3AG037570	TRIDC3AG033550	TRIDC2AG031930	TRIDC7AG050610	TRIDC2AG035310	TRIDC7AG038060	TRIDC6AG002320	TRIDC4AG016030	TRIDC6AG046530	TRIDC4AG005110	TRIDC6AG013390	TRIDC7AG040120
TRIDC1AG048020	TRIDC3AG072540	TRIDC6AG035710	TRIDC7AG057420	TRIDC3AG047050	TRIDC7AG068820	TRIDC6AG047250	TRIDC4AG023150	TRIDC2AG013820	TRIDC1AG012170	TRIDC3AG006030	TRIDC7AG030170
TRIDC3AG071480	TRIDC2AG049310	TRIDC5AG075540	TRIDC6AG025970	TRIDC5AG053050	TRIDC7AG026590	TRIDC1AG056820	TRIDC6AG018070	TRIDC3AG052590	TRIDC2AG047490	TRIDC5AG070060	TRIDC6AG038170
TRIDC2AG017880	TRIDC4AG039650	TRIDC4AG049680	TRIDC7AG062480	TRIDC6AG051800	TRIDC7AG005240	TRIDC3AG008900	TRIDC4AG031420	TRIDC4AG003670	TRIDC7AG015440	TRIDC2AG035850	TRIDC3AG071280
TRIDC7AG017030	TRIDC7AG063550	TRIDC2AG035740	TRIDC4AG056940	TRIDC4AG013870	TRIDC5AG030260	TRIDC1AG006860	TRIDC2AG013820	TRIDC2AG013520	TRIDC2AG045740	TRIDC1AG025360	TRIDC1AG051860
TRIDC2AG018460	TRIDC3AG033020	TRIDC7AG031910	TRIDC6AG060920	TRIDC5AG053380	TRIDC6AG061100	TRIDC5AG054410	TRIDC5AG062670	TRIDC7AG031710	TRIDC6AG014910	TRIDC7AG002820	TRIDC1AG020230
TRIDC1AG054260	TRIDC2AG064510	TRIDC3AG052390	TRIDC2AG055760	TRIDC3AG013950	TRIDC3AG038730	TRIDC4AG016030	TRIDC4AG016040	TRIDC4AG056800	TRIDC7AG046400	TRIDC1AG063110	TRIDC6AG059930
TRIDC2AG061440	TRIDC5AG076030	TRIDC7AG027280	TRIDC7AG026780	TRIDC2AG001630	TRIDC7AG045920	TRIDC5AG053400	TRIDC3AG005250	TRIDC1AG008940	TRIDC6AG050250	TRIDC6AG050250	TRIDC3AG008240
TRIDC2AG012410	TRIDC2AG061440	TRIDC4AG029350	TRIDC1AG022170	TRIDC1AG006150	TRIDC5AG038300	TRIDC4AG043360	TRIDC1AG005000	TRIDC2AG018700	TRIDC1AG038240	TRIDC2AG068930	TRIDC2AG034330
TRIDC3AG030370	TRIDC2AG025930	TRIDC7AG045510	TRIDC6AG059740	TRIDC4AG042460	TRIDC7AG019740	TRIDC5AG006410	TRIDC4AG023470	TRIDC5AG048860	TRIDC6AG004270	TRIDC5AG053410	TRIDC3AG042300
TRIDC2AG014100	TRIDC3AG066660	TRIDC4AG064390	TRIDC6AG009570	TRIDC5AG028360	TRIDC1AG033800	TRIDC1AG032940	TRIDC1AG022560	TRIDC3AG021360	TRIDC6AG041110	TRIDC7AG037680	TRIDC4AG037700
TRIDC2AG032880	TRIDC5AG012370	TRIDC3AG033780	TRIDC2AG051730	TRIDC1AG015550	TRIDC2AG040570	TRIDC7AG031020	TRIDC3AG064940	TRIDC6AG013780	TRIDC6AG011240	TRIDC2AG019440	TRIDC7AG032720
TRIDC4AG031420	TRIDC4AG047160	TRIDC5AG010910	TRIDC5AG006850	TRIDC4AG023960	TRIDC1AG037680	TRIDC3AG066780	TRIDC3AG057920	TRIDC3AG022250	TRIDC2AG062970	TRIDC1AG016620	TRIDC6AG041410
TRIDC6AG059560	TRIDC3AG016140	TRIDC4AG033670	TRIDC1AG063110	TRIDC2AG021400	TRIDC2AG076530	TRIDC5AG014570	TRIDC2AG008870	TRIDC4AG041910	TRIDC1AG036040	TRIDC3AG036300	TRIDC3AG026140
TRIDC3AG003260	TRIDC7AG017020	TRIDC2AG029140	TRIDC6AG033100	TRIDC5AG033640	TRIDC7AG004270	TRIDC2AG069310	TRIDC2AG040250	TRIDC6AG037530	TRIDC6AG040740	TRIDC6AG059240	TRIDC7AG038360
TRIDC6AG037720	TRIDC2AG014300	TRIDC5AG015400	TRIDC5AG025330	TRIDC5AG013760	TRIDC6AG002480	TRIDC2AG029300	TRIDC1AG024950	TRIDC7AG029400	TRIDC1AG051680	TRIDC7AG053030	TRIDC5AG012370
TRIDC7AG025860	TRIDC3AG028680	TRIDC6AG041810	TRIDC3AG025540	TRIDC5AG019600	TRIDC2AG040900	TRIDC5AG041750	TRIDC4AG003810	TRIDC2AG038510	TRIDC6AG056920	TRIDC1AG026840	TRIDC3AG051590
TRIDC1AG012810	TRIDC6AG055020	TRIDC6AG043590	TRIDC5AG023840	TRIDC1AG031750	TRIDC5AG044960	TRIDC5AG046580	TRIDC1AG011630	TRIDC3AG066890	TRIDC6AG049430	TRIDC7AG012420	TRIDC7AG046400
TRIDC5AG024980	TRIDC2AG062970	TRIDC2AG023250	TRIDC6AG041110	TRIDC2AG040900	TRIDC7AG045270	TRIDC4AG022810	TRIDC2AG025930	TRIDC7AG041690	TRIDC7AG011380	TRIDC3AG031080	TRIDC6AG045200
TRIDC1AG062290	TRIDC7AG009350	TRIDC6AG048360	TRIDC4AG071260	TRIDC1AG041270	TRIDC4AG015410	TRIDC5AG018480	TRIDC1AG033460	TRIDC4AG001000	TRIDC7AG030250	TRIDC5AG058500	TRIDC3AG057910
TRIDC5AG068700	TRIDC1AG046210	TRIDC4AG049220	TRIDC7AG002890	TRIDC1AG012810	TRIDC4AG052490	TRIDC7AG060320	TRIDC5AG018530	TRIDC4AG069190	TRIDC7AG073490	TRIDC5AG031690	TRIDC5AG058690
TRIDC3AG029820	TRIDC5AG046420	TRIDC7AG035770	TRIDC2AG046270	TRIDC7AG047060	TRIDC4AG032510	TRIDC3AG022200	TRIDC4AG022810	TRIDC5AG001360	TRIDC5AG076160	TRIDC5AG056840	TRIDC1AG004420
TRIDC1AG059280	TRIDC7AG017030	TRIDC6AG043510	TRIDC1AG029680	TRIDC5AG076640	TRIDC7AG039410	TRIDC4AG068250	TRIDC6AG045420	TRIDC1AG064300	TRIDC3AG019100	TRIDC5AG044810	TRIDC6AG057040
TRIDC2AG044560	TRIDC7AG072850	TRIDC3AG061500	TRIDC7AG025120	TRIDC5AG034980	TRIDC1AG049680	TRIDC1AG011630	TRIDC1AG012790	TRIDC1AG032640	TRIDC6AG059740	TRIDC5AG070550	TRIDC4AG042450
TRIDC2AG050680	TRIDC5AG055490	TRIDC5AG049150	TRIDC5AG025120	TRIDC7AG036410	TRIDC2AG022430	TRIDC2AG021340	TRIDC1AG003020	TRIDC2AG032180	TRIDC7AG001900	TRIDC2AG041450	TRIDC6AG053560
TRIDC4AG014250	TRIDC7AG004440	TRIDC2AG040250	TRIDC5AG068700	TRIDC4AG013440	TRIDC7AG019580	TRIDC2AG078750	TRIDC6AG061310	TRIDC1AG059490	TRIDC7AG002820	TRIDC1AG035660	TRIDC1AG043110
TRIDC2AG018730	TRIDC7AG072490	TRIDC3AG000110	TRIDC2AG017830	TRIDC2AG008150	TRIDC5AG054360	TRIDC3AG022240	TRIDC7AG029400	TRIDC7AG046150	TRIDC2AG078750	TRIDC4AG052490	TRIDC1AG020540
TRIDC5AG038650	TRIDC5AG049810	TRIDC7AG023680	TRIDC2AG072480	TRIDC7AG074050	TRIDC3AG019240	TRIDC5AG067090	TRIDC2AG008140	TRIDC1AG056820	TRIDC2AG056240	TRIDC2AG027450	TRIDC6AG035720
TRIDC4AG020850	TRIDC3AG012960	TRIDC4AG049890	TRIDC5AG007060	TRIDC3AG061500	TRIDC7AG029870	TRIDC4AG021890	TRIDC5AG036190	TRIDC5AG069900	TRIDC1AG021040	TRIDC1AG031750	TRIDC3AG036960
TRIDC3AG029090	TRIDC4AG012240	TRIDC6AG059550	TRIDC3AG021820	TRIDC7AG023520	TRIDC2AG037660	TRIDC2AG073610	TRIDC7AG025300	TRIDC1AG005000	TRIDC6AG034260	TRIDC3AG008240	TRIDC4AG021890
TRIDC4AG028710	TRIDC5AG011000	TRIDC5AG011000	TRIDC5AG010810	TRIDC1AG032590	TRIDC3AG048800	TRIDC7AG021630	TRIDC6AG016460	TRIDC1AG004460	TRIDC5AG057630	TRIDC5AG001940	TRIDC3AG033910
TRIDC5AG068520	TRIDC2AG002390	TRIDC1AG063250	TRIDC7AG011250	TRIDC6AG012420	TRIDC1AG032590	TRIDC6AG030410	TRIDC3AG011700	TRIDC2AG040340	TRIDC2AG008200	TRIDC5AG015240	TRIDC1AG030020
TRIDC6AG048250	TRIDC5AG076560	TRIDC5AG043910	TRIDC7AG067830	TRIDC7AG000020	TRIDC5AG018250	TRIDC2AG066050	TRIDC2AG040360	TRIDC6AG040460	TRIDC5AG052090	TRIDC5AG016200	TRIDC3AG036300
TRIDC7AG029870	TRIDC7AG050670	TRIDC1AG051110	TRIDC2AG075150	TRIDC4AG001770	TRIDC5AG028360	TRIDC7AG049130	TRIDC4AG066910	TRIDC5AG022730	TRIDC1AG017780	TRIDC2AG035650	TRIDC6AG000970
TRIDC5AG021290	TRIDC2AG044500	TRIDC2AG031070	TRIDC3AG045150	TRIDC6AG055190	TRIDC6AG055190	TRIDC1AG065260	TRIDC3AG067050	TRIDC4AG024940	TRIDC6AG055530	TRIDC6AG039270	TRIDC2AG021040
TRIDC3AG008510	TRIDC3AG006580	TRIDC7AG033070	TRIDC1AG004840	TRIDC5AG059200	TRIDC1AG015880	TRIDC4AG069310	TRIDC1AG035720	TRIDC2AG061650	TRIDC7AG077350	TRIDC2AG004930	TRIDC7AG058040
TRIDC7AG027280	TRIDC3AG063320	TRIDC2AG040920	TRIDC5AG002790	TRIDC5AG057350	TRIDC1AG059460	TRIDC2AG018260	TRIDC7AG041690	TRIDC1AG015550	TRIDC7AG069370	TRIDC5AG011000	TRIDC3AG000320
TRIDC7AG023860	TRIDC3AG037640	TRIDC1AG013340	TRIDC1AG026600	TRIDC1AG036410	TRIDC4AG032500	TRIDC3AG028680	TRIDC4AG065110	TRIDC3AG011700	TRIDC1AG033460	TRIDC2AG003850	TRIDC3AG030560
TRIDC5AG026030	TRIDC4AG064390	TRIDC2AG035050	TRIDC3AG058060	TRIDC7AG073300	TRIDC7AG068840	TRIDC1AG015700	TRIDC1AG030570	TRIDC3AG020780	TRIDC5AG076640	TRIDC2AG062970	TRIDC7AG068600
TRIDC5AG001940	TRIDC6AG029620	TRIDC6AG024000	TRIDC3AG061500	TRIDC1AG032940	TRIDC1AG000320	TRIDC3AG067050	TRIDC3AG017080	TRIDC3AG025030	TRIDC5AG077410	TRIDC3AG025160	TRIDC3AG025160
TRIDC2AG065030	TRIDC7AG028800	TRIDC5AG031080	TRIDC1AG022160	TRIDC3AG037510	TRIDC7AG051140	TRIDC1AG017700	TRIDC6AG013780	TRIDC1AG043120	TRIDC3AG022970	TRIDC5AG010560	TRIDC6AG061100
TRIDC7AG001030	TRIDC6AG059980	TRIDC3AG048500	TRIDC2AG050380	TRIDC6AG000770	TRIDC7AG042160	TRIDC3AG000320	TRIDC2AG062950	TRIDC6AG015780	TRIDC7AG006950	TRIDC6AG032420	TRIDC3AG040010
TRIDC5AG020700	TRIDC4AG018400	TRIDC4AG043790	TRIDC1AG031750	TRIDC1AG027680	TRIDC3AG024850	TRIDC1AG002770	TRIDC6AG012430	TRIDC3AG033390	TRIDC3AG002270	TRIDC7AG007020	TRIDC2AG040340
TRIDC7AG002170	TRIDC3AG028670	TRIDC5AG014150	TRIDC4AG036360	TRIDC6AG055990	TRIDC5AG056910	TRIDC4AG066140	TRIDC7AG044290	TRIDC4AG009200	TRIDC2AG050380	TRIDC5AG010550	TRIDC6AG006230
TRIDC2AG047940	TRIDC2AG071780	TRIDC3AG023360	TRIDC5AG011710	TRIDC2AG013660	TRIDC2AG018730	TRIDC6AG022020	TRIDC3AG048500	TRIDC3AG025460	TRIDC3AG074520	TRIDC3AG067720	TRIDC3AG049830
TRIDC6AG036300	TRIDC3AG033310	TRIDC2AG049310	TRIDC6AG053900	TRIDC1AG010250	TRIDC5AG034980	TRIDC5AG001380	TRIDC4AG066220	TRIDC6AG041410	TRIDC3AG022180	TRIDC7AG025130	TRIDC6AG054020
TRIDC2AG010240	TRIDC5AG027460	TRIDC3AG025430	TRIDC3AG055760	TRIDC3AG072240	TRIDC1AG003210	TRIDC2AG041810	TRIDC6AG002320	TRIDC3AG025200	TRIDC3AG046210	TRIDC7AG046150	TRIDC6AG003180
TRIDC6AG007700	TRIDC6AG044820	TRIDC5AG042910	TRIDC1AG059490	TRIDC7AG067460	TRIDC5AG047090	TRIDC7AG029400	TRIDC6AG028100	TRIDC6AG045570	TRIDC1AG008140	TRIDC4AG000380	TRIDC4AG036870
TRIDC6AG045210	TRIDC5AG010910	TRIDC3AG016270	TRIDC5AG015020	TRIDC2AG023250	TRIDC3AG043810	TRIDC6AG024280	TRIDC6AG015080	TRIDC2AG031930	TRIDC7AG034690	TRIDC3AG039650	TRIDC3AG018080
TRIDC6AG035850	TRIDC3AG052390	TRIDC5AG022450	TRIDC1AG055320	TRIDC2AG026730	TRIDC5AG057350	TRIDC2AG032510	TRIDC5AG037680	TRIDC4AG067640	TRIDC1AG040110	TRIDC3AG013180	TRIDC7AG047050
TRIDC3AG062370	TRIDC1AG000040	TRIDC6AG052580	TRIDC3AG008240	TRIDC7AG019880	TRIDC3AG058060	TRIDC4AG014920	TRIDC7AG040370	TRIDC4AG049890	TRIDC6AG004940	TRIDC7AG015440	TRIDC2AG038960
TRIDC6AG025940	TRIDC4AG014250	TRIDC7AG044310	TRIDC6AG015540	TRIDC2AG003460	TRIDC7AG072480	TRIDC3AG058330	TRIDC6AG022020	TRIDC6AG061410	TRIDC1AG063480	TRIDC7AG031020	TRIDC7AG012420
TRIDC1AG036320	TRIDC4AG015570	TRIDC6AG048910	TRIDC3AG025980	TRIDC4AG007960	TRIDC5AG064430	TRIDC7AG062510	TRIDC1AG042400	TRIDC5AG031690	TRIDC1AG049160	TRIDC5AG049290	TRIDC3AG061500
TRIDC3AG012380	TRIDC4AG045000	TRIDC1AG032590	TRIDC2AG024280	TRIDC5AG049950	TRIDC3AG009490	TRIDC4AG069190	TRIDC5AG054410	TRIDC4AG064150	TRIDC3AG029090	TRIDC5AG052450	TRIDC7AG033330
TRIDC2AG044270	TRIDC7AG004390	TRIDC5AG056910	TRIDC6AG060740	TRIDC1AG000320	TRIDC3AG040010	TRIDC3AG010940	TRIDC7AG045060	TRIDC2AG019440	TRIDC5AG024110	TRIDC7AG068600	TRIDC5AG008300
TRIDC2AG025370	TRIDC1AG017610	TRIDC5AG024130	TRIDC2AG034960	TRIDC5AG009800	TRIDC7AG027400	TRIDC3AG072540	TRIDC5AG076640	TRIDC1AG045560	TRIDC3AG023360	TRIDC4AG003190	TRIDC5AG037680
TRIDC2AG019850	TRIDC3AG040470	TRIDC4AG056220	TRIDC5AG044860	TRIDC3AG044540	TRIDC2AG035050	TRIDC1AG035650	TRIDC1AG055350	TRIDC2AG004220	TRIDC7AG042230	TRIDC4AG062520	TRIDC6AG033770
TRIDC6AG006210	TRIDC2AG031070	TRIDC5AG009800	TRIDC4AG047470	TRIDC3AG075150	TRIDC5AG008130	TRIDC6AG035680	TRIDC7AG014500	TRIDC3AG072950	TRIDC4AG010450	TRIDC2AG040360	TRIDC1AG004460
TRIDC5AG064530	TRIDC3AG074730	TRIDC6AG027430	TRIDC7AG004390	TRIDC7AG045920	TRIDC6AG034720	TRIDC4AG054150	TRIDC6AG061410	TRIDC4AG055930	TRIDC7AG054580	TRIDC4AG010450	TRIDC6AG002660
TRIDC4AG045990	TRIDC5AG048350	TRIDC1AG008140	TRIDC6AG004870	TRIDC6AG061100	TRIDC1AG037600	TRIDC3AG012500	TRIDC7AG026510	TRIDC5AG042820	TRIDC3AG010470	TRIDC4AG053640	TRIDC2AG009800
TRIDC7AG039550	TRIDC4AG052110	TRIDC7AG023620	TRIDC4AG066230	TRIDC6AG040110	TRIDC3AG017180	TRIDC2AG061650	TRIDC7AG060020	TRIDC3AG043480	TRIDC3AG008510	TRIDC7AG067410	TRIDC3AG075040
TRIDC4AG025150	TRIDC3AG024340	TRIDC6AG041920	TRIDC7AG036340	TRIDC1AG031690	TRIDC7AG050880	TRIDC3AG064870	TRIDC7AG054890	TRIDC1AG058170	TRIDC1AG042400	TRIDC5AG008280	TRIDC6AG043210
TRIDC4AG057150	TRIDC2AG044560	TRIDC7AG005700	TRIDC4AG031540	TRIDC2AG075930	TRIDC5AG015400	TRIDC3AG011860	TRIDC7AG058040	TRIDC3AG069170	TRIDC5AG032340	TRIDC2AG061900	TRIDC2AG004020
TRIDC6AG037530	TRIDC2AG046270	TRIDC5AG014220	TRIDC3AG011860	TRIDC3AG009360	TRIDC6AG045300	TRIDC2AG031930	TRIDC4AG000590	TRIDC2AG041450	TRIDC2AG074530	TRIDC7AG042160	TRIDC7AG047100
TRIDC3AG062760	TRIDC2AG055390	TRIDC6AG053550	TRIDC1AG038240	TRIDC1AG022730	TRIDC7AG030280	TRIDC6AG007740	TRIDC5AG065560	TRIDC3AG032020	TRIDC2AG032920	TRIDC3AG011700	TRIDC7AG042220
TRIDC2AG001690	TRIDC4AG062560	TRIDC5AG014930	TRIDC3AG022040	TRIDC5AG010500	TRIDC2AG022590	TRIDC7AG003220	TRIDC4AG051160	TRIDC2AG003850	TRIDC7AG058040	TRIDC4AG034530	TRIDC5AG032400
TRIDC3AG064480	TRIDC1AG059280	TRIDC5AG070550	TRIDC3AG067060	TRIDC3AG006530	TRIDC7AG032350	TRIDC6AG027190	TRIDC4AG043360	TRIDC4AG060830	TRIDC6AG049650	TRIDC2AG071550	TRIDC2AG008200
TRIDC4AG015160	TRIDC7AG045120	TRIDC3AG009060	TRIDC5AG054870	TRIDC1AG012800	TRIDC5AG020150	TRIDC4AG007040	TRIDC2AG038290	TRIDC5AG058690	TRIDC5AG030020	TRIDC1AG007130	TRIDC5AG054760
TRIDC6AG024000	TRIDC5AG041410	TRIDC7AG021020	TRIDC4AG042080	TRIDC5AG020150	TRIDC5AG058690	TRIDC3AG017870	TRIDC2AG063070	TRIDC1AG038240	TRIDC5AG070530	TRIDC6AG053560	TRIDC1AG064020
TRIDC7AG005700	TRIDC1AG021620	TRIDC5AG016080	TRIDC3AG018930	TRIDC4AG041040	TRIDC2AG076960	TRIDC4AG013790	TRIDC1AG010610	TRIDC4AG035570	TRIDC1AG017030	TRIDC2AG074110	TRIDC5AG070610
TRIDC1AG008940	TRIDC2AG037310	TRIDC5AG026570	TRIDC5AG067610	TRIDC4AG038830	TRIDC5AG076100	TRIDC1AG028900	TRIDC7AG045160	TRIDC2AG054870	TRIDC3AG000500	TRIDC2AG022840	TRIDC2AG066050
TRIDC5AG049810	TRIDC6AG048250	TRIDC5AG063230	TRIDC1AG026430	TRIDC7AG051140	TRIDC7AG072610	TRIDC4AG060830	TRIDC7AG067330	TRIDC6AG032850	TRIDC2AG027450	TRIDC6AG023920	TRIDC6AG028100
TRIDC2AG071340	TRIDC6AG004270	TRIDC5AG015930	TRIDC6AG029220	TRIDC7AG060560	TRIDC6AG045910	TRIDC2AG016080	TRIDC3AG041850	TRIDC4AG052210	TRIDC3AG045150	TRIDC4AG049890	TRIDC7AG055470
TRIDC2AG069530	TRIDC7AG033070	TRIDC5AG058690	TRIDC7AG013010	TRIDC1AG052930	TRIDC5AG016080	TRIDC4AG067690	TRIDC3AG045120	TRIDC6AG012430	TRIDC3AG016270	TRIDC7AG075230	TRIDC3AG021360
TRIDC1AG021620	TRIDC1AG061540	TRIDC4AG064150	TRIDC4AG013490	TRIDC3AG075300	TRIDC2AG081010	TRIDC5AG068130	TRIDC4AG058760	TRIDC5AG076250	TRIDC7AG013010	TRIDC5AG018710	TRIDC5AG078440
TRIDC2AG022160	TRIDC2AG013520	TRIDC6AG000410	TRIDC1AG014690	TRIDC4AG067800	TRIDC5AG057140	TRIDC2AG042510	TRIDC2AG040530	TRIDC3AG042300	TRIDC4AG050540	TRIDC5AG070610	TRIDC6AG033610
TRIDC3AG066660	TRIDC1AG035100	TRIDC7AG029870	TRIDC4AG056220	TRIDC2AG053230	TRIDC6AG002320	TRIDC2AG058440	TRIDC1AG008950	TRIDC6AG026050	TRIDC5AG039310	TRIDC2AG059720	TRIDC7AG017150
TRIDC4AG021760	TRIDC7AG019430	TRIDC7AG026230	TRIDC2AG077140	TRIDC7AG072430	TRIDC5AG025940	TRIDC7AG068530	TRIDC2AG025320	TRIDC2AG030760	TRIDC7AG031020	TRIDC7AG050560	TRIDC7AG004440
TRIDC2AG017830	TRIDC5AG006850	TRIDC2AG035850	TRIDC4AG027020	TRIDC7AG045680	TRIDC1AG041430	TRIDC7AG058420	TRIDC1AG059490	TRIDC2AG069820	TRIDC4AG034200	TRIDC2AG045470	TRIDC7AG009490
TRIDC3AG028200	TRIDC2AG076960	TRIDC3AG042090	TRIDC7AG070930	TRIDC3AG008510	TRIDC1AG045860	TRIDC6AG026050	TRIDC1AG017700	TRIDC5AG032570	TRIDC1AG037610	TRIDC1AG021150	TRIDC4AG037680
TRIDC4AG071970	TRIDC3AG030860	TRIDC7AG073300	TRIDC6AG035720	TRIDC4AG037020	TRIDC5AG073820	TRIDC4AG061490	TRIDC6AG039170	TRIDC7AG058420	TRIDC2AG061580	TRIDC4AG014900	TRIDC3AG031080
TRIDC3AG051250	TRIDC7AG036340	TRIDC3AG028680	TRIDC3AG012680	TRIDC2AG074970	TRIDC5AG074390	TRIDC7AG077350	TRIDC2AG038230	TRIDC3AG026880	TRIDC5AG078440	TRIDC1AG040710	TRIDC2AG018730
TRIDC7AG026470	TRIDC2AG008150	TRIDC6AG032800	TRIDC2AG064510	TRIDC4AG049890	TRIDC1AG051860	TRIDC2AG014320	TRIDC3AG024180	TRIDC4AG023230	TRIDC1AG033350	TRIDC3AG029570	TRIDC4AG015620
TRIDC4AG059630	TRIDC5AG024980	TRIDC4AG032910	TRIDC1AG041340	TRIDC4AG062740	TRIDC2AG051310	TRIDC7AG030450	TRIDC5AG043340	TRIDC2AG023590	TRIDC4AG056180	TRIDC2AG043770	TRIDC1AG046170
TRIDC7AG033070	TRIDC2AG067890	TRIDC5AG041750	TRIDC2AG022590	TRIDC7AG013120	TRIDC3AG044540	TRIDC6AG011330	TRIDC2AG029520	TRIDC3AG033910	TRIDC3AG009740	TRIDC4AG053820	TRIDC1AG019920
TRIDC7AG039370	TRIDC6AG035850	TRIDC7AG067990	TRIDC5AG057950	TRIDC4AG045090	TRIDC6AG015780	TRIDC5AG030770	TRIDC3AG006530	TRIDC1AG032940	TRIDC5AG030770	TRIDC3AG041850	TRIDC5AG053410
TRIDC6AG055830	TRIDC4AG035160	TRIDC3AG030570	TRIDC5AG034270	TRIDC2AG053180	TRIDC1AG038060	TRIDC2AG014640	TRIDC2AG058440	TRIDC3AG046870	TRIDC6AG000420	TRIDC1AG049430	TRIDC7AG072980
TRIDC1AG050130	TRIDC3AG011700	TRIDC3AG009490	TRIDC1AG017780	TRIDC6AG048360	TRIDC5AG032110	TRIDC1AG001400	TRIDC5AG028030	TRIDC5AG038300	TRIDC2AG018260	TRIDC7AG029940	TRIDC7AG048790
TRIDC1AG041270	TRIDC5AG000810	TRIDC3AG035180	TRIDC2AG042240	TRIDC5AG027090	TRIDC3AG056310	TRIDC2AG017970	TRIDC4AG061490	TRIDC5AG004090	TRIDC4AG044660	TRIDC7AG005240	TRIDC4AG070300
TRIDC5AG070790	TRIDC7AG055990	TRIDC7AG042160	TRIDC1AG055050	TRIDC3AG000010	TRIDC2AG024010	TRIDC6AG000420	TRIDC4AG067690	TRIDC3AG020770	TRIDC2AG061930	TRIDC7AG074730	TRIDC2AG041140
TRIDC4AG064390	TRIDC4AG062310	TRIDC6AG012510	TRIDC3AG017540	TRIDC7AG005240	TRIDC5AG048870	TRIDC4AG056800	TRIDC7AG026720	TRIDC7AG025300	TRIDC7AG021470	TRIDC4AG010230	TRIDC5AG018710
TRIDC5AG010350	TRIDC3AG006620	TRIDC7AG078520	TRIDC6AG033370	TRIDC4AG031050	TRIDC6AG004270	TRIDC5AG012200	TRIDC6AG007730	TRIDC6AG053560	TRIDC2AG035650	TRIDC4AG068250	TRIDC2AG004930
TRIDC5AG020250	TRIDC3AG046880	TRIDC3AG011700	TRIDC7AG067300	TRIDC3AG033700	TRIDC4AG065120	TRIDC1AG063980	TRIDC7AG021020	TRIDC5AG064270	TRIDC6AG060740	TRIDC4AG038540	TRIDC2AG016090
TRIDC1AG048130	TRIDC6AG036870	TRIDC2AG032180	TRIDC1AG033520	TRIDC3AG061340	TRIDC3AG062290	TRIDC7AG013110	TRIDC2AG044500	TRIDC4AG044990	TRIDC7AG072980	TRIDC3AG016890	TRIDC7AG001030
TRIDC2AG067890	TRIDC2AG014320	TRIDC6AG038020	TRIDC5AG008280	TRIDC1AG038620	TRIDC2AG036960	TRIDC2AG071330	TRIDC5AG075440	TRIDC7AG067410	TRIDC1AG006820	TRIDC7AG040240	TRIDC7AG005900
TRIDC4AG003970	TRIDC4AG067640	TRIDC7AG076870	TRIDC4AG044690	TRIDC2AG062530	TRIDC3AG052640	TRIDC3AG055760	TRIDC4AG060830	TRIDC3AG023360	TRIDC4AG003960	TRIDC5AG054760	TRIDC5AG021280
TRIDC4AG047160	TRIDC6AG034600	TRIDC1AG011200	TRIDC3AG039950	TRIDC1AG040260	TRIDC3AG061440	TRIDC3AG048640	TRIDC3AG063730	TRIDC5AG061440	TRIDC1AG062740	TRIDC4AG025030	TRIDC6AG007230
TRIDC3AG030870	TRIDC6AG004380	TRIDC6AG038640	TRIDC3AG055950	TRIDC5AG039500	TRIDC3AG075170	TRIDC1AG013340	TRIDC6AG004270	TRIDC3AG063730	TRIDC3AG005250	TRIDC6AG061100	TRIDC7AG058480
TRIDC5AG048910	TRIDC5AG059270	TRIDC6AG023420	TRIDC3AG062760	TRIDC5AG038650	TRIDC7AG030780	TRIDC6AG045420	TRIDC3AG067840	TRIDC3AG022200	TRIDC3AG018100	TRIDC4AG050130	TRIDC4AG030540
TRIDC2AG031930	TRIDC4AG069310	TRIDC4AG032110	TRIDC2AG004930	TRIDC6AG050040	TRIDC2AG058270	TRIDC7AG042660	TRIDC2AG081720	TRIDC3AG048500	TRIDC7AG069220	TRIDC4AG003960	TRIDC5AG049290
TRIDC4AG064150	TRIDC1AG041230	TRIDC4AG028960	TRIDC4AG022700	TRIDC2AG073130	TRIDC2AG026730	TRIDC5AG063050	TRIDC5AG053400	TRIDC4AG069350	TRIDC7AG000640	TRIDC4AG049920	TRIDC2AG002560
TRIDC6AG034520	TRIDC4AG026360	TRIDC5AG017180	TRIDC2AG042750	TRIDC3AG034150	TRIDC6AG058260	TRIDC4AG059630	TRIDC1AG008390	TRIDC2AG071910	TRIDC7AG056990	TRIDC1AG029680	TRIDC1AG045790
TRIDC4AG011580	TRIDC4AG049890	TRIDC6AG050750	TRIDC3AG073680	TRIDC2AG076540	TRIDC6AG029540	TRIDC6AG012730	TRIDC2AG070670	TRIDC5AG054760	TRIDC3AG037510	TRIDC4AG031050	TRIDC3AG064940
TRIDC7AG034570	TRIDC3AG061500	TRIDC4AG061160	TRIDC4AG067800	TRIDC7AG049630	TRIDC4AG045090	TRIDC1AG050320	TRIDC6AG043590	TRIDC7AG043340	TRIDC5AG005650	TRIDC7AG004390	TRIDC1AG013760
TRIDC1AG009800	TRIDC6AG020090	TRIDC7AG048530	TRIDC3AG048800	TRIDC4AG036660	TRIDC5AG009150	TRIDC3AG052750	TRIDC1AG035580	TRIDC5AG021280	TRIDC7AG023510	TRIDC3AG025030	TRIDC1AG035650
TRIDC4AG036360	TRIDC2AG035040	TRIDC5AG002380	TRIDC1AG049040	TRIDC3AG016000	TRIDC5AG078450	TRIDC7AG074190	TRIDC3AG011990	TRIDC7AG036430	TRIDC4AG027360	TRIDC5AG035680	TRIDC4AG041130
TRIDC3AG011720	TRIDC5AG042810	TRIDC1AG057040	TRIDC5AG057030	TRIDC2AG009000	TRIDC1AG036210	TRIDC6AG037500	TRIDC6AG046530	TRIDC3AG029570	TRIDC6AG006960	TRIDC1AG033780	TRIDC2AG032360
TRIDC1AG063220	TRIDC4AG062520	TRIDC4AG070320	TRIDC1AG012800	TRIDC6AG035710	TRIDC5AG057030	TRIDC6AG045290	TRIDC6AG021050	TRIDC5AG053400	TRIDC7AG073540	TRIDC7AG053080	TRIDC4AG014900
TRIDC3AG009080	TRIDC2AG004460	TRIDC6AG028260	TRIDC1AG044610	TRIDC1AG031080	TRIDC4AG035530	TRIDC3AG045430	TRIDC2AG032790	TRIDC2AG041140	TRIDC7AG014500	TRIDC3AG000550	TRIDC6AG038640
TRIDC3AG005300	TRIDC5AG036970	TRIDC2AG004490	TRIDC3AG023360	TRIDC3AG033420	TRIDC3AG011030	TRIDC5AG058690	TRIDC1AG040710	TRIDC7AG067010	TRIDC3AG011540	TRIDC6AG014600	TRIDC1AG049840
TRIDC2AG070370	TRIDC6AG001130	TRIDC3AG071960	TRIDC4AG035530	TRIDC7AG078520	TRIDC5AG029460	TRIDC6AG007420	TRIDC2AG076950	TRIDC5AG016720	TRIDC7AG057240	TRIDC6AG009250	TRIDC2AG025730
TRIDC4AG066230	TRIDC7AG012250	TRIDC4AG044660	TRIDC3AG068780	TRIDC3AG029550	TRIDC1AG027680	TRIDC7AG004440	TRIDC2AG052470	TRIDC5AG078860	TRIDC4AG013790	TRIDC7AG069870	TRIDC6AG050080
TRIDC5AG048860	TRIDC7AG034030	TRIDC1AG056040	TRIDC3AG074790	TRIDC5AG067080	TRIDC2AG013930	TRIDC1AG008940	TRIDC2AG061460	TRIDC5AG008580	TRIDC5AG074050	TRIDC2AG004380	TRIDC7AG053540
TRIDC6AG026620	TRIDC2AG069880	TRIDC4AG037020	TRIDC4AG021760	TRIDC1AG040810	TRIDC4AG031050	TRIDC2AG011850	TRIDC3AG019100	TRIDC3AG026530	TRIDC5AG001950	TRIDC3AG044220	TRIDC2AG029140
TRIDC1AG032150	TRIDC3AG010350	TRIDC6AG023770	TRIDC1AG035580	TRIDC3AG032250	TRIDC5AG058500	TRIDC2AG048160	TRIDC5AG076650	TRIDC4AG027360	TRIDC3AG067380	TRIDC6AG021410	TRIDC2AG045470
TRIDC5AG014120	TRIDC7AG010380	TRIDC1AG045760	TRIDC3AG034830	TRIDC2AG055760	TRIDC1AG033350	TRIDC1AG055130	TRIDC5AG068130	TRIDC4AG070300	TRIDC3AG057910	TRIDC3AG014090	TRIDC1AG015550
TRIDC6AG026720	TRIDC2AG082160	TRIDC7AG023520	TRIDC3AG021000	TRIDC4AG044890	TRIDC4AG013200	TRIDC4AG041040	TRIDC1AG036040	TRIDC6AG007680	TRIDC3AG017930	TRIDC3AG022180	TRIDC4AG039270
TRIDC3AG010360	TRIDC6AG022980	TRIDC2AG001630	TRIDC2AG078980	TRIDC5AG013790	TRIDC3AG049690	TRIDC2AG077880	TRIDC3AG052590	TRIDC7AG012830	TRIDC5AG012820	TRIDC1AG055350	TRIDC3AG005250
TRIDC5AG020020	TRIDC4AG059630	TRIDC4AG059380	TRIDC6AG041810	TRIDC7AG072610	TRIDC4AG038830	TRIDC3AG009490	TRIDC5AG014570	TRIDC4AG028910	TRIDC5AG065310	TRIDC4AG007470	TRIDC6AG055530
TRIDC4AG033020	TRIDC5AG077190	TRIDC1AG032040	TRIDC1AG053020	TRIDC6AG020610	TRIDC2AG009910	TRIDC4AG061500	TRIDC2AG011410	TRIDC7AG033330	TRIDC1AG027170	TRIDC1AG030020	TRIDC1AG030090
TRIDC3AG063320	TRIDC4AG027010	TRIDC7AG057180	TRIDC2AG024020	TRIDC6AG045300	TRIDC5AG017180	TRIDC6AG055280	TRIDC5AG078440	TRIDC5AG031080	TRIDC4AG005600	TRIDC1AG043110	TRIDC5AG040090
TRIDC6AG035720	TRIDC4AG004430	TRIDC5AG007230	TRIDC7AG024550	TRIDC6AG045910	TRIDC5AG006810	TRIDC5AG042820	TRIDC1AG050320	TRIDC5AG056840	TRIDC4AG051160	TRIDC3AG026760	TRIDC5AG047490
TRIDC5AG032930	TRIDC7AG065990	TRIDC5AG047090	TRIDC2AG022420	TRIDC5AG004490	TRIDC4AG027150	TRIDC2AG060140	TRIDC3AG016170	TRIDC3AG002150	TRIDC1AG038730	TRIDC3AG040010	TRIDC5AG024110
TRIDC1AG041500	TRIDC6AG017420	TRIDC2AG040590	TRIDC4AG027360	TRIDC3AG074130	TRIDC3AG045230	TRIDC1AG063220	TRIDC2AG015370	TRIDC3AG042640	TRIDC2AG061110	TRIDC5AG038820	TRIDC7AG022540
TRIDC7AG062870	TRIDC1AG060000	TRIDC1AG009160	TRIDC1AG051950	TRIDC5AG033600	TRIDC3AG067720	TRIDC3AG066890	TRIDC2AG041620	TRIDC6AG022880	TRIDC7AG057250	TRIDC2AG041140	TRIDC5AG041860
TRIDC1AG021390	TRIDC4AG041080	TRIDC5AG057140	TRIDC6AG004270	TRIDC6AG059060	TRIDC7AG011250	TRIDC1AG043680	TRIDC3AG019550	TRIDC2AG043770	TRIDC6AG033100	TRIDC1AG065000	TRIDC4AG056920
TRIDC2AG007220	TRIDC4AG031070	TRIDC2AG019300	TRIDC7AG030650	TRIDC6AG034720	TRIDC7AG057990	TRIDC5AG027120	TRIDC5AG075020	TRIDC5AG004640	TRIDC3AG051530	TRIDC2AG078750	TRIDC4AG027020
TRIDC2AG044280	TRIDC3AG062970	TRIDC1AG017780	TRIDC7AG015740	TRIDC5AG028580	TRIDC1AG049040	TRIDC2AG021040	TRIDC5AG001380	TRIDC2AG032500	TRIDC1AG002780	TRIDC3AG018930	TRIDC6AG043930
TRIDC7AG021020	TRIDC6AG034550	TRIDC1AG018480	TRIDC3AG008510	TRIDC3AG059520	TRIDC3AG035560	TRIDC4AG071380	TRIDC1AG004840	TRIDC5AG008240	TRIDC5AG031690	TRIDC6AG023010	TRIDC7AG075230
TRIDC3AG012960	TRIDC6AG033100	TRIDC1AG059570	TRIDC2AG069060	TRIDC6AG028490	TRIDC6AG001250	TRIDC4AG058820	TRIDC6AG034570	TRIDC2AG021040	TRIDC5AG047610	TRIDC3AG016270	TRIDC7AG001890
TRIDC4AG022700	TRIDC5AG020250	TRIDC1AG035890	TRIDC2AG071340	TRIDC2AG006770	TRIDC3AG073680	TRIDC6AG014910	TRIDC5AG041750	TRIDC6AG032250	TRIDC3AG063440	TRIDC5AG042240	TRIDC1AG020250
TRIDC2AG014320	TRIDC5AG044960	TRIDC1AG030570	TRIDC2AG052660	TRIDC3AG028900	TRIDC5AG037220	TRIDC4AG025150	TRIDC7AG060720	TRIDC1AG008950	TRIDC6AG041120	TRIDC4AG024940	TRIDC1AG040110
TRIDC3AG018930	TRIDC1AG020940	TRIDC3AG054160	TRIDC7AG067410	TRIDC5AG020250	TRIDC4AG056030	TRIDC1AG034000	TRIDC5AG067090	TRIDC5AG067090	TRIDC4AG032570	TRIDC5AG021280	TRIDC2AG030240
TRIDC4AG052210	TRIDC3AG051500	TRIDC5AG017800	TRIDC1AG022420	TRIDC6AG038000	TRIDC7AG049630	TRIDC2AG060300	TRIDC2AG041810	TRIDC7AG014970	TRIDC3AG038050	TRIDC4AG013870	TRIDC6AG019310
TRIDC5AG018530	TRIDC2AG058830	TRIDC1AG002490	TRIDC3AG008620	TRIDC4AG024940	TRIDC6AG008730	TRIDC3AG018100	TRIDC5AG032310	TRIDC5AG049290	TRIDC4AG049930	TRIDC2AG049390	TRIDC1AG010610
TRIDC2AG029570	TRIDC2AG065030	TRIDC5AG008980	TRIDC3AG074730	TRIDC6AG024280	TRIDC2AG020530	TRIDC6AG021050	TRIDC6AG053900	TRIDC1AG013240	TRIDC5AG048770	TRIDC1AG002770	TRIDC5AG037220
TRIDC2AG067840	TRIDC3AG048800	TRIDC6AG020030	TRIDC5AG019990	TRIDC5AG067050	TRIDC6AG028600	TRIDC1AG017780	TRIDC5AG052450	TRIDC3AG032500	TRIDC3AG042750	TRIDC3AG010010	TRIDC3AG044220
TRIDC7AG030650	TRIDC7AG017950	TRIDC7AG027400	TRIDC5AG045060	TRIDC7AG053860	TRIDC4AG020160	TRIDC5AG039520	TRIDC6AG008020	TRIDC2AG052660	TRIDC5AG003150	TRIDC2AG033530	TRIDC1AG034350
TRIDC6AG049990	TRIDC4AG036600	TRIDC5AG057030	TRIDC5AG077190	TRIDC4AG070300	TRIDC2AG037150	TRIDC3AG026530	TRIDC2AG034330	TRIDC4AG025390	TRIDC3AG061340	TRIDC4AG007980	TRIDC2AG037250
TRIDC7AG031970	TRIDC5AG068590	TRIDC7AG068770	TRIDC5AG038750	TRIDC5AG026570	TRIDC1AG025490	TRIDC5AG049150	TRIDC7AG022490	TRIDC6AG061100	TRIDC3AG055030	TRIDC3AG033170	TRIDC7AG059430
TRIDC3AG039950	TRIDC1AG047250	TRIDC2AG041810	TRIDC2AG017970	TRIDC5AG068130	TRIDC6AG012510	TRIDC4AG027880	TRIDC5AG009800	TRIDC6AG010970	TRIDC2AG011420	TRIDC1AG039860	TRIDC6AG028360
TRIDC3AG024340	TRIDC2AG022590	TRIDC6AG032910	TRIDC4AG006640	TRIDC4AG047630	TRIDC1AG040810	TRIDC5AG008580	TRIDC4AG061030	TRIDC5AG008260	TRIDC4AG038540	TRIDC2AG004020	TRIDC2AG043320
TRIDC5AG009950	TRIDC7AG019480	TRIDC2AG019070	TRIDC1AG038910	TRIDC6AG012430	TRIDC2AG021330	TRIDC1AG040770	TRIDC7AG007600	TRIDC7AG026570	TRIDC6AG050140	TRIDC6AG007730	TRIDC3AG000550
TRIDC5AG008980	TRIDC2AG050680	TRIDC4AG035570	TRIDC1AG004670	TRIDC5AG006780	TRIDC2AG039930	TRIDC4AG064980	TRIDC2AG060140	TRIDC2AG029020	TRIDC4AG056800	TRIDC5AG076640	TRIDC7AG025620
TRIDC3AG068780	TRIDC7AG031320	TRIDC1AG035100	TRIDC5AG038300	TRIDC6AG041100	TRIDC2AG002560	TRIDC4AG049180	TRIDC3AG026880	TRIDC2AG029520	TRIDC6AG009250	TRIDC7AG022540	TRIDC4AG031580
TRIDC3AG021490	TRIDC5AG066400	TRIDC5AG015900	TRIDC7AG043680	TRIDC2AG044280	TRIDC5AG032930	TRIDC5AG028030	TRIDC6AG000770	TRIDC7AG047780	TRIDC1AG025040	TRIDC7AG052080	TRIDC7AG012180
TRIDC2AG007790	TRIDC2AG052470	TRIDC4AG062560	TRIDC4AG024470	TRIDC4AG020110	TRIDC3AG052360	TRIDC1AG035660	TRIDC1AG008940	TRIDC2AG009800	TRIDC4AG033340	TRIDC7AG043020	TRIDC5AG075440
TRIDC2AG082310	TRIDC7AG031500	TRIDC7AG058890	TRIDC2AG063500	TRIDC6AG061310	TRIDC6AG027430	TRIDC2AG058220	TRIDC1AG040110	TRIDC2AG063070	TRIDC3AG036960	TRIDC3AG059170	TRIDC2AG013930
TRIDC7AG060020	TRIDC7AG062870	TRIDC1AG032940	TRIDC5AG039620	TRIDC5AG023840	TRIDC2AG019300	TRIDC3AG045150	TRIDC7AG060500	TRIDC7AG037680	TRIDC3AG060240	TRIDC3AG072000	TRIDC5AG015720
TRIDC3AG062970	TRIDC7AG051140	TRIDC6AG012730	TRIDC5AG036370	TRIDC2AG023520	TRIDC6AG057260	TRIDC2AG052660	TRIDC4AG072190	TRIDC2AG042750	TRIDC6AG003260	TRIDC3AG016000	TRIDC2AG008140
TRIDC2AG015370	TRIDC2AG075150	TRIDC3AG011550	TRIDC7AG010470	TRIDC5AG076100	TRIDC5AG026570	TRIDC6AG052380	TRIDC4AG036360	TRIDC1AG010370	TRIDC2AG078550	TRIDC7AG078420	TRIDC5AG036180
TRIDC2AG044500	TRIDC6AG046530	TRIDC5AG015890	TRIDC5AG070880	TRIDC5AG025120	TRIDC7AG057240	TRIDC6AG028830	TRIDC6AG018340	TRIDC2AG032510	TRIDC1AG017070	TRIDC2AG049050	TRIDC2AG068410
TRIDC4AG030300	TRIDC5AG062670	TRIDC2AG071330	TRIDC6AG007690	TRIDC4AG027150	TRIDC7AG048790	TRIDC4AG003120	TRIDC3AG011680	TRIDC4AG034200	TRIDC7AG027400	TRIDC4AG009890	TRIDC3AG020770
TRIDC7AG012240	TRIDC2AG022160	TRIDC4AG045000	TRIDC2AG055390	TRIDC5AG019910	TRIDC7AG005070	TRIDC4AG023470	TRIDC2AG041450	TRIDC2AG038050	TRIDC3AG000710	TRIDC3AG023480	TRIDC4AG045690
TRIDC4AG013880	TRIDC1AG031420	TRIDC2AG047940	TRIDC1AG012170	TRIDC1AG012450	TRIDC7AG024740	TRIDC4AG024650	TRIDC6AG015570	TRIDC7AG040370	TRIDC1AG002470	TRIDC7AG001130	TRIDC2AG015310
TRIDC4AG018060	TRIDC3AG058880	TRIDC4AG072020	TRIDC5AG038290	TRIDC2AG021880	TRIDC2AG013300	TRIDC7AG071520	TRIDC4AG059380	TRIDC4AG000380	TRIDC4AG001070	TRIDC7AG055570	TRIDC2AG012780
TRIDC3AG040470	TRIDC6AG058260	TRIDC6AG059060	TRIDC6AG039670	TRIDC1AG010070	TRIDC6AG050040	TRIDC1AG039200	TRIDC2AG065610	TRIDC7AG041590	TRIDC3AG062760	TRIDC7AG032720	TRIDC2AG055170
TRIDC6AG018340	TRIDC7AG014850	TRIDC2AG015670	TRIDC5AG052090	TRIDC5AG018250	TRIDC5AG029150	TRIDC1AG065000	TRIDC5AG031690	TRIDC7AG031910	TRIDC2AG055170	TRIDC5AG036120	TRIDC2AG007380
TRIDC3AG048690	TRIDC2AG032500	TRIDC5AG048860	TRIDC7AG072430	TRIDC5AG076580	TRIDC5AG042820	TRIDC7AG043500	TRIDC2AG021310	TRIDC7AG000620	TRIDC2AG059540	TRIDC4AG005600	TRIDC5AG016080
TRIDC6AG029220	TRIDC3AG055420	TRIDC4AG070300	TRIDC6AG005280	TRIDC3AG051250	TRIDC4AG030540	TRIDC2AG044500	TRIDC7AG018750	TRIDC4AG043800	TRIDC2AG063420	TRIDC5AG070740	TRIDC5AG075740
TRIDC5AG008580	TRIDC4AG042630	TRIDC3AG010370	TRIDC2AG052560	TRIDC4AG032500	TRIDC2AG042750	TRIDC6AG004160	TRIDC4AG066040	TRIDC3AG043460	TRIDC7AG037950	TRIDC6AG041410	TRIDC7AG071470
TRIDC2AG060140	TRIDC4AG035850	TRIDC3AG052360	TRIDC6AG016570	TRIDC6AG035340	TRIDC6AG054020	TRIDC5AG012630	TRIDC4AG035570	TRIDC3AG011170	TRIDC4AG069190	TRIDC1AG018330	TRIDC3AG074520
TRIDC4AG015170	TRIDC7AG045100	TRIDC2AG029030	TRIDC5AG028220	TRIDC1AG008140	TRIDC7AG060930	TRIDC2AG032790	TRIDC1AG014690	TRIDC5AG012370	TRIDC3AG022980	TRIDC4AG067290	TRIDC2AG016250
TRIDC6AG057890	TRIDC3AG012070	TRIDC5AG062670	TRIDC7AG003980	TRIDC1AG043390	TRIDC3AG060900	TRIDC1AG014620	TRIDC4AG061500	TRIDC2AG022840	TRIDC5AG057900	TRIDC2AG021880	TRIDC7AG042230
TRIDC3AG032540	TRIDC1AG045760	TRIDC2AG011370	TRIDC1AG039170	TRIDC7AG023010	TRIDC7AG043340	TRIDC3AG046250	TRIDC6AG035740	TRIDC7AG044230	TRIDC2AG061460	TRIDC2AG038050	TRIDC7AG057250
TRIDC4AG071180	TRIDC3AG073610	TRIDC1AG037870	TRIDC3AG061110	TRIDC5AG026030	TRIDC7AG049730	TRIDC5AG040310	TRIDC3AG052750	TRIDC2AG018460	TRIDC2AG048160	TRIDC7AG019650	TRIDC5AG032570
TRIDC2AG051730	TRIDC4AG058080	TRIDC4AG035160	TRIDC4AG033020	TRIDC2AG004490	TRIDC4AG051110	TRIDC2AG017450	TRIDC3AG051670	TRIDC3AG019550	TRIDC5AG056140	TRIDC7AG023510	TRIDC3AG004210
TRIDC7AG060900	TRIDC5AG053050	TRIDC2AG062970	TRIDC4AG067640	TRIDC7AG030280	TRIDC5AG069900	TRIDC1AG026840	TRIDC7AG030450	TRIDC3AG071280	TRIDC6AG056040	TRIDC2AG019620	TRIDC5AG057630
TRIDC4AG069690	TRIDC3AG015200	TRIDC3AG031380	TRIDC1AG036210	TRIDC5AG010810	TRIDC3AG053950	TRIDC4AG062560	TRIDC3AG040850	TRIDC5AG032760	TRIDC1AG031080	TRIDC7AG047050	TRIDC5AG061220
TRIDC2AG079740	TRIDC5AG012780	TRIDC6AG000770	TRIDC4AG058440	TRIDC5AG025900	TRIDC3AG025030	TRIDC6AG051190	TRIDC2AG011230	TRIDC1AG008230	TRIDC2AG011410	TRIDC2AG011420	TRIDC3AG010360
TRIDC5AG077070	TRIDC1AG014760	TRIDC5AG042820	TRIDC2AG018170	TRIDC2AG010610	TRIDC6AG034070	TRIDC4AG065580	TRIDC3AG067380	TRIDC4AG016030	TRIDC4AG034230	TRIDC3AG049830	TRIDC5AG066370
TRIDC1AG060190	TRIDC7AG017050	TRIDC1AG023080	TRIDC1AG036040	TRIDC6AG045220	TRIDC6AG033920	TRIDC3AG031040	TRIDC6AG040740	TRIDC4AG000590	TRIDC6AG012750	TRIDC3AG052020	TRIDC3AG052690
TRIDC6AG022980	TRIDC1AG038910	TRIDC3AG062290	TRIDC2AG012840	TRIDC1AG041390	TRIDC5AG011270	TRIDC2AG037740	TRIDC4AG069600	TRIDC4AG059380	TRIDC4AG064150	TRIDC1AG051840	TRIDC7AG011400
TRIDC2AG040590	TRIDC5AG063550	TRIDC2AG000780	TRIDC3AG041970	TRIDC7AG070820	TRIDC4AG067290	TRIDC4AG010670	TRIDC2AG058220	TRIDC6AG007370	TRIDC2AG040560	TRIDC7AG040370	TRIDC5AG039540
TRIDC7AG012250	TRIDC2AG057570	TRIDC5AG037220	TRIDC3AG050500	TRIDC6AG043950	TRIDC6AG048500	TRIDC3AG055250	TRIDC1AG040770	TRIDC7AG044690	TRIDC7AG072910	TRIDC4AG006470	TRIDC7AG046150
TRIDC7AG019240	TRIDC2AG017640	TRIDC1AG021430	TRIDC3AG041110	TRIDC7AG026590	TRIDC6AG032250	TRIDC5AG008260	TRIDC3AG034830	TRIDC3AG006530	TRIDC5AG018930	TRIDC7AG024610	TRIDC4AG008140
TRIDC4AG041170	TRIDC5AG013430	TRIDC3AG056620	TRIDC1AG013760	TRIDC2AG017880	TRIDC5AG076030	TRIDC6AG044080	TRIDC6AG002970	TRIDC4AG035610	TRIDC3AG063730	TRIDC7AG014970	TRIDC4AG057170
TRIDC5AG006720	TRIDC5AG009500	TRIDC1AG010370	TRIDC5AG046830	TRIDC4AG056800	TRIDC3AG042090	TRIDC4AG069600	TRIDC7AG055220	TRIDC1AG046170	TRIDC2AG029300	TRIDC2AG015310	TRIDC2AG019620
TRIDC6AG001310	TRIDC6AG011330	TRIDC2AG025540	TRIDC6AG047250	TRIDC7AG049870	TRIDC1AG038910	TRIDC7AG027640	TRIDC2AG045360	TRIDC5AG070550	TRIDC6AG005030	TRIDC4AG003030	TRIDC4AG044190
TRIDC3AG033310	TRIDC2AG047940	TRIDC7AG034560	TRIDC1AG026840	TRIDC3AG040530	TRIDC6AG045220	TRIDC7AG005380	TRIDC2AG035850	TRIDC6AG025400	TRIDC7AG046480	TRIDC5AG032400	TRIDC6AG000180
TRIDC1AG014760	TRIDC4AG033660	TRIDC3AG032370	TRIDC7AG055620	TRIDC5AG043650	TRIDC2AG038430	TRIDC6AG037530	TRIDC1AG030490	TRIDC3AG053080	TRIDC2AG071550	TRIDC2AG025370	TRIDC2AG017260
TRIDC2AG052470	TRIDC3AG038680	TRIDC3AG040340	TRIDC1AG046150	TRIDC1AG039520	TRIDC4AG035570	TRIDC7AG036310	TRIDC7AG034700	TRIDC1AG004780	TRIDC3AG010940	TRIDC3AG019240	TRIDC5AG010560
TRIDC5AG074110	TRIDC3AG065870	TRIDC6AG017420	TRIDC7AG070320	TRIDC1AG027750	TRIDC7AG048850	TRIDC4AG054880	TRIDC2AG032340	TRIDC5AG077190	TRIDC1AG043840	TRIDC7AG060500	TRIDC1AG006660
TRIDC2AG071330	TRIDC5AG013130	TRIDC1AG024460	TRIDC7AG072470	TRIDC3AG030190	TRIDC1AG036320	TRIDC4AG013880	TRIDC7AG060800	TRIDC2AG032100	TRIDC4AG049770	TRIDC4AG030540	TRIDC3AG032500
TRIDC4AG045000	TRIDC3AG064940	TRIDC3AG029270	TRIDC4AG012760	TRIDC6AG052580	TRIDC2AG041140	TRIDC3AG030460	TRIDC7AG072480	TRIDC5AG029070	TRIDC4AG066040	TRIDC1AG064020	TRIDC4AG010230
TRIDC6AG013780	TRIDC4AG044890	TRIDC5AG021290	TRIDC3AG019230	TRIDC1AG033350	TRIDC2AG073130	TRIDC5AG017680	TRIDC6AG019190	TRIDC4AG036600	TRIDC7AG019340	TRIDC3AG000010	TRIDC7AG036340
TRIDC3AG068490	TRIDC7AG020980	TRIDC2AG021230	TRIDC5AG001380	TRIDC5AG006850	TRIDC5AG068520	TRIDC3AG027270	TRIDC2AG014130	TRIDC5AG076640	TRIDC7AG019830	TRIDC1AG006950	TRIDC6AG043230
TRIDC7AG076180	TRIDC1AG008940	TRIDC7AG024740	TRIDC1AG046070	TRIDC7AG019580	TRIDC3AG062160	TRIDC3AG026870	TRIDC7AG025120	TRIDC2AG049870	TRIDC7AG016510	TRIDC6AG016210	TRIDC5AG075040
TRIDC5AG070770	TRIDC7AG030970	TRIDC7AG057820	TRIDC4AG060100	TRIDC5AG007490	TRIDC1AG051950	TRIDC3AG056650	TRIDC1AG053000	TRIDC5AG038820	TRIDC2AG069060	TRIDC6AG032260	TRIDC5AG070060
TRIDC6AG038020	TRIDC2AG011370	TRIDC2AG008870	TRIDC6AG057370	TRIDC6AG006390	TRIDC2AG030600	TRIDC1AG005000	TRIDC2AG076960	TRIDC6AG043590	TRIDC3AG018470	TRIDC6AG005540	TRIDC2AG041490
TRIDC4AG045110	TRIDC6AG026050	TRIDC5AG063450	TRIDC5AG049950	TRIDC3AG020430	TRIDC7AG016490	TRIDC1AG021440	TRIDC5AG008260	TRIDC2AG031690	TRIDC7AG051540	TRIDC1AG036040	TRIDC1AG052970
TRIDC2AG013660	TRIDC6AG023770	TRIDC7AG054890	TRIDC2AG010850	TRIDC3AG057040	TRIDC3AG034150	TRIDC3AG037640	TRIDC7AG022530	TRIDC2AG040250	TRIDC1AG024950	TRIDC5AG029070	TRIDC5AG039310
TRIDC4AG035560	TRIDC3AG072950	TRIDC7AG037680	TRIDC1AG043180	TRIDC3AG049690	TRIDC6AG034600	TRIDC7AG007980	TRIDC1AG049840	TRIDC6AG001380	TRIDC6AG003820	TRIDC3AG004060	TRIDC7AG031120
TRIDC7AG057600	TRIDC4AG065270	TRIDC1AG034730	TRIDC3AG053000	TRIDC5AG011270	TRIDC6AG029620	TRIDC4AG062720	TRIDC2AG076540	TRIDC5AG049280	TRIDC4AG020130	TRIDC7AG073370	TRIDC2AG001630
TRIDC4AG050700	TRIDC4AG011970	TRIDC5AG068520	TRIDC7AG008890	TRIDC4AG022290	TRIDC3AG038680	TRIDC4AG025390	TRIDC2AG064510	TRIDC1AG033350	TRIDC7AG025860	TRIDC6AG059930	TRIDC4AG031420
TRIDC1AG041390	TRIDC1AG019800	TRIDC4AG045100	TRIDC5AG037680	TRIDC1AG049680	TRIDC4AG009750	TRIDC5AG044860	TRIDC4AG049890	TRIDC7AG027640	TRIDC2AG077980	TRIDC3AG069950	TRIDC6AG003410
TRIDC3AG049930	TRIDC3AG002800	TRIDC2AG038430	TRIDC2AG049310	TRIDC6AG005820	TRIDC7AG047200	TRIDC6AG045430	TRIDC2AG008200	TRIDC5AG042240	TRIDC2AG021040	TRIDC2AG004220	TRIDC3AG017740
TRIDC5AG039200	TRIDC3AG068850	TRIDC6AG018340	TRIDC7AG075520	TRIDC4AG060220	TRIDC7AG008950	TRIDC6AG028850	TRIDC1AG049160	TRIDC6AG005540	TRIDC3AG064480	TRIDC6AG027220	TRIDC5AG030760
TRIDC4AG069310	TRIDC2AG069450	TRIDC5AG028580	TRIDC3AG040850	TRIDC1AG031430	TRIDC7AG015690	TRIDC5AG020680	TRIDC2AG067750	TRIDC2AG003460	TRIDC2AG063070	TRIDC7AG001900	TRIDC4AG014620
TRIDC4AG005900	TRIDC5AG010920	TRIDC3AG027480	TRIDC6AG012430	TRIDC6AG036300	TRIDC4AG004430	TRIDC1AG045560	TRIDC1AG031080	TRIDC2AG041810	TRIDC1AG003200	TRIDC5AG031260	TRIDC4AG041160
TRIDC2AG006770	TRIDC6AG018340	TRIDC6AG044220	TRIDC3AG004210	TRIDC7AG048850	TRIDC2AG048420	TRIDC6AG007730	TRIDC4AG025390	TRIDC6AG034660	TRIDC3AG030460	TRIDC5AG039540	TRIDC4AG041970
TRIDC1AG008920	TRIDC5AG017540	TRIDC1AG019630	TRIDC3AG045230	TRIDC6AG037910	TRIDC3AG052270	TRIDC3AG009780	TRIDC3AG028460	TRIDC6AG022140	TRIDC6AG020260	TRIDC4AG007580	TRIDC3AG042330
TRIDC4AG059790	TRIDC3AG018350	TRIDC4AG005900	TRIDC2AG060400	TRIDC3AG062290	TRIDC1AG033520	TRIDC6AG056920	TRIDC2AG066720	TRIDC1AG049430	TRIDC6AG008490	TRIDC2AG078550	TRIDC5AG064250
TRIDC4AG056940	TRIDC4AG031420	TRIDC5AG012780	TRIDC5AG009950	TRIDC3AG012680	TRIDC3AG010510	TRIDC6AG015080	TRIDC7AG056990	TRIDC7AG059650	TRIDC1AG004670	TRIDC7AG020710	TRIDC7AG074730
TRIDC3AG033020	TRIDC5AG015810	TRIDC5AG058510	TRIDC7AG002820	TRIDC1AG056810	TRIDC5AG027090	TRIDC2AG040340	TRIDC7AG059650	TRIDC1AG022560	TRIDC5AG058690	TRIDC3AG043460	TRIDC3AG067060
TRIDC6AG027170	TRIDC1AG032640	TRIDC7AG036410	TRIDC1AG000040	TRIDC3AG045850	TRIDC2AG036970	TRIDC2AG072060	TRIDC4AG065580	TRIDC7AG045000	TRIDC2AG008140	TRIDC5AG008300	TRIDC3AG036870
TRIDC4AG046260	TRIDC4AG024450	TRIDC2AG063500	TRIDC6AG037210	TRIDC1AG029680	TRIDC7AG055520	TRIDC6AG048710	TRIDC7AG048410	TRIDC5AG053410	TRIDC4AG023640	TRIDC4AG043460	TRIDC5AG043900
TRIDC7AG045270	TRIDC1AG051950	TRIDC4AG039670	TRIDC3AG002270	TRIDC5AG028220	TRIDC3AG056620	TRIDC5AG076560	TRIDC7AG073490	TRIDC3AG023480	TRIDC2AG029990	TRIDC3AG059310	TRIDC5AG058630
TRIDC6AG050720	TRIDC7AG004270	TRIDC7AG068460	TRIDC5AG069860	TRIDC3AG031380	TRIDC2AG032930	TRIDC2AG018700	TRIDC1AG035650	TRIDC5AG032670	TRIDC1AG022160	TRIDC6AG033610	TRIDC4AG067290
TRIDC1AG043510	TRIDC3AG050500	TRIDC4AG015570	TRIDC4AG010220	TRIDC5AG055490	TRIDC1AG049570	TRIDC3AG022110	TRIDC2AG078640	TRIDC7AG044290	TRIDC3AG016220	TRIDC7AG060840	TRIDC4AG041620
TRIDC4AG056230	TRIDC6AG050750	TRIDC2AG055770	TRIDC5AG045990	TRIDC2AG033970	TRIDC1AG030580	TRIDC6AG043820	TRIDC2AG000740	TRIDC4AG047610	TRIDC5AG034020	TRIDC2AG017240	TRIDC1AG009810
TRIDC5AG075550	TRIDC2AG044270	TRIDC2AG021330	TRIDC6AG058570	TRIDC1AG016620	TRIDC3AG017370	TRIDC1AG020940	TRIDC1AG015700	TRIDC1AG016620	TRIDC3AG075690	TRIDC4AG057170	TRIDC3AG042410
TRIDC7AG031500	TRIDC3AG071480	TRIDC7AG036310	TRIDC6AG031180	TRIDC3AG049830	TRIDC6AG057370	TRIDC7AG065990	TRIDC3AG072950	TRIDC7AG038360	TRIDC5AG019910	TRIDC4AG066940	TRIDC3AG062250
TRIDC3AG010510	TRIDC2AG058750	TRIDC4AG011580	TRIDC7AG042230	TRIDC3AG069170	TRIDC7AG039480	TRIDC4AG011450	TRIDC4AG059630	TRIDC2AG020690	TRIDC7AG073950	TRIDC6AG037430	TRIDC4AG024940
TRIDC2AG050350	TRIDC3AG048500	TRIDC4AG021870	TRIDC7AG019340	TRIDC7AG060210	TRIDC7AG035810	TRIDC1AG062740	TRIDC3AG031040	TRIDC1AG024720	TRIDC7AG023300	TRIDC6AG026090	TRIDC6AG008020
TRIDC2AG008870	TRIDC4AG043240	TRIDC5AG007490	TRIDC4AG048330	TRIDC2AG028210	TRIDC4AG049920	TRIDC7AG061140	TRIDC5AG032670	TRIDC5AG010560	TRIDC2AG038230	TRIDC3AG039480	TRIDC5AG035060
TRIDC4AG011480	TRIDC2AG012910	TRIDC6AG042040	TRIDC4AG032900	TRIDC2AG076860	TRIDC4AG017390	TRIDC4AG035570	TRIDC4AG047470	TRIDC7AG043020	TRIDC5AG073970	TRIDC6AG045200	TRIDC5AG054530
TRIDC4AG021720	TRIDC3AG037570	TRIDC1AG063630	TRIDC5AG058810	TRIDC2AG045500	TRIDC6AG008970	TRIDC2AG011230	TRIDC4AG062310	TRIDC1AG044400	TRIDC1AG048350	TRIDC2AG021340	TRIDC4AG016740
TRIDC5AG061230	TRIDC1AG043950	TRIDC3AG045920	TRIDC2AG058830	TRIDC3AG074100	TRIDC5AG020250	TRIDC2AG023590	TRIDC6AG024520	TRIDC3AG052020	TRIDC5AG034370	TRIDC5AG027120	TRIDC4AG032910
TRIDC3AG040840	TRIDC2AG070370	TRIDC7AG058230	TRIDC2AG059210	TRIDC7AG019740	TRIDC1AG003070	TRIDC1AG051670	TRIDC4AG027340	TRIDC3AG035150	TRIDC3AG032310	TRIDC6AG001380	TRIDC6AG014380
TRIDC4AG043360	TRIDC5AG055580	TRIDC1AG038170	TRIDC4AG068250	TRIDC2AG018460	TRIDC1AG012660	TRIDC3AG073610	TRIDC6AG059980	TRIDC3AG017370	TRIDC4AG040210	TRIDC2AG016200	TRIDC5AG067120
TRIDC7AG066620	TRIDC5AG020640	TRIDC2AG044500	TRIDC6AG044820	TRIDC2AG029020	TRIDC7AG024970	TRIDC4AG058760	TRIDC4AG059030	TRIDC6AG004520	TRIDC7AG072970	TRIDC3AG014530	TRIDC4AG052480
TRIDC7AG028800	TRIDC1AG062290	TRIDC5AG024920	TRIDC2AG020350	TRIDC7AG049980	TRIDC2AG053230	TRIDC6AG012420	TRIDC4AG003550	TRIDC5AG039270	TRIDC3AG017740	TRIDC3AG052690	TRIDC3AG003940
TRIDC2AG014300	TRIDC3AG000110	TRIDC1AG043110	TRIDC4AG002640	TRIDC5AG027080	TRIDC2AG010610	TRIDC2AG048080	TRIDC5AG040500	TRIDC3AG040840	TRIDC2AG001150	TRIDC4AG011230	TRIDC6AG033950
TRIDC7AG051140	TRIDC4AG012670	TRIDC5AG032930	TRIDC1AG029740	TRIDC7AG019480	TRIDC2AG013250	TRIDC7AG007600	TRIDC1AG056820	TRIDC1AG030090	TRIDC5AG038820	TRIDC5AG056140	TRIDC4AG044660
TRIDC1AG045470	TRIDC1AG051190	TRIDC6AG061310	TRIDC2AG064740	TRIDC6AG058570	TRIDC7AG075520	TRIDC1AG063480	TRIDC5AG066370	TRIDC3AG002270	TRIDC7AG078070	TRIDC1AG002480	TRIDC1AG060270
TRIDC4AG058640	TRIDC5AG014120	TRIDC1AG024560	TRIDC4AG045840	TRIDC2AG073010	TRIDC7AG060020	TRIDC6AG007370	TRIDC2AG023590	TRIDC3AG042170	TRIDC1AG002480	TRIDC6AG053930	TRIDC3AG009270
TRIDC2AG062240	TRIDC4AG021720	TRIDC6AG034070	TRIDC5AG044550	TRIDC2AG022430	TRIDC5AG069200	TRIDC7AG040100	TRIDC3AG028680	TRIDC6AG041450	TRIDC4AG048360	TRIDC1AG022310	TRIDC1AG020420
TRIDC7AG032670	TRIDC6AG012990	TRIDC3AG050600	TRIDC4AG059790	TRIDC1AG046210	TRIDC2AG071150	TRIDC4AG000100	TRIDC3AG017370	TRIDC6AG026090	TRIDC7AG005900	TRIDC4AG042450	TRIDC3AG011030
TRIDC2AG022420	TRIDC2AG040590	TRIDC5AG037040	TRIDC1AG003100	TRIDC5AG027460	TRIDC5AG066420	TRIDC3AG053080	TRIDC6AG010300	TRIDC3AG075960	TRIDC2AG019280	TRIDC1AG024560	TRIDC4AG000560
TRIDC6AG017420	TRIDC5AG020020	TRIDC7AG013120	TRIDC5AG039390	TRIDC5AG015930	TRIDC7AG070820	TRIDC2AG074110	TRIDC4AG014100	TRIDC3AG064870	TRIDC1AG017800	TRIDC4AG013900	TRIDC7AG017970
TRIDC7AG020980	TRIDC3AG037510	TRIDC1AG035030	TRIDC5AG062670	TRIDC5AG057690	TRIDC4AG001000	TRIDC3AG045030	TRIDC6AG021410	TRIDC1AG023080	TRIDC2AG024400	TRIDC4AG036910	TRIDC5AG038160
TRIDC6AG033980	TRIDC7AG021020	TRIDC4AG042450	TRIDC2AG047190	TRIDC3AG011030	TRIDC5AG068930	TRIDC4AG014960	TRIDC3AG074520	TRIDC2AG061460	TRIDC3AG018930	TRIDC3AG026080	TRIDC7AG016540
TRIDC3AG022200	TRIDC2AG076950	TRIDC2AG013250	TRIDC1AG050480	TRIDC2AG004870	TRIDC5AG068840	TRIDC7AG021020	TRIDC4AG041040	TRIDC3AG025430	TRIDC4AG053560	TRIDC6AG035720	TRIDC3AG016000
TRIDC6AG037490	TRIDC1AG030870	TRIDC5AG069900	TRIDC2AG045740	TRIDC6AG019130	TRIDC6AG028360	TRIDC7AG042410	TRIDC6AG014890	TRIDC6AG021410	TRIDC5AG010200	TRIDC2AG002560	TRIDC1AG042930
TRIDC6AG007060	TRIDC5AG028220	TRIDC5AG015470	TRIDC1AG000560	TRIDC4AG015570	TRIDC2AG072050	TRIDC1AG009170	TRIDC4AG010720	TRIDC6AG054020	TRIDC4AG036360	TRIDC1AG012440	TRIDC3AG066660
TRIDC7AG076870	TRIDC4AG035530	TRIDC3AG053080	TRIDC4AG064150	TRIDC2AG044350	TRIDC6AG060510	TRIDC1AG017870	TRIDC3AG025460	TRIDC2AG025930	TRIDC5AG063550	TRIDC3AG018050	TRIDC3AG061400
TRIDC5AG053050	TRIDC6AG007690	TRIDC2AG011230	TRIDC6AG007440	TRIDC1AG003210	TRIDC2AG035600	TRIDC3AG007170	TRIDC7AG038060	TRIDC4AG052110	TRIDC7AG043500	TRIDC4AG029800	TRIDC2AG069670
TRIDC1AG036780	TRIDC3AG054160	TRIDC1AG046060	TRIDC5AG027120	TRIDC2AG021230	TRIDC4AG013870	TRIDC4AG059030	TRIDC2AG045580	TRIDC4AG011580	TRIDC4AG034700	TRIDC5AG035490	TRIDC6AG030990
TRIDC7AG038830	TRIDC6AG015480	TRIDC4AG024470	TRIDC2AG058030	TRIDC1AG026600	TRIDC7AG053860	TRIDC7AG055220	TRIDC3AG016620	TRIDC3AG028680	TRIDC3AG013350	TRIDC5AG010540	TRIDC5AG056860
TRIDC7AG038900	TRIDC2AG071850	TRIDC1AG021440	TRIDC5AG061230	TRIDC2AG068420	TRIDC3AG033910	TRIDC1AG007230	TRIDC7AG039550	TRIDC1AG036940	TRIDC3AG040850	TRIDC2AG000520	TRIDC6AG034660
TRIDC7AG076720	TRIDC1AG063250	TRIDC1AG039520	TRIDC6AG029500	TRIDC3AG049540	TRIDC3AG044350	TRIDC2AG071340	TRIDC1AG053190	TRIDC6AG034150	TRIDC7AG028660	TRIDC3AG037640	TRIDC3AG032250
TRIDC5AG002380	TRIDC5AG044360	TRIDC7AG020730	TRIDC7AG073300	TRIDC2AG005000	TRIDC6AG051490	TRIDC2AG078620	TRIDC5AG012630	TRIDC1AG052690	TRIDC6AG041820	TRIDC7AG050140	TRIDC1AG025300
TRIDC4AG053570	TRIDC2AG034960	TRIDC3AG033630	TRIDC7AG072850	TRIDC6AG059720	TRIDC3AG033420	TRIDC1AG003020	TRIDC6AG020210	TRIDC1AG042960	TRIDC6AG037500	TRIDC6AG034660	TRIDC5AG010870
TRIDC6AG050040	TRIDC1AG043510	TRIDC5AG032110	TRIDC1AG034820	TRIDC1AG009160	TRIDC3AG044770	TRIDC7AG022530	TRIDC6AG044080	TRIDC1AG048370	TRIDC3AG037640	TRIDC1AG011220	TRIDC7AG048740
TRIDC2AG012910	TRIDC5AG065260	TRIDC3AG008900	TRIDC4AG028830	TRIDC5AG073820	TRIDC3AG061570	TRIDC3AG019350	TRIDC3AG066780	TRIDC3AG043340	TRIDC1AG061470	TRIDC5AG042050	TRIDC2AG040110
TRIDC6AG052380	TRIDC5AG014400	TRIDC4AG028280	TRIDC2AG009040	TRIDC7AG044230	TRIDC1AG034060	TRIDC6AG002970	TRIDC5AG008580	TRIDC4AG024470	TRIDC5AG061230	TRIDC3AG075040	TRIDC6AG033370
TRIDC5AG008010	TRIDC1AG052610	TRIDC7AG015210	TRIDC4AG037800	TRIDC3AG061440	TRIDC4AG021890	TRIDC6AG020210	TRIDC3AG004060	TRIDC1AG043390	TRIDC7AG061140	TRIDC7AG042660	TRIDC7AG050560
TRIDC5AG029600	TRIDC2AG076970	TRIDC2AG065030	TRIDC7AG060320	TRIDC7AG048790	TRIDC1AG024860	TRIDC2AG076540	TRIDC6AG051800	TRIDC2AG003150	TRIDC3AG025370	TRIDC1AG015880	TRIDC3AG057070
TRIDC5AG038750	TRIDC4AG057150	TRIDC3AG073250	TRIDC7AG076720	TRIDC5AG036150	TRIDC5AG004490	TRIDC1AG043510	TRIDC4AG039620	TRIDC2AG024710	TRIDC2AG021820	TRIDC7AG048900	TRIDC2AG051170
TRIDC2AG053940	TRIDC4AG011580	TRIDC1AG037230	TRIDC6AG035350	TRIDC2AG064520	TRIDC5AG012370	TRIDC1AG030490	TRIDC1AG021040	TRIDC2AG041490	TRIDC6AG002660	TRIDC7AG063590	TRIDC4AG023000
TRIDC7AG004440	TRIDC5AG041990	TRIDC2AG014100	TRIDC4AG009890	TRIDC6AG014650	TRIDC5AG033600	TRIDC7AG018750	TRIDC6AG050250	TRIDC4AG025030	TRIDC2AG032130	TRIDC3AG032590	TRIDC4AG053640
TRIDC4AG042470	TRIDC5AG022450	TRIDC3AG070120	TRIDC5AG029600	TRIDC5AG077070	TRIDC6AG033100	TRIDC4AG024470	TRIDC7AG056330	TRIDC1AG012590	TRIDC1AG057160	TRIDC3AG056650	TRIDC4AG056350
TRIDC3AG022910	TRIDC3AG062510	TRIDC5AG032660	TRIDC4AG060120	TRIDC4AG013880	TRIDC4AG049680	TRIDC4AG023790	TRIDC2AG030760	TRIDC5AG015930	TRIDC2AG062950	TRIDC3AG072950	TRIDC3AG061390
TRIDC4AG021890	TRIDC1AG050130	TRIDC5AG013130	TRIDC1AG060190	TRIDC1AG039330	TRIDC3AG057750	TRIDC2AG030760	TRIDC5AG038820	TRIDC2AG062550	TRIDC7AG031200	TRIDC5AG008940	TRIDC3AG064790
TRIDC3AG060900	TRIDC2AG054570	TRIDC7AG053080	TRIDC2AG053940	TRIDC2AG060690	TRIDC5AG005840	TRIDC1AG012170	TRIDC2AG070630	TRIDC7AG026720	TRIDC7AG025280	TRIDC3AG025460	TRIDC7AG043340
TRIDC4AG031080	TRIDC4AG056570	TRIDC5AG006850	TRIDC3AG033910	TRIDC7AG011870	TRIDC4AG066140	TRIDC2AG040520	TRIDC1AG052690	TRIDC2AG071330	TRIDC3AG042990	TRIDC7AG006950	TRIDC7AG035010
TRIDC1AG013340	TRIDC6AG060340	TRIDC5AG052500	TRIDC3AG004030	TRIDC3AG063160	TRIDC2AG051790	TRIDC6AG009550	TRIDC7AG049130	TRIDC4AG032880	TRIDC2AG042240	TRIDC7AG065120	TRIDC4AG025010
TRIDC7AG017950	TRIDC1AG060600	TRIDC2AG029570	TRIDC1AG061430	TRIDC6AG041810	TRIDC1AG005300	TRIDC1AG012860	TRIDC2AG077980	TRIDC4AG066040	TRIDC1AG025240	TRIDC3AG001220	TRIDC7AG008730
TRIDC5AG064270	TRIDC1AG052240	TRIDC6AG007680	TRIDC7AG077090	TRIDC2AG075260	TRIDC3AG062230	TRIDC5AG006400	TRIDC1AG043510	TRIDC3AG010010	TRIDC3AG006030	TRIDC1AG038240	TRIDC2AG016080
TRIDC4AG027010	TRIDC6AG009700	TRIDC2AG003150	TRIDC1AG055260	TRIDC5AG015420	TRIDC2AG011270	TRIDC1AG043840	TRIDC3AG043340	TRIDC5AG070740	TRIDC6AG012420	TRIDC4AG015620	TRIDC6AG040550
TRIDC4AG003670	TRIDC6AG014890	TRIDC1AG040260	TRIDC7AG052900	TRIDC6AG060510	TRIDC1AG017130	TRIDC3AG064480	TRIDC6AG025400	TRIDC2AG025150	TRIDC7AG050050	TRIDC3AG061340	TRIDC1AG015030
TRIDC4AG036600	TRIDC3AG033800	TRIDC7AG044230	TRIDC5AG064260	TRIDC2AG069530	TRIDC2AG045500	TRIDC1AG052690	TRIDC2AG047030	TRIDC1AG045790	TRIDC4AG015570	TRIDC3AG009740	TRIDC5AG011270
TRIDC2AG062970	TRIDC1AG062090	TRIDC5AG061070	TRIDC5AG001940	TRIDC3AG017410	TRIDC2AG059180	TRIDC2AG032340	TRIDC1AG022860	TRIDC7AG032720	TRIDC3AG032620	TRIDC7AG069220	TRIDC7AG001620
TRIDC3AG017010	TRIDC1AG048400	TRIDC5AG073240	TRIDC7AG045680	TRIDC3AG055950	TRIDC3AG038960	TRIDC6AG053190	TRIDC6AG020600	TRIDC6AG028830	TRIDC5AG069490	TRIDC3AG073200	TRIDC3AG021210
TRIDC4AG009150	TRIDC1AG035030	TRIDC1AG008940	TRIDC2AG042500	TRIDC7AG064750	TRIDC7AG038320	TRIDC4AG006720	TRIDC1AG018880	TRIDC7AG057180	TRIDC7AG060920	TRIDC2AG045590	TRIDC7AG052650
TRIDC7AG031310	TRIDC5AG010060	TRIDC3AG016700	TRIDC3AG049930	TRIDC7AG047200	TRIDC2AG004870	TRIDC6AG007700	TRIDC1AG009170	TRIDC7AG044310	TRIDC1AG030970	TRIDC3AG032250	TRIDC6AG036890
TRIDC6AG014910	TRIDC5AG037260	TRIDC7AG017150	TRIDC5AG009560	TRIDC7AG030800	TRIDC2AG011210	TRIDC7AG051110	TRIDC2AG071850	TRIDC3AG015180	TRIDC3AG009310	TRIDC6AG019590	TRIDC6AG033520
TRIDC3AG073610	TRIDC4AG035070	TRIDC6AG033920	TRIDC6AG002490	TRIDC2AG071150	TRIDC7AG006630	TRIDC2AG022160	TRIDC4AG037550	TRIDC1AG017600	TRIDC1AG032080	TRIDC6AG021710	TRIDC5AG007970
TRIDC4AG064980	TRIDC7AG042230	TRIDC5AG011360	TRIDC4AG025120	TRIDC5AG068930	TRIDC1AG060240	TRIDC4AG050540	TRIDC3AG038740	TRIDC1AG034560	TRIDC2AG011650	TRIDC7AG025170	TRIDC4AG028280
TRIDC5AG076720	TRIDC3AG067840	TRIDC4AG041710	TRIDC7AG037950	TRIDC1AG024860	TRIDC5AG055300	TRIDC6AG001250	TRIDC7AG027400	TRIDC1AG017700	TRIDC5AG046380	TRIDC7AG044690	TRIDC2AG081720
TRIDC6AG021410	TRIDC3AG022910	TRIDC6AG026720	TRIDC7AG045890	TRIDC5AG070550	TRIDC3AG073200	TRIDC4AG052520	TRIDC7AG058420	TRIDC4AG003810	TRIDC3AG007680	TRIDC6AG028360	TRIDC7AG057240
TRIDC4AG022290	TRIDC4AG005900	TRIDC5AG061220	TRIDC5AG050350	TRIDC7AG008950	TRIDC5AG057900	TRIDC1AG022170	TRIDC2AG048030	TRIDC1AG011220	TRIDC2AG078780	TRIDC2AG042290	TRIDC2AG073910
TRIDC3AG075010	TRIDC4AG059380	TRIDC6AG060340	TRIDC2AG013990	TRIDC1AG012660	TRIDC7AG062480	TRIDC2AG081720	TRIDC5AG041860	TRIDC6AG059740	TRIDC3AG072510	TRIDC2AG048950	TRIDC3AG058330
TRIDC4AG035160	TRIDC2AG050320	TRIDC6AG033950	TRIDC1AG047340	TRIDC3AG061010	TRIDC1AG032150	TRIDC5AG064430	TRIDC7AG013940	TRIDC6AG033920	TRIDC2AG016400	TRIDC5AG070480	TRIDC2AG065910
TRIDC5AG005810	TRIDC1AG009800	TRIDC3AG049830	TRIDC4AG037030	TRIDC2AG024010	TRIDC2AG060690	TRIDC2AG070670	TRIDC7AG044690	TRIDC2AG017450	TRIDC6AG005840	TRIDC2AG051830	TRIDC2AG019700
TRIDC3AG045150	TRIDC7AG018760	TRIDC3AG038960	TRIDC6AG009250	TRIDC3AG072000	TRIDC6AG026240	TRIDC1AG039770	TRIDC3AG009740	TRIDC2AG062950	TRIDC1AG042260	TRIDC3AG031460	TRIDC5AG004910
TRIDC2AG011230	TRIDC1AG021440	TRIDC6AG037530	TRIDC4AG060170	TRIDC2AG000780	TRIDC7AG011380	TRIDC2AG078640	TRIDC4AG033340	TRIDC1AG011200	TRIDC6AG001130	TRIDC4AG027360	TRIDC5AG041480
TRIDC1AG017670	TRIDC1AG055350	TRIDC7AG042080	TRIDC3AG016000	TRIDC5AG016560	TRIDC7AG050610	TRIDC7AG000640	TRIDC2AG060700	TRIDC5AG056550	TRIDC1AG003070	TRIDC7AG051660	TRIDC1AG039860
TRIDC3AG064390	TRIDC2AG041450	TRIDC2AG058030	TRIDC3AG042010	TRIDC5AG068840	TRIDC2AG068420	TRIDC1AG017030	TRIDC2AG077880	TRIDC7AG020710	TRIDC2AG076090	TRIDC1AG036940	TRIDC6AG036980
TRIDC2AG018270	TRIDC1AG046150	TRIDC5AG013430	TRIDC2AG067430	TRIDC6AG029540	TRIDC2AG069030	TRIDC7AG050050	TRIDC7AG046400	TRIDC7AG054890	TRIDC5AG019170	TRIDC4AG006190	TRIDC6AG021910
TRIDC4AG067690	TRIDC5AG012200	TRIDC6AG010060	TRIDC1AG004780	TRIDC5AG074390	TRIDC1AG015550	TRIDC6AG024520	TRIDC5AG018540	TRIDC6AG006810	TRIDC5AG025510	TRIDC4AG033340	TRIDC2AG023940
TRIDC2AG024110	TRIDC2AG004930	TRIDC2AG038990	TRIDC3AG068490	TRIDC1AG036500	TRIDC3AG026530	TRIDC2AG021310	TRIDC4AG064980	TRIDC3AG010360	TRIDC1AG058780	TRIDC3AG073170	TRIDC3AG033800
TRIDC5AG042820	TRIDC5AG037700	TRIDC4AG070290	TRIDC2AG021400	TRIDC2AG007640	TRIDC2AG058830	TRIDC5AG010920	TRIDC5AG009500	TRIDC7AG065990	TRIDC4AG000590	TRIDC3AG029090	TRIDC3AG000430
TRIDC1AG061540	TRIDC6AG037300	TRIDC1AG015550	TRIDC3AG049830	TRIDC2AG015670	TRIDC1AG036500	TRIDC5AG069980	TRIDC4AG020120	TRIDC2AG045360	TRIDC6AG050220	TRIDC6AG056600	TRIDC4AG028560
TRIDC7AG043680	TRIDC6AG050480	TRIDC4AG066040	TRIDC3AG032370	TRIDC6AG011500	TRIDC1AG048690	TRIDC4AG011230	TRIDC1AG041100	TRIDC4AG034530	TRIDC7AG026390	TRIDC4AG049520	TRIDC1AG027040
TRIDC6AG019930	TRIDC5AG039390	TRIDC5AG008170	TRIDC2AG004430	TRIDC7AG076720	TRIDC5AG043650	TRIDC7AG065220	TRIDC3AG000360	TRIDC7AG045060	TRIDC5AG011120	TRIDC7AG043340	TRIDC6AG061000
TRIDC1AG051110	TRIDC7AG045680	TRIDC3AG026420	TRIDC6AG034600	TRIDC3AG000500	TRIDC4AG013440	TRIDC5AG008300	TRIDC2AG040590	TRIDC4AG037680	TRIDC6AG057040	TRIDC2AG037250	TRIDC1AG023080
TRIDC1AG038550	TRIDC7AG051360	TRIDC7AG016490	TRIDC6AG056430	TRIDC3AG018170	TRIDC3AG066660	TRIDC4AG001070	TRIDC6AG037300	TRIDC6AG013390	TRIDC2AG051830	TRIDC1AG049160	TRIDC4AG035610
TRIDC2AG035040	TRIDC4AG045110	TRIDC7AG025800	TRIDC4AG034200	TRIDC7AG058230	TRIDC6AG060920	TRIDC4AG038090	TRIDC2AG050990	TRIDC6AG050250	TRIDC2AG020720	TRIDC3AG030740	TRIDC1AG006290
TRIDC5AG034120	TRIDC7AG065110	TRIDC5AG034320	TRIDC6AG011470	TRIDC1AG062580	TRIDC1AG032940	TRIDC2AG008760	TRIDC3AG060750	TRIDC4AG018690	TRIDC6AG021040	TRIDC7AG022000	TRIDC6AG033100
TRIDC2AG021580	TRIDC5AG031980	TRIDC4AG026360	TRIDC3AG045120	TRIDC2AG032580	TRIDC5AG007230	TRIDC1AG009320	TRIDC3AG055760	TRIDC7AG001130	TRIDC2AG035570	TRIDC3AG042410	TRIDC2AG021880
TRIDC5AG041990	TRIDC1AG008950	TRIDC6AG017910	TRIDC4AG033660	TRIDC5AG015900	TRIDC2AG057570	TRIDC5AG042600	TRIDC1AG045560	TRIDC4AG066220	TRIDC4AG007820	TRIDC1AG008030	TRIDC3AG057980
TRIDC4AG062560	TRIDC3AG026790	TRIDC1AG040710	TRIDC3AG047740	TRIDC7AG043550	TRIDC7AG019880	TRIDC5AG047260	TRIDC6AG020260	TRIDC7AG053540	TRIDC3AG053740	TRIDC5AG040310	TRIDC7AG067160
TRIDC3AG067050	TRIDC7AG015740	TRIDC3AG024180	TRIDC7AG047210	TRIDC6AG048070	TRIDC1AG013760	TRIDC5AG010350	TRIDC1AG003200	TRIDC4AG052490	TRIDC5AG067060	TRIDC5AG041390	TRIDC2AG050320
TRIDC5AG054010	TRIDC2AG050880	TRIDC5AG014400	TRIDC7AG057370	TRIDC4AG018640	TRIDC5AG049310	TRIDC2AG058740	TRIDC3AG057910	TRIDC3AG011860	TRIDC7AG004550	TRIDC5AG008010	TRIDC1AG047910
TRIDC1AG027600	TRIDC3AG040840	TRIDC2AG023320	TRIDC4AG024490	TRIDC7AG024740	TRIDC2AG013990	TRIDC7AG071510	TRIDC7AG068460	TRIDC3AG013180	TRIDC7AG050670	TRIDC4AG023230	TRIDC1AG031680
TRIDC5AG052450	TRIDC1AG027190	TRIDC7AG059520	TRIDC4AG045960	TRIDC2AG041300	TRIDC6AG011500	TRIDC2AG042750	TRIDC3AG032030	TRIDC2AG032790	TRIDC5AG018550	TRIDC3AG010370	TRIDC2AG017240
TRIDC7AG012830	TRIDC7AG078400	TRIDC5AG012790	TRIDC4AG060110	TRIDC5AG039620	TRIDC7AG065110	TRIDC3AG056750	TRIDC4AG014960	TRIDC3AG022510	TRIDC3AG010920	TRIDC2AG029300	TRIDC7AG003160
TRIDC6AG008970	TRIDC3AG028410	TRIDC2AG023520	TRIDC5AG009500	TRIDC3AG052640	TRIDC3AG031660	TRIDC6AG025400	TRIDC3AG028530	TRIDC3AG060750	TRIDC2AG019130	TRIDC4AG036220	TRIDC5AG011000
TRIDC5AG030260	TRIDC1AG009280	TRIDC2AG002560	TRIDC3AG060240	TRIDC4AG011450	TRIDC6AG038640	TRIDC1AG016950	TRIDC5AG063260	TRIDC5AG028030	TRIDC7AG057090	TRIDC1AG006140	TRIDC4AG055930
TRIDC1AG021430	TRIDC7AG011460	TRIDC2AG052470	TRIDC6AG052380	TRIDC4AG043450	TRIDC3AG018170	TRIDC1AG008060	TRIDC3AG061400	TRIDC5AG042910	TRIDC1AG022900	TRIDC5AG005750	TRIDC6AG002480
TRIDC5AG078760	TRIDC4AG002880	TRIDC6AG008730	TRIDC5AG071270	TRIDC2AG025930	TRIDC7AG062810	TRIDC2AG047830	TRIDC5AG058990	TRIDC4AG023790	TRIDC7AG063090	TRIDC5AG017950	TRIDC7AG015490
TRIDC2AG064330	TRIDC7AG027280	TRIDC1AG052250	TRIDC7AG060560	TRIDC4AG067290	TRIDC5AG024190	TRIDC2AG064410	TRIDC3AG066960	TRIDC3AG073610	TRIDC3AG007690	TRIDC5AG038160	TRIDC3AG043210
TRIDC1AG063250	TRIDC5AG006720	TRIDC5AG043650	TRIDC6AG014600	TRIDC2AG035720	TRIDC1AG022580	TRIDC3AG062760	TRIDC5AG008300	TRIDC1AG038830	TRIDC3AG015560	TRIDC1AG061470	TRIDC7AG030450
TRIDC3AG073440	TRIDC1AG061430	TRIDC5AG041570	TRIDC5AG034320	TRIDC4AG017390	TRIDC7AG031920	TRIDC5AG010000	TRIDC4AG038090	TRIDC7AG067330	TRIDC7AG056330	TRIDC4AG070290	TRIDC1AG015400
TRIDC1AG050630	TRIDC3AG031440	TRIDC5AG070310	TRIDC5AG040080	TRIDC1AG062090	TRIDC5AG012740	TRIDC7AG031120	TRIDC3AG044310	TRIDC7AG019300	TRIDC4AG050480	TRIDC2AG045630	TRIDC1AG051230
TRIDC6AG018810	TRIDC2AG054240	TRIDC7AG050050	TRIDC7AG033350	TRIDC5AG016610	TRIDC3AG025680	TRIDC6AG059240	TRIDC3AG062060	TRIDC6AG044790	TRIDC6AG051190	TRIDC3AG041260	TRIDC3AG036990
TRIDC3AG073200	TRIDC5AG015890	TRIDC3AG050500	TRIDC1AG015700	TRIDC6AG047390	TRIDC5AG029800	TRIDC2AG078560	TRIDC5AG031980	TRIDC5AG009500	TRIDC1AG065260	TRIDC6AG039240	TRIDC7AG027320
TRIDC4AG042080	TRIDC6AG050040	TRIDC3AG073680	TRIDC5AG057690	TRIDC4AG072020	TRIDC4AG021870	TRIDC1AG017050	TRIDC4AG013880	TRIDC7AG072890	TRIDC6AG004490	TRIDC3AG038680	TRIDC4AG056300
TRIDC2AG004430	TRIDC5AG076720	TRIDC1AG020420	TRIDC4AG011230	TRIDC1AG031680	TRIDC7AG048090	TRIDC6AG023770	TRIDC1AG034350	TRIDC3AG041260	TRIDC6AG028100	TRIDC6AG033520	TRIDC3AG026740
TRIDC5AG075020	TRIDC5AG030260	TRIDC7AG045100	TRIDC4AG029660	TRIDC4AG032510	TRIDC2AG060620	TRIDC2AG041620	TRIDC3AG002270	TRIDC1AG004020	TRIDC2AG059210	TRIDC2AG047490	TRIDC2AG063430
TRIDC6AG004380	TRIDC7AG025300	TRIDC2AG003460	TRIDC4AG057710	TRIDC6AG038640	TRIDC7AG019350	TRIDC4AG012240	TRIDC7AG031120	TRIDC3AG032590	TRIDC7AG024610	TRIDC2AG058740	TRIDC7AG005240
TRIDC2AG082160	TRIDC3AG036870	TRIDC4AG035540	TRIDC5AG024950	TRIDC3AG029270	TRIDC3AG072000	TRIDC6AG024710	TRIDC1AG017070	TRIDC6AG020600	TRIDC6AG012160	TRIDC5AG043310	TRIDC2AG068180
TRIDC7AG026780	TRIDC6AG031210	TRIDC3AG047020	TRIDC1AG044070	TRIDC3AG066290	TRIDC5AG063240	TRIDC3AG012610	TRIDC4AG008690	TRIDC6AG038640	TRIDC5AG031260	TRIDC2AG077490	TRIDC1AG056480
TRIDC3AG002150	TRIDC5AG078860	TRIDC3AG003160	TRIDC5AG007330	TRIDC5AG047630	TRIDC3AG032370	TRIDC5AG059060	TRIDC3AG040840	TRIDC2AG021330	TRIDC3AG014090	TRIDC7AG038360	TRIDC5AG055970
TRIDC4AG000180	TRIDC7AG067410	TRIDC5AG008240	TRIDC1AG039710	TRIDC7AG050880	TRIDC4AG009150	TRIDC6AG005830	TRIDC5AG025110	TRIDC2AG078010	TRIDC4AG012760	TRIDC5AG075040	TRIDC7AG004750
TRIDC5AG022450	TRIDC5AG010810	TRIDC5AG029570	TRIDC6AG040390	TRIDC5AG029460	TRIDC1AG009160	TRIDC1AG018390	TRIDC5AG046380	TRIDC5AG018480	TRIDC2AG007640	TRIDC3AG015330	TRIDC7AG004740
TRIDC1AG053020	TRIDC6AG041100	TRIDC4AG051140	TRIDC5AG015130	TRIDC2AG040860	TRIDC7AG042230	TRIDC7AG069220	TRIDC6AG049650	TRIDC2AG050990	TRIDC7AG034390	TRIDC3AG018170	TRIDC5AG040410
TRIDC3AG000160	TRIDC7AG057370	TRIDC2AG042750	TRIDC4AG054960	TRIDC6AG056010	TRIDC4AG024940	TRIDC4AG068010	TRIDC4AG069350	TRIDC2AG035650	TRIDC5AG035060	TRIDC3AG032620	TRIDC2AG040900
TRIDC1AG030100	TRIDC3AG015330	TRIDC2AG001470	TRIDC2AG059470	TRIDC6AG028600	TRIDC5AG008260	TRIDC1AG044080	TRIDC5AG012200	TRIDC4AG039620	TRIDC3AG019280	TRIDC7AG001620	TRIDC5AG078780
TRIDC1AG037450	TRIDC6AG007990	TRIDC2AG028260	TRIDC7AG045160	TRIDC7AG009000	TRIDC3AG073160	TRIDC7AG047120	TRIDC2AG015410	TRIDC2AG051920	TRIDC1AG060190	TRIDC4AG041710	TRIDC5AG062800
TRIDC1AG019800	TRIDC3AG038700	TRIDC4AG043470	TRIDC1AG017070	TRIDC3AG042730	TRIDC6AG043950	TRIDC7AG056740	TRIDC1AG015900	TRIDC2AG070670	TRIDC3AG062330	TRIDC4AG038520	TRIDC2AG044150
TRIDC6AG028090	TRIDC2AG021400	TRIDC2AG059180	TRIDC6AG029030	TRIDC1AG020420	TRIDC2AG041120	TRIDC5AG075440	TRIDC5AG071060	TRIDC3AG009490	TRIDC4AG049890	TRIDC3AG061130	TRIDC6AG033440
TRIDC2AG025320	TRIDC3AG065400	TRIDC3AG062970	TRIDC5AG029070	TRIDC7AG024100	TRIDC3AG051160	TRIDC3AG042750	TRIDC7AG004440	TRIDC5AG027270	TRIDC6AG004240	TRIDC6AG041100	TRIDC7AG043760
TRIDC4AG032840	TRIDC2AG025380	TRIDC4AG041850	TRIDC3AG008390	TRIDC4AG035680	TRIDC5AG059190	TRIDC1AG004810	TRIDC7AG030810	TRIDC7AG019830	TRIDC2AG049390	TRIDC7AG017150	TRIDC7AG051030
TRIDC5AG011750	TRIDC2AG050380	TRIDC4AG012210	TRIDC5AG075020	TRIDC5AG041040	TRIDC4AG007960	TRIDC1AG035740	TRIDC3AG022110	TRIDC7AG018980	TRIDC3AG032370	TRIDC5AG072420	TRIDC2AG041960
TRIDC5AG047790	TRIDC7AG069220	TRIDC3AG019740	TRIDC2AG045900	TRIDC2AG025420	TRIDC2AG053890	TRIDC3AG016270	TRIDC3AG024330	TRIDC5AG070480	TRIDC7AG055620	TRIDC5AG009500	TRIDC5AG018810
TRIDC5AG048350	TRIDC1AG001800	TRIDC6AG049650	TRIDC2AG018730	TRIDC6AG041450	TRIDC5AG004250	TRIDC2AG054460	TRIDC6AG009700	TRIDC2AG060140	TRIDC2AG063530	TRIDC7AG057180	TRIDC2AG015800
TRIDC5AG013760	TRIDC7AG035430	TRIDC1AG056810	TRIDC7AG053080	TRIDC2AG004430	TRIDC6AG020610	TRIDC6AG046630	TRIDC1AG019920	TRIDC1AG020870	TRIDC2AG040360	TRIDC5AG015720	TRIDC7AG026570
TRIDC4AG062310	TRIDC6AG049100	TRIDC1AG065360	TRIDC1AG017610	TRIDC7AG010380	TRIDC6AG060740	TRIDC3AG043810	TRIDC1AG040240	TRIDC7AG075230	TRIDC7AG068670	TRIDC7AG001120	TRIDC3AG074100
TRIDC4AG066220	TRIDC4AG027750	TRIDC2AG012570	TRIDC3AG044720	TRIDC1AG041090	TRIDC7AG025120	TRIDC5AG009560	TRIDC3AG052000	TRIDC4AG041620	TRIDC6AG053500	TRIDC6AG010340	TRIDC6AG055360
TRIDC5AG044860	TRIDC7AG025120	TRIDC5AG029150	TRIDC5AG057090	TRIDC1AG038240	TRIDC1AG043430	TRIDC5AG062670	TRIDC6AG018030	TRIDC7AG068460	TRIDC2AG008860	TRIDC7AG035010	TRIDC2AG075260
TRIDC1AG045760	TRIDC2AG079740	TRIDC3AG021510	TRIDC3AG025030	TRIDC7AG013010	TRIDC1AG022900	TRIDC2AG037850	TRIDC1AG009320	TRIDC7AG040260	TRIDC3AG028460	TRIDC3AG061440	TRIDC5AG078860
TRIDC6AG024420	TRIDC6AG022010	TRIDC7AG059110	TRIDC6AG036320	TRIDC2AG032510	TRIDC2AG074130	TRIDC7AG078070	TRIDC7AG074190	TRIDC6AG043230	TRIDC5AG010550	TRIDC7AG058480	TRIDC6AG002000
TRIDC5AG047630	TRIDC2AG062920	TRIDC5AG027180	TRIDC1AG003170	TRIDC1AG046070	TRIDC1AG015030	TRIDC2AG059020	TRIDC3AG000710	TRIDC6AG030990	TRIDC4AG002640	TRIDC6AG059110	TRIDC1AG022580
TRIDC6AG046470	TRIDC5AG073650	TRIDC1AG038620	TRIDC1AG012810	TRIDC1AG002770	TRIDC2AG055770	TRIDC6AG050750	TRIDC3AG058330	TRIDC3AG045120	TRIDC1AG008950	TRIDC4AG041130	TRIDC2AG006980
TRIDC3AG008240	TRIDC3AG029820	TRIDC7AG035350	TRIDC2AG045590	TRIDC4AG001570	TRIDC5AG025560	TRIDC2AG028220	TRIDC2AG037310	TRIDC5AG055380	TRIDC7AG012090	TRIDC5AG001950	TRIDC5AG040760
TRIDC2AG069450	TRIDC5AG058810	TRIDC3AG031560	TRIDC7AG049870	TRIDC2AG032130	TRIDC7AG033000	TRIDC1AG061740	TRIDC6AG007690	TRIDC1AG035720	TRIDC5AG064700	TRIDC3AG073720	TRIDC7AG048900
TRIDC7AG019340	TRIDC3AG009060	TRIDC5AG028360	TRIDC7AG025170	TRIDC5AG061220	TRIDC5AG045990	TRIDC7AG014020	TRIDC5AG075650	TRIDC7AG053870	TRIDC6AG006320	TRIDC5AG055380	TRIDC1AG038620
TRIDC2AG038990	TRIDC4AG015160	TRIDC2AG081010	TRIDC1AG010250	TRIDC2AG001410	TRIDC7AG002010	TRIDC2AG035070	TRIDC2AG040380	TRIDC5AG042060	TRIDC5AG015800	TRIDC7AG059430	TRIDC2AG008280
TRIDC2AG055000	TRIDC4AG001420	TRIDC6AG045300	TRIDC6AG006810	TRIDC5AG064940	TRIDC2AG042480	TRIDC2AG054870	TRIDC5AG077190	TRIDC1AG018330	TRIDC5AG050860	TRIDC1AG003450	TRIDC5AG058370
TRIDC3AG014940	TRIDC1AG013070	TRIDC3AG006620	TRIDC2AG035850	TRIDC4AG066140	TRIDC4AG035290	TRIDC5AG066300	TRIDC2AG062620	TRIDC2AG015390	TRIDC3AG044310	TRIDC5AG046580	TRIDC5AG028100
TRIDC5AG061820	TRIDC4AG041170	TRIDC4AG036660	TRIDC2AG054570	TRIDC2AG023940	TRIDC7AG011870	TRIDC4AG034430	TRIDC3AG043590	TRIDC3AG058130	TRIDC4AG000120	TRIDC7AG031710	TRIDC3AG025390
TRIDC4AG042460	TRIDC6AG012350	TRIDC4AG032500	TRIDC3AG048130	TRIDC5AG024190	TRIDC5AG019600	TRIDC3AG067840	TRIDC7AG015440	TRIDC6AG045420	TRIDC6AG045240	TRIDC2AG025150	TRIDC5AG034320
TRIDC2AG002390	TRIDC5AG076640	TRIDC6AG055840	TRIDC5AG029150	TRIDC4AG020160	TRIDC5AG076830	TRIDC5AG043340	TRIDC5AG042060	TRIDC5AG044360	TRIDC3AG051150	TRIDC5AG056860	TRIDC4AG002600
TRIDC1AG065390	TRIDC2AG044280	TRIDC1AG008950	TRIDC5AG076690	TRIDC4AG049920	TRIDC7AG004440	TRIDC6AG043040	TRIDC5AG041410	TRIDC1AG038640	TRIDC7AG071270	TRIDC1AG036090	TRIDC4AG066940
TRIDC7AG031320	TRIDC7AG037950	TRIDC7AG072490	TRIDC3AG011750	TRIDC2AG046730	TRIDC2AG068430	TRIDC4AG048750	TRIDC1AG049260	TRIDC2AG024400	TRIDC4AG021390	TRIDC1AG019920	TRIDC4AG067680
TRIDC4AG012670	TRIDC6AG018400	TRIDC4AG001000	TRIDC3AG036150	TRIDC4AG027360	TRIDC2AG037580	TRIDC1AG064700	TRIDC7AG031240	TRIDC5AG023040	TRIDC7AG060800	TRIDC5AG037220	TRIDC1AG059970
TRIDC6AG055820	TRIDC3AG024330	TRIDC2AG013300	TRIDC1AG051510	TRIDC5AG037490	TRIDC4AG028830	TRIDC3AG021820	TRIDC6AG024280	TRIDC1AG048530	TRIDC2AG044620	TRIDC7AG040120	TRIDC7AG054300
TRIDC2AG081720	TRIDC3AG037230	TRIDC4AG040230	TRIDC2AG008150	TRIDC5AG073970	TRIDC4AG030910	TRIDC7AG062960	TRIDC6AG006950	TRIDC5AG032680	TRIDC5AG017950	TRIDC7AG057810	TRIDC7AG062070
TRIDC1AG012960	TRIDC5AG077070	TRIDC7AG031970	TRIDC3AG005250	TRIDC3AG013590	TRIDC2AG046730	TRIDC1AG059600	TRIDC1AG061020	TRIDC4AG038410	TRIDC1AG055320	TRIDC2AG018780	TRIDC4AG039940
TRIDC6AG005820	TRIDC4AG031080	TRIDC7AG030050	TRIDC5AG013480	TRIDC3AG038960	TRIDC7AG015210	TRIDC3AG028240	TRIDC2AG045470	TRIDC3AG014530	TRIDC4AG017200	TRIDC5AG010810	TRIDC4AG067220
TRIDC1AG063360	TRIDC4AG006900	TRIDC7AG065190	TRIDC6AG047170	TRIDC5AG032110	TRIDC4AG017560	TRIDC6AG009250	TRIDC3AG052280	TRIDC6AG015080	TRIDC5AG000770	TRIDC5AG070530	TRIDC7AG055990
TRIDC5AG055580	TRIDC7AG057220	TRIDC6AG014650	TRIDC2AG014460	TRIDC3AG011700	TRIDC5AG073570	TRIDC2AG009040	TRIDC7AG031710	TRIDC6AG046540	TRIDC7AG041350	TRIDC7AG012480	TRIDC2AG049660
TRIDC7AG045100	TRIDC4AG041390	TRIDC3AG026530	TRIDC3AG062370	TRIDC2AG001690	TRIDC1AG031430	TRIDC4AG034630	TRIDC2AG059020	TRIDC3AG009780	TRIDC5AG058500	TRIDC5AG039270	TRIDC7AG043090
TRIDC7AG018020	TRIDC3AG017370	TRIDC2AG019850	TRIDC5AG064430	TRIDC1AG051860	TRIDC3AG051020	TRIDC7AG033270	TRIDC5AG025800	TRIDC7AG058460	TRIDC7AG015870	TRIDC2AG061460	TRIDC6AG043160
TRIDC1AG041070	TRIDC7AG018020	TRIDC7AG017470	TRIDC1AG037090	TRIDC4AG019030	TRIDC2AG028210	TRIDC3AG046210	TRIDC6AG045620	TRIDC2AG021410	TRIDC2AG072270	TRIDC3AG002430	TRIDC2AG001570
TRIDC6AG029030	TRIDC2AG077140	TRIDC7AG047060	TRIDC1AG003070	TRIDC2AG069030	TRIDC2AG037000	TRIDC3AG016170	TRIDC5AG004090	TRIDC5AG014400	TRIDC1AG008390	TRIDC1AG063980	TRIDC1AG065100
TRIDC7AG014850	TRIDC2AG021510	TRIDC5AG024380	TRIDC7AG071210	TRIDC6AG033660	TRIDC7AG049980	TRIDC4AG001260	TRIDC5AG031080	TRIDC4AG003550	TRIDC1AG052160	TRIDC6AG060700	TRIDC3AG042710
TRIDC5AG068590	TRIDC6AG025940	TRIDC1AG031680	TRIDC7AG003160	TRIDC4AG007040	TRIDC7AG043550	TRIDC5AG012460	TRIDC6AG032890	TRIDC2AG040380	TRIDC5AG041090	TRIDC2AG035970	TRIDC2AG069820
TRIDC5AG014400	TRIDC4AG057170	TRIDC5AG015130	TRIDC7AG073950	TRIDC5AG041370	TRIDC1AG028380	TRIDC5AG055580	TRIDC7AG031500	TRIDC7AG065120	TRIDC5AG055200	TRIDC7AG056870	TRIDC7AG011870
TRIDC3AG026740	TRIDC6AG026720	TRIDC6AG033980	TRIDC3AG015200	TRIDC6AG032250	TRIDC1AG040710	TRIDC3AG020780	TRIDC2AG003150	TRIDC6AG010060	TRIDC2AG058740	TRIDC6AG034570	TRIDC4AG064150
TRIDC1AG057040	TRIDC6AG037490	TRIDC2AG036970	TRIDC1AG041390	TRIDC3AG066660	TRIDC2AG019640	TRIDC1AG038730	TRIDC2AG064410	TRIDC2AG070630	TRIDC2AG030840	TRIDC6AG033130	TRIDC4AG007580
TRIDC2AG040510	TRIDC5AG031080	TRIDC5AG067120	TRIDC5AG013760	TRIDC3AG026530	TRIDC3AG041110	TRIDC2AG061690	TRIDC6AG033920	TRIDC5AG045180	TRIDC1AG051950	TRIDC3AG011540	TRIDC4AG032880
TRIDC5AG010910	TRIDC7AG008890	TRIDC3AG002150	TRIDC2AG071850	TRIDC7AG062810	TRIDC4AG022530	TRIDC5AG065560	TRIDC6AG050440	TRIDC4AG041710	TRIDC5AG009560	TRIDC2AG075260	TRIDC4AG028910
TRIDC4AG048090	TRIDC7AG012270	TRIDC2AG066040	TRIDC4AG071970	TRIDC3AG049930	TRIDC3AG029550	TRIDC2AG032780	TRIDC5AG021790	TRIDC5AG013490	TRIDC3AG022190	TRIDC3AG006160	TRIDC7AG049630
TRIDC3AG033690	TRIDC2AG002780	TRIDC2AG069030	TRIDC1AG050510	TRIDC5AG067120	TRIDC6AG004380	TRIDC4AG030420	TRIDC6AG022140	TRIDC5AG018530	TRIDC3AG028530	TRIDC1AG057770	TRIDC1AG027170
TRIDC3AG075540	TRIDC7AG065970	TRIDC7AG025860	TRIDC1AG064050	TRIDC2AG040510	TRIDC6AG026140	TRIDC4AG007890	TRIDC4AG023640	TRIDC2AG035850	TRIDC3AG046720	TRIDC4AG031580	TRIDC3AG013180
TRIDC4AG060350	TRIDC1AG019630	TRIDC5AG066910	TRIDC5AG063230	TRIDC7AG026000	TRIDC4AG041850	TRIDC6AG005030	TRIDC6AG031670	TRIDC3AG075170	TRIDC5AG030830	TRIDC7AG004200	TRIDC7AG006630
TRIDC5AG060540	TRIDC3AG010370	TRIDC1AG019800	TRIDC1AG014000	TRIDC3AG013220	TRIDC4AG030260	TRIDC2AG004430	TRIDC4AG017200	TRIDC2AG071340	TRIDC7AG034000	TRIDC1AG052990	TRIDC6AG061310
TRIDC7AG023570	TRIDC4AG053570	TRIDC3AG015330	TRIDC6AG007320	TRIDC2AG048250	TRIDC2AG007220	TRIDC4AG032570	TRIDC3AG051590	TRIDC4AG006370	TRIDC3AG049680	TRIDC2AG044070	TRIDC7AG026490
TRIDC2AG000170	TRIDC5AG066420	TRIDC3AG011040	TRIDC4AG043450	TRIDC5AG048910	TRIDC6AG006390	TRIDC3AG034830	TRIDC3AG073610	TRIDC4AG043060	TRIDC2AG015370	TRIDC3AG026140	TRIDC2AG026570
TRIDC3AG028900	TRIDC5AG016810	TRIDC1AG041760	TRIDC7AG024960	TRIDC5AG069590	TRIDC3AG033780	TRIDC1AG051860	TRIDC7AG030250	TRIDC7AG036540	TRIDC7AG065220	TRIDC4AG056350	TRIDC5AG042890
TRIDC5AG007060	TRIDC3AG005300	TRIDC4AG031420	TRIDC5AG037250	TRIDC7AG017030	TRIDC3AG034260	TRIDC1AG019920	TRIDC3AG026690	TRIDC3AG002120	TRIDC3AG023480	TRIDC4AG041040	TRIDC2AG016400
TRIDC3AG032870	TRIDC5AG029070	TRIDC2AG010610	TRIDC3AG051220	TRIDC6AG018660	TRIDC7AG031470	TRIDC1AG040290	TRIDC3AG060420	TRIDC1AG020940	TRIDC2AG054870	TRIDC1AG045850	TRIDC3AG046890
TRIDC5AG023950	TRIDC4AG000750	TRIDC5AG010810	TRIDC2AG031070	TRIDC3AG038730	TRIDC2AG034960	TRIDC5AG058990	TRIDC5AG018930	TRIDC4AG036850	TRIDC7AG015490	TRIDC2AG010190	TRIDC3AG041510
TRIDC3AG045920	TRIDC5AG025250	TRIDC3AG051020	TRIDC6AG021530	TRIDC7AG048530	TRIDC6AG036090	TRIDC1AG021430	TRIDC7AG047960	TRIDC2AG015410	TRIDC6AG007320	TRIDC2AG017640	TRIDC3AG015330
TRIDC5AG015350	TRIDC2AG011230	TRIDC5AG029420	TRIDC6AG005840	TRIDC3AG061570	TRIDC3AG038280	TRIDC6AG033950	TRIDC7AG028930	TRIDC5AG056910	TRIDC3AG008520	TRIDC7AG024960	TRIDC3AG002120
TRIDC3AG030860	TRIDC4AG027020	TRIDC6AG024230	TRIDC7AG009520	TRIDC4AG037800	TRIDC7AG023010	TRIDC6AG035740	TRIDC7AG045100	TRIDC5AG010540	TRIDC3AG040260	TRIDC3AG025200	TRIDC2AG055760
TRIDC4AG027750	TRIDC2AG012840	TRIDC7AG042000	TRIDC4AG017200	TRIDC7AG007310	TRIDC3AG046880	TRIDC1AG061020	TRIDC7AG053670	TRIDC2AG059720	TRIDC4AG002770	TRIDC3AG046870	TRIDC7AG041340
TRIDC1AG041340	TRIDC4AG014540	TRIDC7AG059510	TRIDC3AG064480	TRIDC7AG038320	TRIDC2AG030940	TRIDC4AG053560	TRIDC2AG022160	TRIDC6AG003410	TRIDC2AG022280	TRIDC6AG021910	TRIDC1AG061190
TRIDC5AG035620	TRIDC7AG031560	TRIDC3AG000500	TRIDC3AG004820	TRIDC3AG052270	TRIDC7AG036410	TRIDC7AG045100	TRIDC1AG027170	TRIDC7AG062480	TRIDC2AG015410	TRIDC4AG016740	TRIDC3AG072000
TRIDC3AG073170	TRIDC3AG045170	TRIDC6AG015570	TRIDC3AG000010	TRIDC5AG015810	TRIDC5AG041370	TRIDC7AG059650	TRIDC7AG014970	TRIDC1AG012790	TRIDC1AG034650	TRIDC5AG013760	TRIDC7AG072920
TRIDC3AG025470	TRIDC1AG003880	TRIDC2AG079740	TRIDC2AG036650	TRIDC2AG029140	TRIDC1AG055320	TRIDC6AG032680	TRIDC3AG061390	TRIDC6AG037300	TRIDC6AG044920	TRIDC2AG068420	TRIDC2AG024080
TRIDC6AG020090	TRIDC2AG007220	TRIDC6AG001250	TRIDC5AG062840	TRIDC2AG022840	TRIDC2AG028110	TRIDC1AG003070	TRIDC4AG042990	TRIDC1AG055350	TRIDC7AG062300	TRIDC4AG037930	TRIDC2AG023250
TRIDC4AG041390	TRIDC1AG041100	TRIDC2AG064510	TRIDC5AG077520	TRIDC7AG050050	TRIDC5AG034320	TRIDC7AG061610	TRIDC6AG055280	TRIDC1AG036040	TRIDC1AG036080	TRIDC7AG056010	TRIDC2AG060680
TRIDC2AG065480	TRIDC2AG020140	TRIDC1AG022790	TRIDC4AG035850	TRIDC7AG067830	TRIDC6AG015760	TRIDC7AG068930	TRIDC3AG053080	TRIDC6AG002480	TRIDC2AG004430	TRIDC4AG008060	TRIDC4AG045840
TRIDC6AG004360	TRIDC4AG036580	TRIDC4AG028460	TRIDC6AG001130	TRIDC5AG061070	TRIDC7AG048530	TRIDC3AG054340	TRIDC2AG003860	TRIDC2AG047280	TRIDC4AG027340	TRIDC1AG027960	TRIDC7AG014250
TRIDC6AG028850	TRIDC3AG007510	TRIDC2AG003860	TRIDC4AG060400	TRIDC2AG028110	TRIDC4AG048740	TRIDC6AG001010	TRIDC3AG023480	TRIDC5AG035330	TRIDC1AG015030	TRIDC7AG069370	TRIDC3AG050360
TRIDC6AG039730	TRIDC6AG013870	TRIDC2AG058740	TRIDC6AG057230	TRIDC2AG033800	TRIDC6AG045340	TRIDC5AG078860	TRIDC7AG011700	TRIDC1AG037680	TRIDC7AG014510	TRIDC6AG005830	TRIDC7AG051660
TRIDC7AG007310	TRIDC1AG052510	TRIDC2AG067740	TRIDC6AG057340	TRIDC5AG029990	TRIDC2AG071910	TRIDC2AG016220	TRIDC5AG012270	TRIDC2AG062610	TRIDC7AG002890	TRIDC5AG052690	TRIDC7AG012270
TRIDC3AG025460	TRIDC5AG048860	TRIDC3AG033550	TRIDC5AG005850	TRIDC3AG013420	TRIDC6AG050220	TRIDC3AG050670	TRIDC4AG062740	TRIDC4AG050490	TRIDC1AG041500	TRIDC2AG029140	TRIDC6AG037430
TRIDC3AG031440	TRIDC2AG008280	TRIDC2AG004750	TRIDC1AG031710	TRIDC5AG018480	TRIDC7AG017470	TRIDC2AG057970	TRIDC4AG023790	TRIDC2AG017790	TRIDC6AG060350	TRIDC4AG013790	TRIDC7AG035810
TRIDC6AG045430	TRIDC5AG039500	TRIDC1AG037110	TRIDC2AG019440	TRIDC6AG002320	TRIDC3AG033700	TRIDC5AG031020	TRIDC2AG025150	TRIDC2AG021580	TRIDC7AG031580	TRIDC6AG001130	TRIDC1AG056100
TRIDC4AG023790	TRIDC5AG057030	TRIDC2AG001410	TRIDC3AG050100	TRIDC7AG067410	TRIDC4AG053250	TRIDC2AG036850	TRIDC1AG013640	TRIDC2AG038960	TRIDC5AG010810	TRIDC3AG075960	TRIDC3AG035490
TRIDC5AG044360	TRIDC5AG030220	TRIDC1AG030580	TRIDC4AG023640	TRIDC5AG025510	TRIDC1AG044660	TRIDC2AG033430	TRIDC1AG022170	TRIDC2AG052650	TRIDC7AG027370	TRIDC6AG061000	TRIDC3AG019240
TRIDC6AG036980	TRIDC5AG037250	TRIDC6AG008020	TRIDC3AG042710	TRIDC2AG076960	TRIDC6AG007610	TRIDC7AG023680	TRIDC3AG019920	TRIDC3AG066780	TRIDC7AG051420	TRIDC7AG044230	TRIDC4AG072300
TRIDC2AG050070	TRIDC1AG041070	TRIDC6AG024420	TRIDC1AG013300	TRIDC2AG054870	TRIDC7AG052220	TRIDC3AG035620	TRIDC4AG008770	TRIDC3AG057070	TRIDC3AG000010	TRIDC5AG023770	TRIDC3AG006440
TRIDC3AG071960	TRIDC2AG008860	TRIDC7AG026590	TRIDC5AG038740	TRIDC5AG070970	TRIDC5AG020540	TRIDC6AG004490	TRIDC3AG036990	TRIDC1AG034000	TRIDC2AG016480	TRIDC7AG023300	TRIDC6AG005690
TRIDC4AG007960	TRIDC5AG041570	TRIDC1AG020250	TRIDC7AG022990	TRIDC3AG063620	TRIDC4AG002640	TRIDC2AG051920	TRIDC2AG058750	TRIDC2AG073610	TRIDC3AG038960	TRIDC2AG028630	TRIDC3AG019850
TRIDC1AG022220	TRIDC3AG033630	TRIDC5AG048220	TRIDC2AG068020	TRIDC3AG003260	TRIDC2AG041430	TRIDC6AG007710	TRIDC7AG015290	TRIDC3AG017080	TRIDC1AG034350	TRIDC7AG016760	TRIDC6AG030060
TRIDC1AG046070	TRIDC6AG036980	TRIDC7AG005970	TRIDC3AG041330	TRIDC5AG061740	TRIDC2AG071280	TRIDC5AG056070	TRIDC5AG018550	TRIDC2AG026340	TRIDC2AG004360	TRIDC2AG064510	TRIDC4AG006470
TRIDC2AG050880	TRIDC2AG047850	TRIDC6AG021410	TRIDC3AG015560	TRIDC5AG064530	TRIDC4AG018030	TRIDC5AG023270	TRIDC5AG008660	TRIDC3AG044210	TRIDC3AG058130	TRIDC5AG046090	TRIDC1AG006820
TRIDC5AG025250	TRIDC4AG027140	TRIDC4AG064220	TRIDC2AG010240	TRIDC6AG034550	TRIDC2AG012570	TRIDC5AG058880	TRIDC4AG010450	TRIDC3AG037590	TRIDC7AG047960	TRIDC3AG035490	TRIDC5AG061350
TRIDC3AG026790	TRIDC7AG022570	TRIDC7AG043340	TRIDC3AG070270	TRIDC3AG056310	TRIDC3AG010360	TRIDC7AG014550	TRIDC7AG051110	TRIDC4AG037700	TRIDC2AG033530	TRIDC3AG040840	TRIDC6AG026480
TRIDC5AG050760	TRIDC3AG032870	TRIDC2AG048550	TRIDC4AG029010	TRIDC1AG021390	TRIDC1AG061930	TRIDC3AG044880	TRIDC3AG026530	TRIDC3AG033020	TRIDC7AG001000	TRIDC4AG001420	TRIDC1AG041100
TRIDC6AG023770	TRIDC1AG043390	TRIDC4AG013870	TRIDC5AG039610	TRIDC1AG060240	TRIDC6AG052580	TRIDC2AG044070	TRIDC3AG008080	TRIDC7AG046840	TRIDC6AG007420	TRIDC5AG061430	TRIDC3AG068800
TRIDC2AG047190	TRIDC7AG020500	TRIDC6AG022980	TRIDC6AG053500	TRIDC5AG071060	TRIDC3AG010810	TRIDC4AG056510	TRIDC7AG017050	TRIDC4AG068030	TRIDC4AG072160	TRIDC5AG016080	TRIDC4AG035860
TRIDC3AG032550	TRIDC4AG051140	TRIDC7AG069740	TRIDC7AG057220	TRIDC6AG050220	TRIDC4AG014850	TRIDC6AG025960	TRIDC2AG063240	TRIDC7AG022540	TRIDC1AG041410	TRIDC4AG045690	TRIDC2AG040560
TRIDC5AG001550	TRIDC4AG006600	TRIDC6AG012430	TRIDC5AG028850	TRIDC2AG029860	TRIDC4AG069440	TRIDC3AG035940	TRIDC5AG047610	TRIDC2AG056290	TRIDC4AG036200	TRIDC5AG076160	TRIDC5AG018230
TRIDC3AG032370	TRIDC3AG037850	TRIDC7AG057600	TRIDC6AG006230	TRIDC7AG031720	TRIDC7AG055990	TRIDC2AG009800	TRIDC5AG039300	TRIDC1AG050800	TRIDC7AG037880	TRIDC6AG003180	TRIDC5AG019530
TRIDC5AG020900	TRIDC5AG019530	TRIDC5AG055660	TRIDC6AG045420	TRIDC7AG012860	TRIDC2AG046540	TRIDC2AG069060	TRIDC4AG056570	TRIDC3AG036300	TRIDC6AG035620	TRIDC3AG043340	TRIDC5AG029080
TRIDC4AG035610	TRIDC2AG022430	TRIDC2AG025930	TRIDC1AG065370	TRIDC4AG060100	TRIDC2AG022840	TRIDC7AG031970	TRIDC6AG002660	TRIDC7AG026590	TRIDC6AG010870	TRIDC7AG030450	TRIDC2AG063730
TRIDC7AG030970	TRIDC2AG013990	TRIDC4AG051160	TRIDC1AG016720	TRIDC6AG059560	TRIDC3AG006580	TRIDC2AG021390	TRIDC2AG051230	TRIDC4AG008690	TRIDC2AG021540	TRIDC3AG032190	TRIDC3AG048610
TRIDC7AG035520	TRIDC4AG030540	TRIDC5AG040030	TRIDC4AG013880	TRIDC2AG065060	TRIDC1AG018650	TRIDC2AG031260	TRIDC5AG010350	TRIDC2AG013250	TRIDC1AG003210	TRIDC2AG049660	TRIDC3AG043480
TRIDC4AG006600	TRIDC6AG032250	TRIDC2AG003650	TRIDC6AG015000	TRIDC3AG057750	TRIDC7AG057180	TRIDC5AG031080	TRIDC2AG051920	TRIDC1AG004810	TRIDC6AG035850	TRIDC4AG023150	TRIDC4AG057370
TRIDC5AG026760	TRIDC5AG037140	TRIDC4AG034030	TRIDC3AG004060	TRIDC4AG017780	TRIDC2AG033660	TRIDC5AG006020	TRIDC5AG035060	TRIDC7AG016490	TRIDC2AG077750	TRIDC2AG068740	TRIDC5AG048820
TRIDC5AG073650	TRIDC4AG041040	TRIDC6AG020090	TRIDC5AG072740	TRIDC4AG003970	TRIDC3AG069080	TRIDC3AG059160	TRIDC5AG020680	TRIDC1AG033780	TRIDC4AG023240	TRIDC4AG053560	TRIDC7AG049710
TRIDC2AG011370	TRIDC1AG063360	TRIDC2AG026360	TRIDC2AG013050	TRIDC3AG062500	TRIDC4AG007040	TRIDC5AG021790	TRIDC4AG059700	TRIDC4AG023940	TRIDC5AG050630	TRIDC7AG063600	TRIDC6AG061270
TRIDC5AG039520	TRIDC2AG076190	TRIDC5AG061230	TRIDC2AG021510	TRIDC5AG025560	TRIDC7AG023620	TRIDC3AG028670	TRIDC6AG007680	TRIDC5AG055970	TRIDC7AG012040	TRIDC6AG010050	TRIDC7AG068930
TRIDC5AG013430	TRIDC5AG052450	TRIDC6AG034720	TRIDC3AG044140	TRIDC1AG038060	TRIDC3AG074730	TRIDC4AG070510	TRIDC2AG032140	TRIDC2AG021880	TRIDC1AG045530	TRIDC6AG045540	TRIDC6AG045570
TRIDC4AG027950	TRIDC2AG063500	TRIDC2AG021880	TRIDC5AG038650	TRIDC7AG001130	TRIDC2AG071780	TRIDC5AG075340	TRIDC4AG027100	TRIDC3AG042470	TRIDC4AG071260	TRIDC7AG025280	TRIDC5AG029460
TRIDC1AG054920	TRIDC4AG045840	TRIDC5AG057690	TRIDC1AG022310	TRIDC1AG023450	TRIDC4AG047630	TRIDC5AG050760	TRIDC2AG045530	TRIDC2AG019620	TRIDC1AG046920	TRIDC2AG020690	TRIDC6AG003400
TRIDC4AG000330	TRIDC6AG022020	TRIDC2AG081720	TRIDC5AG076580	TRIDC4AG045100	TRIDC2AG063370	TRIDC3AG066660	TRIDC1AG020230	TRIDC4AG049920	TRIDC7AG022230	TRIDC4AG036200	TRIDC4AG056310
TRIDC4AG060250	TRIDC3AG040490	TRIDC6AG008740	TRIDC7AG065990	TRIDC5AG034270	TRIDC1AG027750	TRIDC1AG041100	TRIDC2AG030270	TRIDC6AG044080	TRIDC2AG065120	TRIDC2AG004360	TRIDC2AG003470
TRIDC1AG024960	TRIDC3AG057910	TRIDC6AG036090	TRIDC7AG076780	TRIDC5AG016030	TRIDC1AG036800	TRIDC4AG034480	TRIDC5AG058810	TRIDC4AG066910	TRIDC6AG056880	TRIDC4AG005110	TRIDC6AG018070
TRIDC7AG019880	TRIDC2AG071910	TRIDC2AG004020	TRIDC4AG043780	TRIDC4AG072250	TRIDC1AG022790	TRIDC6AG027220	TRIDC7AG001530	TRIDC3AG006030	TRIDC7AG047420	TRIDC3AG035750	TRIDC6AG028490
TRIDC3AG073720	TRIDC6AG058070	TRIDC1AG004420	TRIDC7AG054290	TRIDC7AG018020	TRIDC3AG009360	TRIDC2AG014130	TRIDC2AG031620	TRIDC6AG056600	TRIDC7AG015510	TRIDC6AG061850	TRIDC4AG048360
TRIDC2AG056050	TRIDC7AG007210	TRIDC2AG021050	TRIDC5AG014530	TRIDC7AG052220	TRIDC6AG057230	TRIDC4AG030610	TRIDC2AG035650	TRIDC5AG023200	TRIDC5AG024830	TRIDC4AG056140	TRIDC7AG019650
TRIDC2AG024750	TRIDC5AG019990	TRIDC3AG048690	TRIDC7AG036560	TRIDC1AG061940	TRIDC7AG045610	TRIDC3AG032620	TRIDC7AG070290	TRIDC4AG032910	TRIDC2AG068270	TRIDC1AG054090	TRIDC7AG021090
TRIDC5AG064890	TRIDC4AG052210	TRIDC2AG076190	TRIDC7AG047780	TRIDC3AG034160	TRIDC1AG020420	TRIDC5AG058290	TRIDC7AG068930	TRIDC2AG015370	TRIDC5AG001250	TRIDC5AG042360	TRIDC6AG005540
TRIDC2AG066240	TRIDC5AG053480	TRIDC4AG024940	TRIDC3AG053610	TRIDC6AG040390	TRIDC1AG046150	TRIDC2AG046400	TRIDC4AG027150	TRIDC2AG058220	TRIDC7AG049740	TRIDC1AG025300	TRIDC7AG050670
TRIDC6AG044440	TRIDC2AG063420	TRIDC5AG018250	TRIDC2AG075400	TRIDC4AG044690	TRIDC5AG027730	TRIDC3AG016110	TRIDC1AG032080	TRIDC4AG013990	TRIDC4AG024470	TRIDC6AG045980	TRIDC7AG010380
TRIDC6AG006390	TRIDC1AG026770	TRIDC3AG015200	TRIDC7AG061550	TRIDC1AG023080	TRIDC1AG022560	TRIDC2AG069410	TRIDC1AG022580	TRIDC1AG030020	TRIDC6AG045540	TRIDC6AG038170	TRIDC6AG027220
TRIDC7AG033270	TRIDC6AG035350	TRIDC3AG069170	TRIDC2AG040260	TRIDC1AG008030	TRIDC2AG004460	TRIDC5AG050030	TRIDC1AG040290	TRIDC6AG029230	TRIDC7AG055050	TRIDC6AG048480	TRIDC5AG078460
TRIDC1AG021440	TRIDC6AG057370	TRIDC5AG022260	TRIDC4AG043000	TRIDC3AG038280	TRIDC4AG032550	TRIDC3AG073440	TRIDC3AG020840	TRIDC6AG015570	TRIDC3AG008380	TRIDC6AG059560	TRIDC1AG003200
TRIDC3AG036150	TRIDC6AG028360	TRIDC4AG071180	TRIDC1AG041410	TRIDC5AG042890	TRIDC1AG048220	TRIDC3AG066920	TRIDC4AG034480	TRIDC7AG013940	TRIDC5AG078610	TRIDC5AG035330	TRIDC2AG080740
TRIDC7AG018760	TRIDC5AG025810	TRIDC2AG074190	TRIDC2AG019370	TRIDC6AG045260	TRIDC2AG044720	TRIDC3AG064750	TRIDC1AG052500	TRIDC5AG020180	TRIDC7AG009490	TRIDC1AG008950	TRIDC5AG072420
TRIDC5AG013130	TRIDC5AG060540	TRIDC1AG021370	TRIDC7AG034690	TRIDC7AG052580	TRIDC5AG040030	TRIDC2AG031900	TRIDC2AG017450	TRIDC5AG061220	TRIDC2AG000870	TRIDC5AG033250	TRIDC1AG009830
TRIDC2AG009610	TRIDC3AG053700	TRIDC7AG067410	TRIDC7AG072480	TRIDC6AG025970	TRIDC3AG049830	TRIDC6AG046880	TRIDC2AG048380	TRIDC2AG045630	TRIDC4AG043450	TRIDC5AG042890	TRIDC7AG057200
TRIDC3AG016140	TRIDC5AG010510	TRIDC3AG065870	TRIDC5AG057100	TRIDC4AG035540	TRIDC2AG004930	TRIDC3AG018930	TRIDC1AG016220	TRIDC4AG053240	TRIDC4AG043000	TRIDC4AG013370	TRIDC5AG059670
TRIDC1AG027750	TRIDC4AG061490	TRIDC6AG032350	TRIDC5AG031980	TRIDC1AG062310	TRIDC5AG048350	TRIDC3AG033040	TRIDC6AG046880	TRIDC5AG067120	TRIDC2AG021970	TRIDC6AG010870	TRIDC1AG063570
TRIDC6AG049920	TRIDC5AG015470	TRIDC3AG072860	TRIDC6AG014180	TRIDC6AG027340	TRIDC6AG051760	TRIDC3AG006940	TRIDC7AG068700	TRIDC4AG010230	TRIDC5AG075020	TRIDC7AG053770	TRIDC5AG033250
TRIDC5AG073100	TRIDC5AG029270	TRIDC5AG031690	TRIDC2AG011850	TRIDC2AG019660	TRIDC5AG055380	TRIDC4AG057710	TRIDC3AG020780	TRIDC3AG043470	TRIDC4AG001670	TRIDC2AG021580	TRIDC4AG012790
TRIDC5AG027150	TRIDC5AG027490	TRIDC4AG067800	TRIDC1AG007870	TRIDC5AG014530	TRIDC7AG019650	TRIDC6AG006230	TRIDC2AG021410	TRIDC7AG068820	TRIDC1AG025780	TRIDC6AG059460	TRIDC1AG059530
TRIDC5AG014490	TRIDC1AG051930	TRIDC5AG075020	TRIDC5AG004300	TRIDC7AG030780	TRIDC3AG051500	TRIDC3AG014260	TRIDC3AG041260	TRIDC6AG039270	TRIDC7AG026650	TRIDC3AG074100	TRIDC5AG043420
TRIDC6AG002650	TRIDC4AG049340	TRIDC3AG040470	TRIDC3AG042730	TRIDC3AG032510	TRIDC5AG058710	TRIDC5AG030990	TRIDC1AG011210	TRIDC4AG010450	TRIDC3AG006610	TRIDC4AG047610	TRIDC1AG041760
TRIDC3AG039880	TRIDC6AG006810	TRIDC3AG030190	TRIDC2AG013660	TRIDC6AG018270	TRIDC4AG064150	TRIDC2AG030510	TRIDC7AG031560	TRIDC4AG030030	TRIDC7AG048510	TRIDC3AG000500	TRIDC4AG049520
TRIDC3AG021360	TRIDC5AG033390	TRIDC3AG030860	TRIDC1AG010370	TRIDC6AG040170	TRIDC2AG011180	TRIDC2AG066300	TRIDC3AG032350	TRIDC3AG018080	TRIDC3AG053000	TRIDC5AG021290	TRIDC3AG006030
TRIDC1AG002770	TRIDC7AG003000	TRIDC5AG008260	TRIDC1AG045860	TRIDC2AG062180	TRIDC7AG004390	TRIDC6AG057370	TRIDC6AG050750	TRIDC5AG024380	TRIDC2AG037310	TRIDC2AG003150	TRIDC2AG011230
TRIDC6AG048910	TRIDC5AG065840	TRIDC4AG035610	TRIDC7AG050550	TRIDC4AG022700	TRIDC1AG018880	TRIDC6AG045570	TRIDC7AG031580	TRIDC3AG051670	TRIDC3AG008700	TRIDC3AG048940	TRIDC7AG007020
TRIDC4AG068010	TRIDC1AG051670	TRIDC7AG021090	TRIDC4AG018100	TRIDC4AG038540	TRIDC2AG062920	TRIDC7AG057600	TRIDC1AG062530	TRIDC2AG049390	TRIDC7AG006340	TRIDC1AG031080	TRIDC7AG046840
TRIDC4AG012240	TRIDC4AG026070	TRIDC2AG050140	TRIDC1AG028380	TRIDC4AG033380	TRIDC6AG042710	TRIDC3AG028000	TRIDC1AG064700	TRIDC1AG035220	TRIDC5AG070480	TRIDC2AG060240	TRIDC4AG040590
TRIDC5AG033390	TRIDC4AG019030	TRIDC4AG059630	TRIDC2AG069490	TRIDC6AG040740	TRIDC2AG045570	TRIDC7AG031500	TRIDC3AG023320	TRIDC3AG025160	TRIDC6AG045620	TRIDC1AG053190	TRIDC4AG056140
TRIDC7AG058100	TRIDC5AG056220	TRIDC4AG036360	TRIDC2AG000740	TRIDC2AG076890	TRIDC7AG031120	TRIDC7AG027370	TRIDC4AG023240	TRIDC3AG000550	TRIDC4AG006190	TRIDC6AG032250	TRIDC7AG053770
TRIDC4AG066950	TRIDC4AG023790	TRIDC1AG034820	TRIDC5AG064980	TRIDC3AG053950	TRIDC5AG029990	TRIDC6AG002230	TRIDC2AG017790	TRIDC7AG014500	TRIDC5AG052450	TRIDC4AG032880	TRIDC7AG000030
TRIDC6AG057220	TRIDC4AG026860	TRIDC3AG062360	TRIDC4AG049380	TRIDC2AG049310	TRIDC5AG056320	TRIDC5AG065840	TRIDC7AG047140	TRIDC2AG040590	TRIDC7AG016560	TRIDC5AG014530	TRIDC7AG034690
TRIDC3AG052390	TRIDC3AG000160	TRIDC5AG018530	TRIDC3AG050180	TRIDC3AG056050	TRIDC1AG034370	TRIDC1AG051680	TRIDC4AG015570	TRIDC5AG032400	TRIDC4AG033660	TRIDC6AG012260	TRIDC6AG039240
TRIDC6AG056910	TRIDC7AG012800	TRIDC1AG034000	TRIDC3AG013910	TRIDC3AG017080	TRIDC2AG077140	TRIDC2AG016400	TRIDC3AG007170	TRIDC6AG052360	TRIDC2AG066410	TRIDC1AG022580	TRIDC6AG021900
TRIDC1AG036410	TRIDC7AG045270	TRIDC6AG051070	TRIDC2AG035740	TRIDC1AG025490	TRIDC5AG015420	TRIDC2AG030270	TRIDC6AG019310	TRIDC3AG017870	TRIDC6AG014810	TRIDC2AG072560	TRIDC2AG016160
TRIDC2AG058750	TRIDC4AG051110	TRIDC3AG022200	TRIDC2AG043710	TRIDC3AG018930	TRIDC6AG054390	TRIDC5AG019910	TRIDC7AG042230	TRIDC3AG027580	TRIDC5AG037640	TRIDC4AG005290	TRIDC7AG057760
TRIDC1AG004810	TRIDC3AG012050	TRIDC5AG067090	TRIDC7AG013780	TRIDC6AG027430	TRIDC4AG017780	TRIDC7AG055980	TRIDC2AG028220	TRIDC5AG015810	TRIDC6AG035560	TRIDC6AG008730	TRIDC5AG040310
TRIDC7AG053250	TRIDC1AG027010	TRIDC3AG017410	TRIDC4AG044000	TRIDC4AG056030	TRIDC1AG031680	TRIDC3AG004610	TRIDC1AG055800	TRIDC6AG055790	TRIDC3AG052000	TRIDC2AG044150	TRIDC7AG072580
TRIDC2AG042340	TRIDC5AG021380	TRIDC5AG016280	TRIDC2AG035310	TRIDC2AG031070	TRIDC4AG031580	TRIDC6AG010050	TRIDC5AG044360	TRIDC7AG047660	TRIDC4AG048800	TRIDC1AG017030	TRIDC1AG032080
TRIDC7AG041550	TRIDC6AG024420	TRIDC3AG013420	TRIDC5AG007360	TRIDC2AG006980	TRIDC5AG067060	TRIDC5AG055880	TRIDC3AG032050	TRIDC5AG058500	TRIDC7AG031280	TRIDC5AG069580	TRIDC3AG039400
TRIDC6AG005280	TRIDC6AG033370	TRIDC4AG049920	TRIDC4AG049890	TRIDC4AG056930	TRIDC4AG071260	TRIDC1AG013640	TRIDC7AG007920	TRIDC2AG071850	TRIDC2AG060590	TRIDC5AG025350	TRIDC7AG032100
TRIDC7AG047210	TRIDC6AG011470	TRIDC7AG060140	TRIDC2AG048550	TRIDC5AG009510	TRIDC2AG008280	TRIDC5AG074210	TRIDC2AG073320	TRIDC1AG045570	TRIDC3AG026690	TRIDC3AG019100	TRIDC3AG060100
TRIDC5AG029570	TRIDC6AG053740	TRIDC5AG037700	TRIDC5AG062800	TRIDC4AG020270	TRIDC4AG045100	TRIDC3AG024880	TRIDC4AG071380	TRIDC7AG038060	TRIDC7AG040100	TRIDC7AG044200	TRIDC1AG014000
TRIDC2AG050320	TRIDC6AG031180	TRIDC5AG069590	TRIDC5AG041590	TRIDC3AG017930	TRIDC2AG043910	TRIDC7AG078030	TRIDC4AG032640	TRIDC4AG070320	TRIDC3AG001930	TRIDC7AG009230	TRIDC2AG016480
TRIDC6AG015480	TRIDC5AG039620	TRIDC5AG020900	TRIDC2AG047730	TRIDC3AG050500	TRIDC7AG053710	TRIDC3AG044140	TRIDC7AG061730	TRIDC5AG057100	TRIDC5AG067420	TRIDC4AG038850	TRIDC3AG053310
TRIDC2AG042750	TRIDC1AG022920	TRIDC4AG058080	TRIDC4AG027140	TRIDC7AG031020	TRIDC1AG050480	TRIDC4AG030450	TRIDC1AG058550	TRIDC2AG040520	TRIDC3AG073580	TRIDC1AG004780	TRIDC5AG059150
TRIDC3AG017630	TRIDC7AG073300	TRIDC7AG014850	TRIDC4AG037810	TRIDC5AG002360	TRIDC2AG000650	TRIDC1AG051840	TRIDC5AG048350	TRIDC2AG042340	TRIDC3AG065710	TRIDC3AG022980	TRIDC5AG025620
TRIDC7AG025800	TRIDC2AG030040	TRIDC1AG049040	TRIDC4AG071230	TRIDC7AG016700	TRIDC2AG077880	TRIDC5AG065180	TRIDC2AG049380	TRIDC2AG019070	TRIDC5AG031980	TRIDC1AG010370	TRIDC3AG048820
TRIDC1AG040810	TRIDC1AG008920	TRIDC4AG042470	TRIDC6AG016040	TRIDC1AG019430	TRIDC1AG039710	TRIDC4AG040210	TRIDC6AG024710	TRIDC5AG058990	TRIDC5AG064740	TRIDC7AG049040	TRIDC3AG038680
TRIDC2AG062530	TRIDC2AG072780	TRIDC7AG068840	TRIDC3AG058330	TRIDC1AG059460	TRIDC7AG036340	TRIDC6AG041820	TRIDC2AG078010	TRIDC4AG056140	TRIDC2AG075390	TRIDC3AG018100	TRIDC5AG028580
TRIDC5AG011360	TRIDC6AG021880	TRIDC6AG058520	TRIDC7AG015870	TRIDC2AG051990	TRIDC6AG016070	TRIDC3AG052390	TRIDC4AG008140	TRIDC2AG070290	TRIDC3AG022040	TRIDC4AG033660	TRIDC1AG047250
TRIDC6AG049160	TRIDC5AG072560	TRIDC4AG054360	TRIDC5AG027490	TRIDC3AG018530	TRIDC3AG017410	TRIDC2AG050880	TRIDC6AG001130	TRIDC5AG014220	TRIDC2AG016540	TRIDC7AG034700	TRIDC2AG000740
TRIDC5AG065840	TRIDC4AG046670	TRIDC3AG048860	TRIDC5AG057010	TRIDC2AG077490	TRIDC6AG037910	TRIDC4AG036670	TRIDC3AG066660	TRIDC7AG040120	TRIDC5AG060860	TRIDC5AG058630	TRIDC3AG025560
TRIDC2AG076960	TRIDC6AG057220	TRIDC5AG039500	TRIDC5AG063050	TRIDC3AG047020	TRIDC2AG045400	TRIDC1AG017800	TRIDC1AG017100	TRIDC5AG056740	TRIDC7AG067360	TRIDC3AG039950	TRIDC1AG032940
TRIDC3AG063620	TRIDC2AG013930	TRIDC4AG032550	TRIDC2AG025200	TRIDC1AG018980	TRIDC7AG036580	TRIDC7AG023580	TRIDC1AG042260	TRIDC7AG053260	TRIDC5AG073840	TRIDC2AG069670	TRIDC1AG004020
TRIDC7AG045120	TRIDC4AG028200	TRIDC1AG014100	TRIDC2AG025550	TRIDC5AG007610	TRIDC6AG061890	TRIDC2AG010240	TRIDC1AG010860	TRIDC1AG041760	TRIDC6AG034090	TRIDC1AG045570	TRIDC3AG056250
TRIDC3AG045170	TRIDC4AG003970	TRIDC5AG052090	TRIDC3AG022190	TRIDC2AG021050	TRIDC4AG019900	TRIDC3AG032050	TRIDC2AG075040	TRIDC2AG066050	TRIDC5AG064980	TRIDC3AG008380	TRIDC3AG072510
TRIDC1AG041100	TRIDC7AG014780	TRIDC1AG021620	TRIDC1AG063610	TRIDC2AG048640	TRIDC3AG067200	TRIDC7AG070930	TRIDC2AG032780	TRIDC6AG006320	TRIDC3AG019410	TRIDC5AG055970	TRIDC5AG036190
TRIDC3AG024180	TRIDC6AG015540	TRIDC3AG010350	TRIDC6AG002220	TRIDC4AG000550	TRIDC2AG030040	TRIDC1AG034650	TRIDC1AG006420	TRIDC3AG046090	TRIDC5AG011110	TRIDC2AG015410	TRIDC4AG065860
TRIDC3AG016660	TRIDC1AG041430	TRIDC5AG001360	TRIDC1AG024060	TRIDC7AG068930	TRIDC4AG037020	TRIDC7AG008830	TRIDC3AG020470	TRIDC5AG014120	TRIDC1AG017640	TRIDC1AG031680	TRIDC4AG038900
TRIDC4AG010720	TRIDC3AG022200	TRIDC4AG056030	TRIDC2AG038470	TRIDC1AG038170	TRIDC2AG021540	TRIDC2AG059540	TRIDC7AG005900	TRIDC7AG072650	TRIDC5AG073900	TRIDC1AG046170	TRIDC4AG013320
TRIDC4AG060200	TRIDC6AG023010	TRIDC6AG012770	TRIDC2AG019850	TRIDC3AG000110	TRIDC3AG033000	TRIDC6AG041110	TRIDC4AG047240	TRIDC2AG001600	TRIDC2AG073610	TRIDC3AG012500	TRIDC3AG042820
TRIDC1AG022920	TRIDC3AG012680	TRIDC7AG065990	TRIDC1AG045570	TRIDC3AG040010	TRIDC5AG057670	TRIDC6AG006950	TRIDC2AG078260	TRIDC2AG055760	TRIDC2AG045580	TRIDC1AG044400	TRIDC1AG035710
TRIDC4AG034740	TRIDC1AG037450	TRIDC7AG039410	TRIDC6AG061090	TRIDC6AG054880	TRIDC2AG076950	TRIDC2AG001260	TRIDC5AG017800	TRIDC5AG025230	TRIDC7AG027480	TRIDC7AG031120	TRIDC2AG072060
TRIDC3AG018350	TRIDC3AG038730	TRIDC1AG034970	TRIDC1AG048020	TRIDC2AG038470	TRIDC2AG009000	TRIDC4AG069350	TRIDC7AG071420	TRIDC5AG059580	TRIDC2AG021410	TRIDC6AG030060	TRIDC2AG058080
TRIDC3AG021210	TRIDC4AG068010	TRIDC4AG043450	TRIDC2AG044350	TRIDC5AG074720	TRIDC5AG049200	TRIDC2AG007830	TRIDC7AG036310	TRIDC3AG033540	TRIDC1AG003810	TRIDC6AG015870	TRIDC7AG039480
TRIDC5AG018000	TRIDC7AG052900	TRIDC3AG041200	TRIDC3AG016290	TRIDC4AG045360	TRIDC1AG011970	TRIDC5AG011120	TRIDC1AG038120	TRIDC6AG016460	TRIDC3AG016260	TRIDC5AG048770	TRIDC4AG011090
TRIDC7AG030050	TRIDC1AG040810	TRIDC1AG037540	TRIDC7AG031310	TRIDC2AG000770	TRIDC1AG030440	TRIDC4AG043760	TRIDC7AG023300	TRIDC5AG010330	TRIDC6AG004360	TRIDC3AG063440	TRIDC6AG035850
TRIDC6AG038000	TRIDC3AG032550	TRIDC5AG021390	TRIDC4AG067070	TRIDC2AG001470	TRIDC5AG057500	TRIDC5AG053790	TRIDC3AG072510	TRIDC6AG038170	TRIDC2AG061130	TRIDC3AG052590	TRIDC6AG059460
TRIDC7AG038410	TRIDC3AG024180	TRIDC6AG032890	TRIDC4AG027730	TRIDC2AG078550	TRIDC3AG032250	TRIDC4AG057740	TRIDC2AG071780	TRIDC5AG017680	TRIDC6AG055030	TRIDC6AG024280	TRIDC6AG023570
TRIDC1AG029680	TRIDC3AG034830	TRIDC6AG059320	TRIDC5AG036780	TRIDC6AG006080	TRIDC3AG043750	TRIDC4AG055930	TRIDC6AG030060	TRIDC6AG059930	TRIDC7AG030810	TRIDC6AG036890	TRIDC5AG056890
TRIDC2AG042150	TRIDC7AG073950	TRIDC2AG021150	TRIDC3AG034460	TRIDC1AG024210	TRIDC2AG044100	TRIDC3AG031070	TRIDC5AG017360	TRIDC4AG014060	TRIDC6AG018120	TRIDC2AG077980	TRIDC3AG010370
TRIDC7AG064750	TRIDC4AG014220	TRIDC3AG061440	TRIDC4AG007820	TRIDC3AG009490	TRIDC4AG031930	TRIDC5AG025630	TRIDC3AG026870	TRIDC7AG010610	TRIDC4AG012710	TRIDC4AG049930	TRIDC3AG059170
TRIDC7AG045890	TRIDC5AG059200	TRIDC7AG017950	TRIDC2AG062970	TRIDC2AG012570	TRIDC1AG003320	TRIDC7AG051540	TRIDC2AG031900	TRIDC4AG034560	TRIDC7AG057760	TRIDC3AG023360	TRIDC3AG044450
TRIDC3AG030750	TRIDC5AG008580	TRIDC1AG064020	TRIDC2AG018270	TRIDC6AG051070	TRIDC3AG040530	TRIDC3AG061390	TRIDC4AG017010	TRIDC6AG007230	TRIDC6AG006640	TRIDC3AG049200	TRIDC3AG075700
TRIDC4AG065120	TRIDC7AG033700	TRIDC1AG012960	TRIDC7AG041530	TRIDC5AG055200	TRIDC6AG020030	TRIDC4AG015280	TRIDC4AG053200	TRIDC1AG008030	TRIDC5AG064430	TRIDC4AG006320	TRIDC5AG010500
TRIDC2AG013520	TRIDC1AG012960	TRIDC2AG048030	TRIDC3AG019240	TRIDC5AG056910	TRIDC7AG065680	TRIDC2AG049050	TRIDC4AG048750	TRIDC1AG013640	TRIDC1AG059600	TRIDC4AG067640	TRIDC7AG022530
TRIDC2AG020350	TRIDC4AG035040	TRIDC4AG023850	TRIDC2AG004460	TRIDC5AG026760	TRIDC7AG047050	TRIDC7AG041690	TRIDC3AG004210	TRIDC1AG007230	TRIDC2AG009520	TRIDC7AG021380	TRIDC7AG009970
TRIDC3AG068850	TRIDC6AG026620	TRIDC4AG034210	TRIDC7AG071020	TRIDC5AG038290	TRIDC1AG044610	TRIDC3AG050360	TRIDC4AG067290	TRIDC2AG047030	TRIDC3AG070360	TRIDC3AG066660	TRIDC1AG051840
TRIDC3AG047960	TRIDC2AG067430	TRIDC2AG065480	TRIDC5AG058710	TRIDC5AG013130	TRIDC2AG044610	TRIDC2AG011420	TRIDC5AG010000	TRIDC3AG005380	TRIDC2AG060970	TRIDC4AG015410	TRIDC2AG062230
TRIDC7AG019430	TRIDC3AG051010	TRIDC3AG052640	TRIDC2AG014640	TRIDC6AG005280	TRIDC2AG025380	TRIDC6AG058660	TRIDC4AG001260	TRIDC7AG035390	TRIDC3AG025560	TRIDC5AG066300	TRIDC2AG034200
TRIDC4AG034900	TRIDC3AG034920	TRIDC1AG047190	TRIDC2AG082310	TRIDC2AG048550	TRIDC3AG037140	TRIDC5AG028100	TRIDC6AG045570	TRIDC7AG055570	TRIDC4AG060120	TRIDC7AG068930	TRIDC7AG007600
TRIDC5AG063550	TRIDC2AG034330	TRIDC3AG026800	TRIDC4AG058260	TRIDC4AG030540	TRIDC6AG007390	TRIDC2AG060700	TRIDC5AG030260	TRIDC6AG016210	TRIDC2AG007380	TRIDC6AG029220	TRIDC1AG061070
TRIDC1AG020230	TRIDC1AG063220	TRIDC2AG025750	TRIDC6AG059930	TRIDC5AG020540	TRIDC2AG049120	TRIDC3AG026270	TRIDC1AG020940	TRIDC7AG025740	TRIDC4AG057150	TRIDC6AG042710	TRIDC6AG039950
TRIDC4AG044890	TRIDC6AG010440	TRIDC3AG062230	TRIDC3AG035750	TRIDC1AG045560	TRIDC1AG063110	TRIDC2AG049820	TRIDC6AG050040	TRIDC1AG032150	TRIDC1AG002060	TRIDC4AG017650	TRIDC1AG049430
TRIDC2AG080320	TRIDC1AG035580	TRIDC5AG074390	TRIDC2AG039480	TRIDC3AG039640	TRIDC1AG003880	TRIDC1AG055110	TRIDC7AG071470	TRIDC4AG045820	TRIDC5AG061430	TRIDC3AG058380	TRIDC5AG053720
TRIDC6AG041350	TRIDC2AG050350	TRIDC4AG003690	TRIDC6AG034080	TRIDC1AG034970	TRIDC4AG045240	TRIDC6AG034260	TRIDC3AG040010	TRIDC3AG072000	TRIDC5AG033700	TRIDC1AG038620	TRIDC5AG066860
TRIDC3AG073680	TRIDC2AG041120	TRIDC5AG025900	TRIDC5AG012320	TRIDC1AG042640	TRIDC6AG035350	TRIDC5AG041860	TRIDC4AG026880	TRIDC2AG070580	TRIDC1AG009280	TRIDC3AG062760	TRIDC1AG000560
TRIDC1AG004840	TRIDC2AG059340	TRIDC5AG068120	TRIDC6AG020770	TRIDC5AG041750	TRIDC2AG058710	TRIDC1AG048130	TRIDC5AG039520	TRIDC5AG062800	TRIDC5AG025290	TRIDC7AG033330	TRIDC4AG031620
TRIDC5AG055180	TRIDC6AG028850	TRIDC5AG021090	TRIDC4AG048100	TRIDC7AG009840	TRIDC1AG004670	TRIDC3AG036870	TRIDC6AG017590	TRIDC2AG063240	TRIDC5AG008660	TRIDC7AG072970	TRIDC3AG061130
TRIDC3AG073450	TRIDC1AG004810	TRIDC5AG008750	TRIDC2AG061930	TRIDC4AG042450	TRIDC4AG039350	TRIDC6AG055090	TRIDC3AG018470	TRIDC3AG052690	TRIDC3AG040840	TRIDC2AG023810	TRIDC3AG048940
TRIDC4AG003690	TRIDC7AG062040	TRIDC4AG001570	TRIDC2AG065480	TRIDC1AG037090	TRIDC5AG038650	TRIDC4AG008770	TRIDC5AG039650	TRIDC1AG049160	TRIDC3AG055270	TRIDC3AG057730	TRIDC7AG042250
TRIDC6AG049100	TRIDC2AG004750	TRIDC3AG052270	TRIDC3AG067840	TRIDC3AG017370	TRIDC7AG018020	TRIDC3AG032030	TRIDC1AG013270	TRIDC2AG073910	TRIDC2AG008870	TRIDC5AG010870	TRIDC4AG053410
TRIDC5AG043980	TRIDC2AG011210	TRIDC3AG038280	TRIDC2AG075260	TRIDC7AG030810	TRIDC4AG012040	TRIDC7AG069820	TRIDC5AG006410	TRIDC4AG039270	TRIDC5AG020430	TRIDC5AG064460	TRIDC3AG042830
TRIDC7AG047620	TRIDC4AG030300	TRIDC6AG001810	TRIDC5AG077410	TRIDC3AG046230	TRIDC6AG042990	TRIDC4AG049770	TRIDC7AG053260	TRIDC5AG044860	TRIDC5AG068690	TRIDC7AG062960	TRIDC5AG044170
TRIDC2AG076530	TRIDC5AG045610	TRIDC2AG072920	TRIDC3AG074320	TRIDC3AG057100	TRIDC4AG032000	TRIDC7AG060720	TRIDC3AG033800	TRIDC2AG004930	TRIDC3AG069480	TRIDC5AG052180	TRIDC4AG036510
TRIDC1AG021420	TRIDC3AG050100	TRIDC7AG047960	TRIDC2AG040340	TRIDC2AG043360	TRIDC5AG029420	TRIDC2AG047190	TRIDC7AG042410	TRIDC4AG065860	TRIDC4AG012790	TRIDC2AG063530	TRIDC4AG041140
TRIDC4AG029620	TRIDC2AG067750	TRIDC5AG023450	TRIDC2AG004380	TRIDC2AG032530	TRIDC5AG030730	TRIDC2AG008870	TRIDC3AG033020	TRIDC2AG015310	TRIDC3AG012610	TRIDC5AG062800	TRIDC7AG021380
TRIDC1AG038250	TRIDC5AG015350	TRIDC6AG038530	TRIDC6AG051490	TRIDC7AG034490	TRIDC4AG010400	TRIDC7AG055050	TRIDC6AG001010	TRIDC3AG059310	TRIDC2AG067180	TRIDC3AG075690	TRIDC7AG031770
TRIDC1AG044610	TRIDC4AG021890	TRIDC1AG060000	TRIDC5AG026200	TRIDC5AG064180	TRIDC2AG058410	TRIDC5AG040500	TRIDC2AG068200	TRIDC6AG038940	TRIDC5AG067200	TRIDC7AG053870	TRIDC4AG008830
TRIDC5AG034320	TRIDC1AG031500	TRIDC6AG010200	TRIDC4AG046230	TRIDC3AG014420	TRIDC5AG041040	TRIDC6AG038550	TRIDC3AG027270	TRIDC2AG040920	TRIDC1AG031970	TRIDC3AG000030	TRIDC4AG017200
TRIDC2AG034970	TRIDC3AG019360	TRIDC2AG030220	TRIDC7AG046420	TRIDC3AG041480	TRIDC4AG048330	TRIDC7AG070290	TRIDC1AG055320	TRIDC5AG011000	TRIDC2AG018120	TRIDC7AG062300	TRIDC5AG053730
TRIDC3AG006580	TRIDC4AG049380	TRIDC5AG008010	TRIDC2AG074530	TRIDC1AG050730	TRIDC2AG025540	TRIDC5AG045240	TRIDC2AG040260	TRIDC7AG015440	TRIDC2AG013980	TRIDC5AG019530	TRIDC6AG034990
TRIDC6AG023010	TRIDC4AG053160	TRIDC7AG050880	TRIDC4AG052490	TRIDC2AG051310	TRIDC5AG042240	TRIDC2AG037630	TRIDC2AG009470	TRIDC1AG060360	TRIDC5AG048810	TRIDC1AG057160	TRIDC1AG013730
TRIDC3AG015330	TRIDC7AG010470	TRIDC5AG033250	TRIDC4AG011450	TRIDC7AG026470	TRIDC4AG045870	TRIDC4AG040570	TRIDC7AG031040	TRIDC3AG028000	TRIDC2AG013990	TRIDC5AG070920	TRIDC3AG046870
TRIDC2AG040260	TRIDC3AG006520	TRIDC3AG022910	TRIDC7AG060500	TRIDC1AG047860	TRIDC7AG057220	TRIDC3AG073680	TRIDC3AG060240	TRIDC5AG049150	TRIDC2AG021150	TRIDC1AG060270	TRIDC5AG032680
TRIDC2AG063420	TRIDC7AG034570	TRIDC2AG038960	TRIDC5AG030830	TRIDC1AG056280	TRIDC7AG027970	TRIDC1AG030970	TRIDC2AG044350	TRIDC5AG039190	TRIDC6AG014610	TRIDC5AG024210	TRIDC1AG056810
TRIDC4AG039540	TRIDC3AG023450	TRIDC5AG039620	TRIDC1AG039480	TRIDC1AG041430	TRIDC5AG058830	TRIDC6AG006320	TRIDC4AG010670	TRIDC5AG032340	TRIDC2AG057670	TRIDC3AG061500	TRIDC4AG006380
TRIDC1AG060000	TRIDC3AG041570	TRIDC4AG045870	TRIDC6AG003260	TRIDC7AG057280	TRIDC5AG078850	TRIDC6AG006960	TRIDC2AG024380	TRIDC7AG001890	TRIDC7AG056460	TRIDC5AG023940	TRIDC5AG064460
TRIDC4AG050640	TRIDC3AG020840	TRIDC1AG017130	TRIDC7AG025860	TRIDC1AG014710	TRIDC3AG042430	TRIDC5AG074840	TRIDC5AG031020	TRIDC1AG063570	TRIDC5AG061600	TRIDC6AG043230	TRIDC6AG018660
TRIDC2AG019070	TRIDC7AG060140	TRIDC3AG034200	TRIDC4AG052470	TRIDC6AG043590	TRIDC4AG015020	TRIDC1AG040960	TRIDC5AG069490	TRIDC3AG030080	TRIDC7AG051970	TRIDC3AG042640	TRIDC3AG032590
TRIDC4AG008480	TRIDC3AG033690	TRIDC1AG063570	TRIDC2AG045570	TRIDC2AG037840	TRIDC4AG045840	TRIDC7AG021470	TRIDC1AG021440	TRIDC3AG015330	TRIDC1AG012130	TRIDC3AG064790	TRIDC2AG035570
TRIDC5AG062240	TRIDC4AG015020	TRIDC3AG012680	TRIDC1AG006140	TRIDC4AG048740	TRIDC2AG013940	TRIDC5AG042060	TRIDC4AG031080	TRIDC2AG004750	TRIDC5AG010520	TRIDC5AG067120	TRIDC6AG056880
TRIDC7AG047070	TRIDC3AG021490	TRIDC2AG041340	TRIDC2AG038960	TRIDC2AG066280	TRIDC2AG055310	TRIDC6AG041100	TRIDC7AG055470	TRIDC6AG025940	TRIDC7AG021480	TRIDC3AG065710	TRIDC3AG000620
TRIDC2AG052560	TRIDC1AG059850	TRIDC3AG073610	TRIDC4AG034900	TRIDC4AG052420	TRIDC5AG021580	TRIDC5AG052180	TRIDC1AG046070	TRIDC3AG034830	TRIDC5AG002440	TRIDC5AG006410	TRIDC1AG013240
TRIDC1AG062640	TRIDC3AG016890	TRIDC7AG045120	TRIDC7AG014970	TRIDC2AG081370	TRIDC4AG070300	TRIDC1AG017100	TRIDC1AG050800	TRIDC7AG035010	TRIDC7AG052220	TRIDC1AG056030	TRIDC3AG042640
TRIDC5AG025810	TRIDC7AG049040	TRIDC2AG002300	TRIDC6AG004080	TRIDC4AG017560	TRIDC4AG047470	TRIDC1AG017190	TRIDC1AG015920	TRIDC7AG035770	TRIDC5AG006020	TRIDC7AG067160	TRIDC1AG020890
TRIDC1AG019630	TRIDC7AG007100	TRIDC1AG021520	TRIDC5AG063240	TRIDC6AG048500	TRIDC1AG004840	TRIDC2AG070580	TRIDC1AG010090	TRIDC1AG009810	TRIDC2AG048950	TRIDC3AG029290	TRIDC2AG066760
TRIDC5AG029270	TRIDC4AG032910	TRIDC2AG072360	TRIDC1AG042750	TRIDC2AG051730	TRIDC3AG042200	TRIDC5AG032310	TRIDC2AG014670	TRIDC1AG060600	TRIDC2AG071780	TRIDC7AG043800	TRIDC3AG041950
TRIDC4AG035040	TRIDC2AG062240	TRIDC3AG064390	TRIDC5AG002380	TRIDC2AG032930	TRIDC3AG062250	TRIDC5AG057500	TRIDC1AG041180	TRIDC3AG026080	TRIDC7AG066830	TRIDC3AG062250	TRIDC6AG003440
TRIDC5AG014140	TRIDC3AG073250	TRIDC1AG039610	TRIDC6AG032420	TRIDC1AG048400	TRIDC5AG042890	TRIDC3AG040010	TRIDC5AG015410	TRIDC1AG015500	TRIDC2AG049510	TRIDC3AG054990	TRIDC6AG002970
TRIDC4AG052940	TRIDC1AG012790	TRIDC4AG023790	TRIDC2AG007440	TRIDC7AG052800	TRIDC5AG054370	TRIDC1AG045390	TRIDC3AG058130	TRIDC1AG054090	TRIDC3AG042980	TRIDC2AG051170	TRIDC5AG042050
TRIDC4AG023640	TRIDC1AG038060	TRIDC3AG044540	TRIDC2AG038800	TRIDC2AG074190	TRIDC2AG058020	TRIDC3AG034640	TRIDC2AG025550	TRIDC5AG070610	TRIDC6AG022710	TRIDC2AG006980	TRIDC6AG019750
TRIDC1AG065360	TRIDC2AG024020	TRIDC7AG032670	TRIDC5AG038130	TRIDC4AG059790	TRIDC7AG020090	TRIDC5AG027710	TRIDC3AG043550	TRIDC2AG044150	TRIDC4AG036220	TRIDC1AG038820	TRIDC5AG023940
TRIDC3AG066090	TRIDC7AG059110	TRIDC5AG018000	TRIDC7AG032350	TRIDC7AG065120	TRIDC5AG039470	TRIDC7AG024610	TRIDC7AG068600	TRIDC4AG038540	TRIDC5AG050680	TRIDC5AG032850	TRIDC5AG016840
TRIDC4AG055480	TRIDC6AG028100	TRIDC2AG044350	TRIDC5AG040390	TRIDC5AG053410	TRIDC4AG045130	TRIDC3AG013350	TRIDC5AG046550	TRIDC2AG040530	TRIDC1AG055310	TRIDC5AG025290	TRIDC4AG041040
TRIDC6AG022020	TRIDC3AG030370	TRIDC3AG043800	TRIDC7AG023570	TRIDC4AG016130	TRIDC5AG016180	TRIDC3AG062100	TRIDC7AG035390	TRIDC3AG009270	TRIDC4AG006720	TRIDC4AG036920	TRIDC6AG007440
TRIDC7AG052690	TRIDC4AG061780	TRIDC5AG039200	TRIDC6AG043430	TRIDC4AG008470	TRIDC7AG041980	TRIDC4AG000120	TRIDC3AG034560	TRIDC4AG020120	TRIDC3AG074800	TRIDC7AG008840	TRIDC7AG006350
TRIDC1AG056410	TRIDC4AG044690	TRIDC6AG009550	TRIDC5AG035230	TRIDC2AG002560	TRIDC7AG052600	TRIDC6AG000070	TRIDC3AG065400	TRIDC2AG049380	TRIDC4AG001680	TRIDC2AG011680	TRIDC5AG024380
TRIDC6AG020770	TRIDC5AG077520	TRIDC2AG048870	TRIDC3AG039960	TRIDC3AG028670	TRIDC7AG001830	TRIDC5AG014150	TRIDC5AG047150	TRIDC2AG009040	TRIDC1AG054880	TRIDC1AG013740	TRIDC7AG029960
TRIDC2AG024960	TRIDC3AG072000	TRIDC6AG030060	TRIDC7AG025280	TRIDC6AG008730	TRIDC2AG010980	TRIDC3AG020470	TRIDC5AG012460	TRIDC4AG008060	TRIDC6AG019740	TRIDC3AG020770	TRIDC2AG033040
TRIDC7AG018980	TRIDC7AG035550	TRIDC5AG058600	TRIDC7AG023960	TRIDC4AG060120	TRIDC2AG038060	TRIDC3AG026190	TRIDC7AG072970	TRIDC6AG033520	TRIDC7AG016540	TRIDC2AG058490	TRIDC4AG053200
TRIDC5AG024270	TRIDC4AG001250	TRIDC5AG006720	TRIDC6AG005030	TRIDC6AG041110	TRIDC7AG059530	TRIDC2AG076190	TRIDC5AG024010	TRIDC3AG068580	TRIDC7AG068700	TRIDC1AG051680	TRIDC7AG015640
TRIDC2AG045590	TRIDC1AG024960	TRIDC5AG032160	TRIDC2AG055880	TRIDC6AG007440	TRIDC4AG001570	TRIDC4AG071260	TRIDC5AG037140	TRIDC3AG075150	TRIDC4AG041040	TRIDC2AG019130	TRIDC5AG068530
TRIDC5AG063880	TRIDC5AG025120	TRIDC1AG050730	TRIDC3AG025400	TRIDC7AG047620	TRIDC6AG014650	TRIDC5AG054060	TRIDC3AG035940	TRIDC2AG017640	TRIDC7AG050000	TRIDC3AG018330	TRIDC7AG061760
TRIDC2AG072480	TRIDC2AG042580	TRIDC5AG015700	TRIDC2AG064330	TRIDC5AG022250	TRIDC5AG002380	TRIDC3AG055240	TRIDC5AG039190	TRIDC4AG007470	TRIDC7AG066620	TRIDC5AG048720	TRIDC1AG011220
TRIDC6AG012370	TRIDC2AG019070	TRIDC4AG053520	TRIDC1AG064940	TRIDC3AG011040	TRIDC6AG047180	TRIDC1AG022580	TRIDC4AG029620	TRIDC6AG057040	TRIDC2AG040530	TRIDC7AG056250	TRIDC2AG045420
TRIDC2AG014460	TRIDC3AG039880	TRIDC5AG029440	TRIDC1AG042640	TRIDC5AG034460	TRIDC1AG015700	TRIDC2AG018120	TRIDC7AG004900	TRIDC3AG010370	TRIDC3AG019350	TRIDC7AG000030	TRIDC7AG063880
TRIDC4AG051160	TRIDC2AG072360	TRIDC2AG041300	TRIDC3AG042430	TRIDC4AG025030	TRIDC3AG034360	TRIDC4AG067730	TRIDC2AG032920	TRIDC2AG060010	TRIDC2AG073320	TRIDC5AG059320	TRIDC4AG048380
TRIDC1AG043110	TRIDC2AG041430	TRIDC3AG014280	TRIDC7AG059430	TRIDC3AG041200	TRIDC7AG065120	TRIDC5AG047090	TRIDC5AG077410	TRIDC7AG060720	TRIDC4AG052130	TRIDC7AG029960	TRIDC4AG011940
TRIDC7AG017020	TRIDC3AG044350	TRIDC4AG027750	TRIDC1AG061670	TRIDC6AG005830	TRIDC5AG020640	TRIDC6AG059740	TRIDC5AG073970	TRIDC6AG029030	TRIDC2AG007140	TRIDC4AG035860	TRIDC6AG008400
TRIDC4AG012520	TRIDC1AG058820	TRIDC2AG044960	TRIDC6AG008020	TRIDC5AG041800	TRIDC7AG052800	TRIDC3AG000890	TRIDC4AG000230	TRIDC3AG019240	TRIDC5AG061160	TRIDC2AG018900	TRIDC5AG052010
TRIDC7AG014550	TRIDC5AG007940	TRIDC2AG045360	TRIDC1AG064630	TRIDC4AG032900	TRIDC3AG022930	TRIDC2AG053700	TRIDC5AG058290	TRIDC1AG043770	TRIDC6AG048350	TRIDC4AG002510	TRIDC1AG053190
TRIDC2AG057820	TRIDC1AG015700	TRIDC1AG036420	TRIDC5AG041350	TRIDC6AG016070	TRIDC2AG032530	TRIDC6AG043590	TRIDC5AG070530	TRIDC6AG059720	TRIDC2AG035760	TRIDC2AG065250	TRIDC2AG041430
TRIDC3AG075390	TRIDC2AG003150	TRIDC5AG078860	TRIDC2AG006300	TRIDC4AG031930	TRIDC2AG029410	TRIDC6AG007680	TRIDC5AG074050	TRIDC2AG029030	TRIDC7AG035540	TRIDC7AG076720	TRIDC4AG069110
TRIDC1AG037600	TRIDC4AG014100	TRIDC4AG043360	TRIDC2AG076890	TRIDC3AG019100	TRIDC4AG035540	TRIDC7AG006950	TRIDC1AG013590	TRIDC5AG070060	TRIDC5AG059230	TRIDC5AG064430	TRIDC3AG020780
TRIDC2AG041730	TRIDC1AG020230	TRIDC6AG024280	TRIDC5AG011970	TRIDC2AG060460	TRIDC5AG024920	TRIDC5AG013130	TRIDC3AG026250	TRIDC1AG006950	TRIDC5AG061780	TRIDC7AG047170	TRIDC5AG073970
TRIDC4AG014960	TRIDC5AG038300	TRIDC2AG063430	TRIDC3AG000510	TRIDC5AG040090	TRIDC2AG020760	TRIDC1AG041180	TRIDC7AG047120	TRIDC3AG008580	TRIDC3AG000540	TRIDC1AG039480	TRIDC7AG065220
TRIDC7AG023680	TRIDC6AG039670	TRIDC2AG032530	TRIDC6AG040740	TRIDC2AG056760	TRIDC2AG031170	TRIDC7AG031560	TRIDC7AG009490	TRIDC5AG008980	TRIDC3AG059310	TRIDC1AG043680	TRIDC3AG056450
TRIDC1AG028380	TRIDC3AG043520	TRIDC3AG017080	TRIDC6AG050720	TRIDC7AG052350	TRIDC2AG011450	TRIDC4AG017010	TRIDC2AG007700	TRIDC7AG051790	TRIDC5AG055320	TRIDC5AG032680	TRIDC4AG036910
TRIDC3AG075960	TRIDC7AG029400	TRIDC7AG031240	TRIDC1AG051790	TRIDC4AG010130	TRIDC5AG041750	TRIDC3AG033120	TRIDC7AG026650	TRIDC4AG000330	TRIDC6AG021140	TRIDC7AG019140	TRIDC2AG075370
TRIDC7AG011770	TRIDC2AG019440	TRIDC1AG048370	TRIDC7AG034500	TRIDC1AG046060	TRIDC1AG018980	TRIDC2AG040530	TRIDC6AG017830	TRIDC7AG031950	TRIDC1AG041690	TRIDC3AG038450	TRIDC7AG004390
TRIDC4AG027110	TRIDC3AG044720	TRIDC7AG054310	TRIDC3AG042030	TRIDC5AG056010	TRIDC3AG024880	TRIDC4AG059380	TRIDC5AG040310	TRIDC6AG045580	TRIDC2AG050330	TRIDC3AG056230	TRIDC1AG048590
TRIDC3AG020910	TRIDC7AG054900	TRIDC3AG026740	TRIDC1AG061190	TRIDC7AG047070	TRIDC4AG002880	TRIDC2AG014670	TRIDC3AG007690	TRIDC3AG009740	TRIDC3AG043320	TRIDC6AG012730	TRIDC2AG040570
TRIDC3AG058170	TRIDC2AG015670	TRIDC3AG075390	TRIDC2AG025810	TRIDC5AG076690	TRIDC2AG029230	TRIDC7AG023510	TRIDC2AG033430	TRIDC1AG006860	TRIDC6AG061440	TRIDC4AG028910	TRIDC4AG013900
TRIDC4AG061500	TRIDC4AG015430	TRIDC5AG027090	TRIDC3AG025480	TRIDC3AG021360	TRIDC3AG004080	TRIDC3AG059170	TRIDC2AG057970	TRIDC7AG021630	TRIDC4AG009310	TRIDC2AG015360	TRIDC7AG059110
TRIDC6AG061390	TRIDC7AG054890	TRIDC3AG043810	TRIDC5AG018480	TRIDC5AG014570	TRIDC6AG030990	TRIDC3AG075150	TRIDC7AG050670	TRIDC2AG045530	TRIDC7AG020710	TRIDC1AG059970	TRIDC5AG050680
TRIDC2AG035850	TRIDC6AG010830	TRIDC4AG017560	TRIDC2AG012640	TRIDC2AG072760	TRIDC1AG026690	TRIDC1AG052680	TRIDC2AG010240	TRIDC4AG052480	TRIDC6AG023190	TRIDC5AG026030	TRIDC7AG070620
TRIDC7AG052990	TRIDC2AG050070	TRIDC5AG072160	TRIDC5AG061820	TRIDC1AG003310	TRIDC5AG065260	TRIDC1AG041620	TRIDC6AG032510	TRIDC2AG073110	TRIDC3AG010550	TRIDC5AG062030	TRIDC5AG055140
TRIDC3AG046880	TRIDC6AG046920	TRIDC4AG020080	TRIDC2AG018540	TRIDC7AG020980	TRIDC5AG021090	TRIDC7AG076870	TRIDC6AG023420	TRIDC1AG039860	TRIDC1AG038460	TRIDC2AG040380	TRIDC6AG038530
TRIDC3AG004650	TRIDC4AG027110	TRIDC3AG040410	TRIDC1AG045460	TRIDC2AG065510	TRIDC4AG006210	TRIDC4AG028490	TRIDC3AG045030	TRIDC3AG045180	TRIDC3AG022170	TRIDC4AG052480	TRIDC7AG009110
TRIDC6AG041920	TRIDC5AG041150	TRIDC5AG023550	TRIDC4AG056230	TRIDC6AG058260	TRIDC5AG066030	TRIDC4AG060200	TRIDC2AG037840	TRIDC3AG037650	TRIDC3AG015200	TRIDC4AG056800	TRIDC2AG075270
TRIDC4AG018690	TRIDC1AG065370	TRIDC5AG036740	TRIDC3AG018340	TRIDC5AG029800	TRIDC7AG057160	TRIDC7AG034690	TRIDC7AG017090	TRIDC5AG062670	TRIDC2AG023170	TRIDC3AG021210	TRIDC1AG012160
TRIDC3AG020840	TRIDC5AG063260	TRIDC5AG074100	TRIDC7AG034030	TRIDC2AG026380	TRIDC5AG077070	TRIDC4AG038070	TRIDC1AG063110	TRIDC2AG071550	TRIDC1AG022860	TRIDC7AG022970	TRIDC2AG032500
TRIDC3AG031180	TRIDC6AG046470	TRIDC6AG006210	TRIDC2AG011740	TRIDC5AG037220	TRIDC3AG074130	TRIDC5AG025110	TRIDC2AG062610	TRIDC5AG050760	TRIDC6AG026720	TRIDC1AG053140	TRIDC2AG078780
TRIDC5AG030990	TRIDC1AG054070	TRIDC2AG034700	TRIDC1AG052990	TRIDC3AG043800	TRIDC5AG073210	TRIDC5AG048810	TRIDC6AG001250	TRIDC3AG032030	TRIDC2AG007440	TRIDC2AG064980	TRIDC3AG018170
TRIDC7AG029400	TRIDC7AG002840	TRIDC1AG052610	TRIDC7AG063040	TRIDC1AG063570	TRIDC4AG047440	TRIDC5AG027460	TRIDC7AG035540	TRIDC5AG042050	TRIDC2AG044650	TRIDC1AG063570	TRIDC7AG031710
TRIDC2AG016400	TRIDC5AG063450	TRIDC2AG038510	TRIDC5AG019050	TRIDC3AG034360	TRIDC2AG009040	TRIDC2AG062950	TRIDC3AG048640	TRIDC3AG051530	TRIDC2AG060240	TRIDC4AG049180	TRIDC3AG034160
TRIDC2AG066280	TRIDC5AG074100	TRIDC4AG017390	TRIDC1AG034650	TRIDC6AG032800	TRIDC4AG031620	TRIDC6AG007230	TRIDC3AG050360	TRIDC1AG046070	TRIDC7AG052280	TRIDC3AG072540	TRIDC7AG046480
TRIDC5AG024380	TRIDC4AG028280	TRIDC5AG019130	TRIDC5AG002810	TRIDC1AG052240	TRIDC5AG053410	TRIDC5AG066070	TRIDC1AG060360	TRIDC7AG047050	TRIDC1AG048400	TRIDC5AG064530	TRIDC1AG063900
TRIDC1AG031500	TRIDC3AG014940	TRIDC4AG012390	TRIDC6AG005820	TRIDC4AG031620	TRIDC2AG012840	TRIDC4AG048800	TRIDC3AG005380	TRIDC2AG073320	TRIDC1AG047060	TRIDC5AG032570	TRIDC4AG067070
TRIDC5AG015020	TRIDC3AG032120	TRIDC7AG019650	TRIDC1AG027010	TRIDC5AG054370	TRIDC4AG040980	TRIDC1AG013590	TRIDC1AG007230	TRIDC3AG011990	TRIDC7AG061320	TRIDC1AG049060	TRIDC5AG054410
TRIDC3AG050180	TRIDC1AG055800	TRIDC2AG047830	TRIDC3AG023190	TRIDC3AG021510	TRIDC7AG027420	TRIDC2AG060010	TRIDC3AG036960	TRIDC5AG069580	TRIDC1AG006420	TRIDC4AG028280	TRIDC3AG026200
TRIDC7AG064930	TRIDC2AG053230	TRIDC2AG037840	TRIDC5AG008660	TRIDC5AG041990	TRIDC4AG027730	TRIDC6AG037300	TRIDC3AG043970	TRIDC1AG021150	TRIDC2AG046550	TRIDC5AG061330	TRIDC2AG038300
TRIDC5AG024920	TRIDC5AG015760	TRIDC1AG024000	TRIDC2AG019640	TRIDC3AG015010	TRIDC7AG035430	TRIDC1AG040150	TRIDC3AG021550	TRIDC5AG022960	TRIDC5AG074540	TRIDC3AG058060	TRIDC3AG034450
TRIDC2AG012180	TRIDC4AG015170	TRIDC7AG028500	TRIDC5AG056680	TRIDC7AG045450	TRIDC1AG023450	TRIDC7AG060920	TRIDC5AG020180	TRIDC5AG076280	TRIDC4AG057520	TRIDC5AG004750	TRIDC5AG069580
TRIDC2AG033530	TRIDC3AG031660	TRIDC4AG047160	TRIDC2AG036970	TRIDC2AG067740	TRIDC2AG025260	TRIDC4AG010380	TRIDC2AG046400	TRIDC7AG048790	TRIDC2AG025810	TRIDC6AG014850	TRIDC5AG070740
TRIDC3AG073250	TRIDC3AG033170	TRIDC7AG038320	TRIDC7AG034490	TRIDC1AG060430	TRIDC7AG012240	TRIDC3AG002100	TRIDC3AG030790	TRIDC4AG032640	TRIDC4AG038600	TRIDC4AG000590	TRIDC1AG006770
TRIDC5AG066910	TRIDC7AG024960	TRIDC7AG035810	TRIDC5AG034440	TRIDC7AG049730	TRIDC6AG028490	TRIDC7AG025130	TRIDC2AG019370	TRIDC4AG071970	TRIDC6AG018340	TRIDC7AG032100	TRIDC2AG068740
TRIDC1AG012790	TRIDC2AG053870	TRIDC6AG009700	TRIDC4AG028590	TRIDC5AG034020	TRIDC3AG029790	TRIDC3AG020630	TRIDC6AG000160	TRIDC4AG040390	TRIDC4AG012910	TRIDC1AG013920	TRIDC2AG045740
TRIDC3AG072000	TRIDC4AG072300	TRIDC4AG033080	TRIDC3AG042330	TRIDC2AG041120	TRIDC1AG016620	TRIDC7AG077070	TRIDC6AG043040	TRIDC5AG059790	TRIDC4AG024650	TRIDC6AG005690	TRIDC2AG051280
TRIDC5AG034270	TRIDC1AG010300	TRIDC6AG008870	TRIDC1AG055280	TRIDC7AG030650	TRIDC1AG062570	TRIDC7AG031240	TRIDC5AG014150	TRIDC7AG051660	TRIDC5AG032850	TRIDC3AG018080	TRIDC3AG031460
TRIDC3AG015930	TRIDC7AG000020	TRIDC7AG062810	TRIDC2AG019390	TRIDC1AG014690	TRIDC5AG016290	TRIDC5AG025900	TRIDC2AG076190	TRIDC4AG038090	TRIDC6AG007230	TRIDC2AG018730	TRIDC2AG042480
TRIDC2AG034000	TRIDC4AG067690	TRIDC5AG029070	TRIDC1AG051110	TRIDC7AG069250	TRIDC1AG037110	TRIDC4AG059700	TRIDC2AG080740	TRIDC1AG059220	TRIDC4AG032640	TRIDC1AG033350	TRIDC2AG030020
TRIDC1AG052240	TRIDC2AG070290	TRIDC3AG033000	TRIDC6AG014810	TRIDC4AG044450	TRIDC6AG045570	TRIDC3AG062350	TRIDC5AG016720	TRIDC7AG045100	TRIDC5AG003850	TRIDC7AG070620	TRIDC5AG052450
TRIDC4AG068250	TRIDC7AG013940	TRIDC1AG012660	TRIDC2AG020140	TRIDC7AG041530	TRIDC5AG039200	TRIDC5AG056910	TRIDC5AG064980	TRIDC5AG075040	TRIDC6AG048430	TRIDC6AG036980	TRIDC3AG030190
TRIDC4AG048100	TRIDC6AG033760	TRIDC6AG057220	TRIDC2AG022990	TRIDC4AG047440	TRIDC3AG052830	TRIDC2AG048030	TRIDC2AG015900	TRIDC7AG015240	TRIDC1AG015900	TRIDC2AG050320	TRIDC7AG034000
TRIDC6AG001010	TRIDC5AG016720	TRIDC3AG037210	TRIDC1AG037600	TRIDC5AG068700	TRIDC4AG030090	TRIDC3AG065400	TRIDC5AG049810	TRIDC4AG058760	TRIDC7AG047170	TRIDC7AG041350	TRIDC7AG049740
TRIDC7AG066830	TRIDC7AG033350	TRIDC2AG042380	TRIDC3AG075300	TRIDC6AG011900	TRIDC4AG025480	TRIDC1AG040030	TRIDC5AG047090	TRIDC5AG035490	TRIDC3AG063230	TRIDC2AG040900	TRIDC4AG013880
TRIDC1AG038730	TRIDC2AG078490	TRIDC4AG012970	TRIDC2AG056210	TRIDC7AG041740	TRIDC7AG038360	TRIDC2AG066720	TRIDC5AG056910	TRIDC4AG008770	TRIDC7AG013780	TRIDC5AG009800	TRIDC3AG075420
TRIDC4AG057170	TRIDC4AG050640	TRIDC4AG023830	TRIDC3AG008380	TRIDC3AG024400	TRIDC2AG072920	TRIDC7AG019720	TRIDC6AG013700	TRIDC2AG048380	TRIDC6AG050810	TRIDC6AG011240	TRIDC1AG061840
TRIDC2AG042580	TRIDC4AG050700	TRIDC2AG047740	TRIDC1AG047250	TRIDC2AG019610	TRIDC3AG069170	TRIDC3AG049660	TRIDC7AG012680	TRIDC2AG056340	TRIDC6AG012720	TRIDC1AG060600	TRIDC1AG045850
TRIDC3AG034200	TRIDC7AG062510	TRIDC4AG070720	TRIDC6AG007700	TRIDC2AG043910	TRIDC7AG031320	TRIDC6AG032510	TRIDC3AG045850	TRIDC3AG032190	TRIDC7AG006160	TRIDC4AG067800	TRIDC2AG004450
TRIDC7AG036310	TRIDC5AG048870	TRIDC2AG024290	TRIDC1AG063570	TRIDC4AG065120	TRIDC4AG020960	TRIDC1AG030540	TRIDC5AG035760	TRIDC3AG026790	TRIDC5AG039200	TRIDC6AG055360	TRIDC7AG061960
TRIDC1AG003500	TRIDC4AG052490	TRIDC2AG025320	TRIDC2AG032580	TRIDC4AG026930	TRIDC3AG025140	TRIDC3AG064390	TRIDC3AG055270	TRIDC4AG062720	TRIDC5AG021660	TRIDC2AG029990	TRIDC6AG018980
TRIDC2AG077960	TRIDC2AG064600	TRIDC3AG033910	TRIDC2AG069410	TRIDC2AG044550	TRIDC1AG044170	TRIDC3AG054780	TRIDC2AG061580	TRIDC7AG049040	TRIDC7AG071130	TRIDC5AG057100	TRIDC4AG037930
TRIDC1AG026030	TRIDC7AG048340	TRIDC2AG028390	TRIDC4AG046530	TRIDC2AG057100	TRIDC5AG062500	TRIDC2AG034970	TRIDC5AG078610	TRIDC2AG000520	TRIDC2AG045610	TRIDC1AG061070	TRIDC1AG005300
TRIDC3AG053080	TRIDC3AG033640	TRIDC1AG061160	TRIDC4AG000610	TRIDC6AG004380	TRIDC7AG074050	TRIDC6AG021040	TRIDC5AG002380	TRIDC7AG042410	TRIDC4AG061030	TRIDC4AG067220	TRIDC2AG070080
TRIDC1AG045560	TRIDC4AG042470	TRIDC5AG025120	TRIDC7AG039550	TRIDC5AG046580	TRIDC3AG051230	TRIDC5AG036260	TRIDC2AG037740	TRIDC7AG026510	TRIDC3AG057400	TRIDC4AG041970	TRIDC7AG031580
TRIDC1AG041180	TRIDC7AG071420	TRIDC4AG030080	TRIDC5AG013160	TRIDC7AG057400	TRIDC5AG044860	TRIDC7AG016540	TRIDC5AG047410	TRIDC2AG032360	TRIDC2AG013050	TRIDC4AG037680	TRIDC7AG008840
TRIDC3AG002800	TRIDC6AG020990	TRIDC1AG051860	TRIDC4AG031730	TRIDC2AG042180	TRIDC2AG031290	TRIDC5AG063550	TRIDC6AG056040	TRIDC4AG028460	TRIDC3AG023190	TRIDC1AG060360	TRIDC1AG034230
TRIDC2AG052150	TRIDC3AG032540	TRIDC5AG070880	TRIDC5AG074720	TRIDC2AG035600	TRIDC5AG072560	TRIDC5AG015410	TRIDC5AG037700	TRIDC4AG019810	TRIDC6AG005830	TRIDC2AG056340	TRIDC1AG013920
TRIDC5AG027080	TRIDC2AG076250	TRIDC5AG025560	TRIDC1AG040930	TRIDC1AG045480	TRIDC3AG030190	TRIDC7AG017030	TRIDC4AG063500	TRIDC1AG053070	TRIDC3AG074300	TRIDC5AG050630	TRIDC5AG053150
TRIDC6AG006080	TRIDC3AG037810	TRIDC2AG024390	TRIDC2AG035150	TRIDC3AG027580	TRIDC7AG024960	TRIDC7AG039330	TRIDC7AG037950	TRIDC2AG075760	TRIDC7AG066650	TRIDC7AG047660	TRIDC5AG063450
TRIDC2AG056210	TRIDC3AG047960	TRIDC2AG070370	TRIDC2AG065950	TRIDC6AG029500	TRIDC1AG023080	TRIDC4AG072190	TRIDC7AG052800	TRIDC5AG025110	TRIDC5AG075600	TRIDC1AG028950	TRIDC6AG022760
TRIDC1AG003100	TRIDC1AG056550	TRIDC3AG024870	TRIDC4AG040850	TRIDC2AG068020	TRIDC2AG054360	TRIDC7AG010610	TRIDC1AG040150	TRIDC4AG015620	TRIDC4AG017160	TRIDC4AG013320	TRIDC6AG034260
TRIDC5AG074720	TRIDC4AG022530	TRIDC5AG033600	TRIDC6AG059610	TRIDC5AG070740	TRIDC3AG026420	TRIDC1AG001800	TRIDC5AG011240	TRIDC7AG064960	TRIDC5AG019810	TRIDC1AG035650	TRIDC7AG024020
TRIDC6AG039020	TRIDC7AG006240	TRIDC3AG061010	TRIDC5AG033000	TRIDC7AG076230	TRIDC4AG036360	TRIDC2AG000870	TRIDC7AG042810	TRIDC7AG070620	TRIDC2AG055370	TRIDC5AG009690	TRIDC5AG039500
TRIDC7AG057810	TRIDC1AG064050	TRIDC3AG060100	TRIDC5AG041950	TRIDC2AG069820	TRIDC7AG040120	TRIDC5AG037640	TRIDC6AG009550	TRIDC7AG063520	TRIDC6AG007700	TRIDC5AG031910	TRIDC1AG021430
TRIDC4AG029600	TRIDC2AG024960	TRIDC5AG021640	TRIDC5AG030270	TRIDC7AG027430	TRIDC4AG036870	TRIDC4AG071970	TRIDC1AG052680	TRIDC7AG043090	TRIDC3AG000690	TRIDC4AG035510	TRIDC2AG052540
TRIDC3AG036870	TRIDC2AG052700	TRIDC5AG073570	TRIDC5AG016030	TRIDC5AG055660	TRIDC1AG052160	TRIDC1AG049040	TRIDC1AG051110	TRIDC3AG002430	TRIDC3AG063480	TRIDC4AG001770	TRIDC4AG007840
TRIDC1AG031750	TRIDC5AG038650	TRIDC2AG048640	TRIDC5AG069310	TRIDC4AG056220	TRIDC2AG044550	TRIDC6AG050810	TRIDC6AG010830	TRIDC3AG026260	TRIDC5AG028850	TRIDC2AG041960	TRIDC5AG062070
TRIDC7AG054900	TRIDC6AG006390	TRIDC3AG067050	TRIDC3AG067200	TRIDC3AG037570	TRIDC5AG016720	TRIDC1AG035030	TRIDC5AG052090	TRIDC3AG032350	TRIDC5AG051070	TRIDC4AG008610	TRIDC7AG051880
TRIDC1AG003180	TRIDC5AG032850	TRIDC7AG031510	TRIDC7AG054580	TRIDC6AG059320	TRIDC7AG020980	TRIDC3AG021910	TRIDC3AG016940	TRIDC1AG008060	TRIDC4AG040980	TRIDC3AG015560	TRIDC2AG032530
TRIDC3AG034250	TRIDC2AG024190	TRIDC7AG032640	TRIDC2AG060560	TRIDC2AG077960	TRIDC1AG061160	TRIDC4AG015910	TRIDC2AG080720	TRIDC2AG051170	TRIDC5AG056480	TRIDC6AG020030	TRIDC2AG058600
TRIDC1AG050650	TRIDC3AG053490	TRIDC7AG049130	TRIDC1AG063550	TRIDC6AG033920	TRIDC6AG036320	TRIDC1AG009820	TRIDC1AG045390	TRIDC5AG005750	TRIDC5AG022440	TRIDC3AG069080	TRIDC6AG010340
TRIDC4AG055660	TRIDC3AG033420	TRIDC3AG032250	TRIDC4AG051110	TRIDC5AG039290	TRIDC6AG041450	TRIDC6AG011240	TRIDC1AG048130	TRIDC1AG016840	TRIDC3AG060420	TRIDC3AG074800	TRIDC3AG021000
TRIDC4AG033130	TRIDC7AG032670	TRIDC5AG014140	TRIDC2AG058710	TRIDC7AG001840	TRIDC5AG016610	TRIDC2AG048550	TRIDC3AG028240	TRIDC5AG036120	TRIDC6AG044690	TRIDC5AG025230	TRIDC5AG030950
TRIDC2AG002780	TRIDC7AG054950	TRIDC3AG062710	TRIDC5AG044960	TRIDC7AG057810	TRIDC1AG039610	TRIDC4AG053570	TRIDC5AG046420	TRIDC5AG025800	TRIDC2AG017640	TRIDC6AG052770	TRIDC7AG047660
TRIDC4AG053160	TRIDC2AG006300	TRIDC1AG045860	TRIDC2AG073910	TRIDC6AG011690	TRIDC5AG046840	TRIDC5AG076160	TRIDC6AG016560	TRIDC2AG030940	TRIDC2AG075400	TRIDC3AG000430	TRIDC2AG003730
TRIDC5AG075630	TRIDC3AG047100	TRIDC1AG060350	TRIDC3AG072510	TRIDC4AG069700	TRIDC2AG006300	TRIDC2AG014020	TRIDC5AG027710	TRIDC7AG053030	TRIDC4AG032220	TRIDC5AG051070	TRIDC5AG036120
TRIDC6AG018250	TRIDC6AG049920	TRIDC2AG032500	TRIDC6AG012350	TRIDC7AG006630	TRIDC1AG021370	TRIDC2AG015390	TRIDC7AG054340	TRIDC7AG001620	TRIDC3AG022280	TRIDC4AG020130	TRIDC1AG028950
TRIDC3AG004640	TRIDC3AG004650	TRIDC6AG045430	TRIDC2AG060460	TRIDC2AG033060	TRIDC6AG049960	TRIDC2AG023510	TRIDC4AG032280	TRIDC3AG022090	TRIDC1AG051670	TRIDC5AG042040	TRIDC1AG008030
TRIDC4AG056570	TRIDC4AG061270	TRIDC1AG051310	TRIDC1AG020290	TRIDC3AG042010	TRIDC3AG013420	TRIDC5AG033700	TRIDC5AG036320	TRIDC3AG058380	TRIDC6AG008730	TRIDC5AG047490	TRIDC7AG003640
TRIDC5AG074210	TRIDC5AG023840	TRIDC6AG047180	TRIDC1AG041500	TRIDC5AG032840	TRIDC5AG031500	TRIDC5AG010140	TRIDC2AG009520	TRIDC5AG029080	TRIDC1AG020280	TRIDC1AG048590	TRIDC1AG004670
TRIDC1AG006140	TRIDC3AG070270	TRIDC1AG009540	TRIDC2AG049540	TRIDC7AG054580	TRIDC4AG044660	TRIDC3AG037130	TRIDC2AG049310	TRIDC5AG042040	TRIDC3AG039400	TRIDC2AG022480	TRIDC1AG017090
TRIDC5AG028340	TRIDC6AG036320	TRIDC4AG030300	TRIDC5AG010000	TRIDC3AG033780	TRIDC5AG068130	TRIDC6AG013420	TRIDC7AG015240	TRIDC3AG063190	TRIDC5AG036170	TRIDC6AG039690	TRIDC7AG051990
TRIDC2AG062610	TRIDC7AG069820	TRIDC3AG062250	TRIDC7AG023830	TRIDC1AG004780	TRIDC4AG062310	TRIDC3AG062060	TRIDC6AG055090	TRIDC2AG000630	TRIDC3AG037600	TRIDC7AG007600	TRIDC3AG068780
TRIDC6AG053420	TRIDC3AG075390	TRIDC7AG062460	TRIDC3AG064750	TRIDC2AG040260	TRIDC1AG051480	TRIDC6AG021630	TRIDC4AG063360	TRIDC6AG045430	TRIDC6AG008020	TRIDC7AG027040	TRIDC7AG015870
TRIDC5AG012780	TRIDC4AG000180	TRIDC1AG061430	TRIDC7AG063550	TRIDC7AG060930	TRIDC1AG058820	TRIDC2AG019290	TRIDC1AG054080	TRIDC4AG010670	TRIDC2AG032140	TRIDC3AG047570	TRIDC2AG024400
TRIDC5AG025800	TRIDC3AG062350	TRIDC6AG059740	TRIDC4AG060220	TRIDC7AG020090	TRIDC2AG018890	TRIDC6AG037880	TRIDC2AG063760	TRIDC2AG006310	TRIDC6AG052770	TRIDC3AG008660	TRIDC3AG019650
TRIDC1AG013070	TRIDC3AG021380	TRIDC1AG027710	TRIDC5AG015400	TRIDC1AG061930	TRIDC4AG027020	TRIDC4AG026850	TRIDC4AG013080	TRIDC4AG059030	TRIDC7AG014950	TRIDC7AG053540	TRIDC2AG063490
TRIDC4AG068100	TRIDC5AG024380	TRIDC6AG024520	TRIDC4AG053170	TRIDC4AG060110	TRIDC5AG023450	TRIDC6AG024060	TRIDC4AG053570	TRIDC7AG025400	TRIDC2AG009800	TRIDC7AG056990	TRIDC2AG076890
TRIDC5AG072520	TRIDC2AG032170	TRIDC4AG003100	TRIDC6AG049060	TRIDC2AG041430	TRIDC1AG014710	TRIDC1AG047680	TRIDC5AG038050	TRIDC5AG042890	TRIDC3AG016620	TRIDC5AG041480	TRIDC7AG024970
TRIDC4AG021440	TRIDC4AG047440	TRIDC3AG074250	TRIDC1AG035660	TRIDC7AG021710	TRIDC7AG030290	TRIDC2AG007790	TRIDC7AG021630	TRIDC2AG023670	TRIDC7AG041690	TRIDC3AG026880	TRIDC6AG012190
TRIDC5AG068130	TRIDC2AG028480	TRIDC4AG012010	TRIDC5AG024270	TRIDC7AG067240	TRIDC1AG032790	TRIDC7AG003000	TRIDC3AG063190	TRIDC4AG007580	TRIDC4AG000390	TRIDC2AG000780	TRIDC5AG059790
TRIDC4AG036700	TRIDC4AG012520	TRIDC2AG019370	TRIDC5AG035220	TRIDC3AG062160	TRIDC4AG054360	TRIDC3AG030790	TRIDC6AG026910	TRIDC5AG022810	TRIDC1AG006660	TRIDC3AG010360	TRIDC7AG019940
TRIDC1AG030710	TRIDC4AG043460	TRIDC6AG028830	TRIDC7AG043800	TRIDC5AG049310	TRIDC5AG037140	TRIDC3AG025920	TRIDC2AG042340	TRIDC6AG035150	TRIDC1AG060360	TRIDC5AG072160	TRIDC5AG027120
TRIDC1AG041090	TRIDC2AG023810	TRIDC7AG045920	TRIDC5AG078440	TRIDC3AG031190	TRIDC5AG004480	TRIDC6AG030230	TRIDC6AG057650	TRIDC3AG075970	TRIDC4AG004130	TRIDC2AG055460	TRIDC1AG065380
TRIDC2AG059840	TRIDC5AG004090	TRIDC3AG058060	TRIDC6AG013780	TRIDC1AG022900	TRIDC5AG041990	TRIDC4AG013170	TRIDC5AG037100	TRIDC5AG065160	TRIDC2AG020350	TRIDC3AG052620	TRIDC1AG036090
TRIDC5AG028510	TRIDC6AG015570	TRIDC3AG033970	TRIDC7AG002170	TRIDC7AG005970	TRIDC2AG021050	TRIDC6AG031080	TRIDC4AG064150	TRIDC7AG035220	TRIDC2AG062720	TRIDC2AG007330	TRIDC2AG072310
TRIDC7AG002890	TRIDC3AG025570	TRIDC7AG031720	TRIDC5AG039470	TRIDC4AG035570	TRIDC1AG034970	TRIDC4AG027750	TRIDC6AG007710	TRIDC1AG038620	TRIDC4AG040670	TRIDC5AG028520	TRIDC3AG017610
TRIDC4AG065270	TRIDC5AG028450	TRIDC7AG059000	TRIDC1AG063970	TRIDC3AG063310	TRIDC5AG078440	TRIDC2AG046540	TRIDC6AG045290	TRIDC2AG023250	TRIDC3AG059560	TRIDC6AG043930	TRIDC3AG009400
TRIDC3AG019360	TRIDC6AG023860	TRIDC5AG067050	TRIDC7AG049050	TRIDC2AG041140	TRIDC5AG004220	TRIDC1AG025240	TRIDC7AG052220	TRIDC6AG022020	TRIDC7AG031440	TRIDC4AG049340	TRIDC2AG053530
TRIDC6AG025970	TRIDC4AG047470	TRIDC1AG016620	TRIDC2AG060620	TRIDC7AG000030	TRIDC3AG046130	TRIDC2AG033530	TRIDC2AG016090	TRIDC7AG055220	TRIDC4AG011050	TRIDC5AG075740	TRIDC5AG010790
TRIDC2AG004290	TRIDC4AG014960	TRIDC6AG012990	TRIDC5AG059510	TRIDC1AG065070	TRIDC6AG019370	TRIDC3AG033400	TRIDC2AG069410	TRIDC5AG040500	TRIDC2AG000900	TRIDC7AG026570	TRIDC5AG033590
TRIDC2AG066720	TRIDC6AG054390	TRIDC7AG030970	TRIDC4AG034560	TRIDC3AG044350	TRIDC7AG002170	TRIDC6AG026910	TRIDC1AG039200	TRIDC2AG068740	TRIDC1AG040050	TRIDC4AG011940	TRIDC4AG043460
TRIDC6AG053500	TRIDC4AG017770	TRIDC7AG048790	TRIDC3AG014710	TRIDC7AG017470	TRIDC7AG030480	TRIDC1AG048350	TRIDC3AG054370	TRIDC1AG030490	TRIDC7AG026380	TRIDC6AG058170	TRIDC3AG002430
TRIDC5AG062360	TRIDC5AG075550	TRIDC6AG061890	TRIDC6AG037510	TRIDC6AG036090	TRIDC2AG003850	TRIDC1AG019330	TRIDC1AG037590	TRIDC2AG048030	TRIDC6AG059560	TRIDC4AG060120	TRIDC7AG070290
TRIDC2AG011000	TRIDC3AG032260	TRIDC1AG000340	TRIDC4AG048090	TRIDC3AG051020	TRIDC3AG031250	TRIDC7AG013780	TRIDC2AG016080	TRIDC1AG033840	TRIDC4AG060100	TRIDC4AG030030	TRIDC2AG030940
TRIDC6AG006330	TRIDC1AG015920	TRIDC1AG015030	TRIDC2AG053180	TRIDC3AG023360	TRIDC6AG061310	TRIDC3AG074800	TRIDC2AG037850	TRIDC5AG038050	TRIDC7AG062090	TRIDC3AG025800	TRIDC3AG060900
TRIDC2AG053810	TRIDC2AG048520	TRIDC3AG028240	TRIDC5AG021590	TRIDC6AG003440	TRIDC2AG043360	TRIDC6AG031670	TRIDC7AG024960	TRIDC4AG037550	TRIDC3AG046230	TRIDC3AG030560	TRIDC5AG041750
TRIDC6AG040740	TRIDC5AG064890	TRIDC5AG030720	TRIDC2AG055770	TRIDC3AG061020	TRIDC1AG026750	TRIDC2AG051490	TRIDC1AG035100	TRIDC5AG041390	TRIDC4AG055480	TRIDC4AG010990	TRIDC3AG009930
TRIDC3AG042030	TRIDC7AG027370	TRIDC1AG060600	TRIDC3AG013940	TRIDC5AG025780	TRIDC1AG015370	TRIDC2AG031120	TRIDC6AG041450	TRIDC2AG065480	TRIDC5AG043180	TRIDC1AG038730	TRIDC6AG024230
TRIDC1AG056210	TRIDC7AG015680	TRIDC4AG031070	TRIDC2AG051790	TRIDC3AG048860	TRIDC3AG041480	TRIDC3AG026250	TRIDC2AG044840	TRIDC2AG015800	TRIDC6AG044820	TRIDC4AG048240	TRIDC3AG020290
TRIDC5AG044210	TRIDC3AG050600	TRIDC6AG026030	TRIDC6AG040660	TRIDC5AG015130	TRIDC2AG015370	TRIDC6AG038020	TRIDC2AG074970	TRIDC1AG051230	TRIDC2AG019190	TRIDC2AG011230	TRIDC2AG055500
TRIDC7AG052350	TRIDC4AG058440	TRIDC2AG037740	TRIDC7AG062960	TRIDC7AG046850	TRIDC1AG052240	TRIDC5AG036320	TRIDC3AG046870	TRIDC7AG030810	TRIDC2AG022480	TRIDC3AG059520	TRIDC7AG065330
TRIDC1AG029280	TRIDC5AG006780	TRIDC5AG008280	TRIDC1AG015680	TRIDC2AG038800	TRIDC7AG060320	TRIDC5AG048350	TRIDC7AG003000	TRIDC3AG019100	TRIDC2AG031480	TRIDC2AG021690	TRIDC5AG016180
TRIDC1AG008950	TRIDC7AG044640	TRIDC5AG046420	TRIDC2AG048520	TRIDC5AG032850	TRIDC1AG025240	TRIDC4AG034200	TRIDC4AG032220	TRIDC7AG026070	TRIDC1AG057210	TRIDC4AG045360	TRIDC3AG050740
TRIDC2AG038510	TRIDC4AG011090	TRIDC6AG013780	TRIDC1AG037590	TRIDC2AG003150	TRIDC1AG012450	TRIDC3AG062000	TRIDC4AG038540	TRIDC6AG007390	TRIDC1AG013460	TRIDC7AG063090	TRIDC7AG048850
TRIDC7AG068930	TRIDC5AG028440	TRIDC1AG021760	TRIDC6AG033980	TRIDC6AG033060	TRIDC6AG051070	TRIDC7AG057240	TRIDC7AG041350	TRIDC7AG033310	TRIDC4AG023740	TRIDC2AG062610	TRIDC5AG035680
TRIDC7AG019400	TRIDC1AG034310	TRIDC6AG028490	TRIDC2AG075390	TRIDC4AG028280	TRIDC5AG073500	TRIDC2AG064010	TRIDC3AG046250	TRIDC3AG056230	TRIDC4AG018030	TRIDC3AG075330	TRIDC2AG000780
TRIDC1AG049160	TRIDC3AG041090	TRIDC4AG012670	TRIDC4AG060250	TRIDC5AG026900	TRIDC5AG021280	TRIDC3AG012960	TRIDC7AG020710	TRIDC2AG029120	TRIDC5AG072520	TRIDC7AG041340	TRIDC4AG053680
TRIDC7AG056470	TRIDC1AG026030	TRIDC5AG013790	TRIDC4AG053250	TRIDC5AG057500	TRIDC7AG019970	TRIDC3AG043410	TRIDC7AG073800	TRIDC6AG018340	TRIDC1AG004410	TRIDC7AG054800	TRIDC5AG012970
TRIDC1AG037770	TRIDC3AG013260	TRIDC6AG004560	TRIDC3AG046310	TRIDC2AG025260	TRIDC1AG060430	TRIDC7AG019340	TRIDC2AG047830	TRIDC1AG058550	TRIDC3AG013120	TRIDC5AG052010	TRIDC2AG059720
TRIDC7AG049050	TRIDC7AG026470	TRIDC2AG000600	TRIDC5AG032590	TRIDC4AG058520	TRIDC7AG045450	TRIDC7AG070310	TRIDC5AG065170	TRIDC5AG053790	TRIDC6AG040300	TRIDC5AG002440	TRIDC3AG073170
TRIDC3AG060370	TRIDC4AG055660	TRIDC3AG007510	TRIDC6AG055700	TRIDC3AG040260	TRIDC5AG057680	TRIDC7AG072480	TRIDC2AG047490	TRIDC7AG027290	TRIDC7AG034490	TRIDC7AG015430	TRIDC5AG025870
TRIDC1AG034730	TRIDC1AG003490	TRIDC4AG048380	TRIDC4AG055240	TRIDC1AG029980	TRIDC2AG047570	TRIDC2AG078360	TRIDC7AG059010	TRIDC4AG008610	TRIDC2AG048550	TRIDC1AG007320	TRIDC6AG024700
TRIDC6AG005030	TRIDC2AG045900	TRIDC3AG043750	TRIDC2AG039310	TRIDC6AG038530	TRIDC2AG045740	TRIDC7AG016560	TRIDC5AG047260	TRIDC3AG029550	TRIDC1AG013790	TRIDC2AG027950	TRIDC3AG018330
TRIDC1AG056290	TRIDC6AG023990	TRIDC4AG013440	TRIDC6AG033460	TRIDC6AG021670	TRIDC4AG016130	TRIDC4AG012680	TRIDC7AG011930	TRIDC6AG031670	TRIDC3AG061840	TRIDC7AG041690	TRIDC4AG007980
TRIDC5AG042030	TRIDC1AG060240	TRIDC2AG058220	TRIDC7AG006150	TRIDC7AG053710	TRIDC3AG033170	TRIDC3AG027650	TRIDC2AG023040	TRIDC7AG038120	TRIDC2AG040380	TRIDC1AG009810	TRIDC3AG054990
TRIDC6AG026030	TRIDC7AG057240	TRIDC1AG048690	TRIDC6AG035580	TRIDC2AG017970	TRIDC3AG027390	TRIDC6AG010440	TRIDC3AG007680	TRIDC1AG053140	TRIDC5AG011000	TRIDC2AG023550	TRIDC3AG044310
TRIDC1AG060240	TRIDC5AG008940	TRIDC4AG043570	TRIDC3AG009740	TRIDC2AG052860	TRIDC6AG011690	TRIDC5AG044360	TRIDC5AG056070	TRIDC7AG069870	TRIDC5AG041340	TRIDC6AG014610	TRIDC5AG026190
TRIDC3AG047740	TRIDC6AG046680	TRIDC6AG026350	TRIDC1AG036450	TRIDC4AG031190	TRIDC6AG025490	TRIDC7AG015680	TRIDC5AG013430	TRIDC4AG006190	TRIDC6AG019310	TRIDC3AG016260	TRIDC3AG025800
TRIDC5AG017830	TRIDC6AG046030	TRIDC4AG009800	TRIDC2AG072360	TRIDC1AG045790	TRIDC7AG035770	TRIDC6AG023420	TRIDC6AG004940	TRIDC1AG031080	TRIDC7AG053710	TRIDC2AG062230	TRIDC7AG027610
TRIDC1AG026120	TRIDC2AG029140	TRIDC5AG020020	TRIDC5AG037260	TRIDC5AG052450	TRIDC7AG027430	TRIDC1AG058550	TRIDC1AG052510	TRIDC5AG047150	TRIDC4AG054960	TRIDC6AG021040	TRIDC5AG075020
TRIDC1AG022420	TRIDC5AG074210	TRIDC7AG025300	TRIDC4AG044660	TRIDC7AG058830	TRIDC3AG040850	TRIDC3AG047560	TRIDC2AG035570	TRIDC5AG062780	TRIDC7AG012580	TRIDC3AG050360	TRIDC7AG065990
TRIDC5AG041570	TRIDC3AG035940	TRIDC4AG003670	TRIDC1AG047130	TRIDC3AG000920	TRIDC2AG049820	TRIDC2AG013940	TRIDC4AG027750	TRIDC6AG037430	TRIDC2AG069880	TRIDC3AG057070	TRIDC5AG034460
TRIDC2AG036760	TRIDC4AG061500	TRIDC3AG020450	TRIDC3AG041570	TRIDC4AG000750	TRIDC3AG046210	TRIDC5AG004210	TRIDC4AG050490	TRIDC7AG012180	TRIDC5AG007660	TRIDC7AG054580	TRIDC6AG053010
TRIDC3AG041330	TRIDC3AG045920	TRIDC2AG034900	TRIDC5AG067650	TRIDC3AG024850	TRIDC5AG046580	TRIDC2AG030840	TRIDC7AG070820	TRIDC4AG028260	TRIDC5AG058850	TRIDC3AG041510	TRIDC5AG010550
TRIDC2AG081370	TRIDC6AG014540	TRIDC3AG023480	TRIDC3AG045370	TRIDC1AG032040	TRIDC2AG052050	TRIDC2AG021350	TRIDC1AG023480	TRIDC2AG033040	TRIDC1AG047680	TRIDC7AG060320	TRIDC2AG025940
TRIDC5AG039990	TRIDC2AG059950	TRIDC6AG048500	TRIDC2AG057100	TRIDC4AG021720	TRIDC1AG030870	TRIDC7AG022490	TRIDC1AG032940	TRIDC5AG015720	TRIDC4AG056420	TRIDC7AG052650	TRIDC5AG073430
TRIDC5AG056890	TRIDC6AG030530	TRIDC2AG042150	TRIDC3AG048690	TRIDC1AG049430	TRIDC6AG005690	TRIDC3AG037160	TRIDC5AG055660	TRIDC7AG028930	TRIDC1AG001710	TRIDC2AG049510	TRIDC4AG000820
TRIDC6AG003440	TRIDC4AG028860	TRIDC1AG022580	TRIDC5AG039990	TRIDC5AG017180	TRIDC3AG013590	TRIDC5AG052300	TRIDC6AG012750	TRIDC2AG031620	TRIDC7AG043800	TRIDC7AG054300	TRIDC2AG071780
TRIDC1AG051670	TRIDC7AG013280	TRIDC2AG046730	TRIDC6AG004560	TRIDC7AG063610	TRIDC3AG062500	TRIDC7AG070820	TRIDC2AG017570	TRIDC2AG007330	TRIDC5AG020420	TRIDC3AG017610	TRIDC6AG061450
TRIDC1AG047580	TRIDC2AG024110	TRIDC2AG072050	TRIDC2AG011000	TRIDC6AG008020	TRIDC6AG011470	TRIDC4AG070720	TRIDC2AG030210	TRIDC1AG011210	TRIDC3AG034560	TRIDC5AG068120	TRIDC2AG050950
TRIDC3AG015620	TRIDC7AG042080	TRIDC2AG029210	TRIDC2AG018940	TRIDC5AG029070	TRIDC6AG059930	TRIDC3AG055510	TRIDC5AG053790	TRIDC3AG043880	TRIDC7AG011770	TRIDC3AG047320	TRIDC2AG064520
TRIDC4AG042630	TRIDC6AG019310	TRIDC3AG045850	TRIDC2AG032130	TRIDC2AG041810	TRIDC2AG050830	TRIDC2AG068930	TRIDC4AG041470	TRIDC3AG032370	TRIDC5AG019200	TRIDC2AG043320	TRIDC7AG022230
TRIDC6AG050480	TRIDC2AG079070	TRIDC4AG054620	TRIDC1AG008190	TRIDC1AG014760	TRIDC2AG056760	TRIDC1AG006710	TRIDC1AG040250	TRIDC7AG057820	TRIDC5AG070060	TRIDC1AG003810	TRIDC7AG062870
TRIDC4AG016690	TRIDC2AG026730	TRIDC1AG056100	TRIDC4AG038600	TRIDC7AG019730	TRIDC4AG011480	TRIDC5AG030260	TRIDC6AG047740	TRIDC2AG063680	TRIDC4AG035180	TRIDC6AG015570	TRIDC6AG007680
TRIDC2AG030740	TRIDC5AG018540	TRIDC3AG028200	TRIDC5AG035620	TRIDC2AG066040	TRIDC1AG037540	TRIDC5AG021360	TRIDC1AG006860	TRIDC1AG001400	TRIDC1AG041720	TRIDC2AG033450	TRIDC3AG034270
TRIDC2AG006980	TRIDC1AG030100	TRIDC2AG026730	TRIDC3AG035590	TRIDC2AG011210	TRIDC2AG015420	TRIDC5AG035760	TRIDC2AG016220	TRIDC5AG039540	TRIDC7AG045500	TRIDC4AG018850	TRIDC1AG049040
TRIDC3AG020990	TRIDC7AG026070	TRIDC2AG046270	TRIDC5AG047630	TRIDC4AG017110	TRIDC7AG055050	TRIDC5AG029150	TRIDC1AG043680	TRIDC6AG006950	TRIDC3AG006420	TRIDC3AG043480	TRIDC6AG035810
TRIDC5AG041410	TRIDC3AG075010	TRIDC6AG033660	TRIDC7AG019970	TRIDC1AG021680	TRIDC1AG059280	TRIDC1AG054100	TRIDC7AG068820	TRIDC2AG040900	TRIDC2AG046270	TRIDC2AG016160	TRIDC6AG034420
TRIDC7AG070600	TRIDC7AG018980	TRIDC4AG015170	TRIDC3AG058170	TRIDC6AG023420	TRIDC4AG031190	TRIDC5AG073130	TRIDC1AG030000	TRIDC2AG049660	TRIDC3AG034920	TRIDC7AG048740	TRIDC6AG044480
TRIDC1AG031420	TRIDC1AG030510	TRIDC5AG078440	TRIDC5AG024920	TRIDC7AG030290	TRIDC7AG041850	TRIDC2AG016480	TRIDC5AG039270	TRIDC4AG054440	TRIDC2AG040830	TRIDC2AG030240	TRIDC6AG015350
TRIDC2AG049280	TRIDC2AG030740	TRIDC7AG019970	TRIDC3AG060900	TRIDC5AG032240	TRIDC3AG031290	TRIDC6AG055530	TRIDC7AG073950	TRIDC5AG047260	TRIDC1AG008050	TRIDC2AG060970	TRIDC3AG057730
TRIDC3AG004190	TRIDC3AG028240	TRIDC7AG001130	TRIDC1AG038730	TRIDC7AG004440	TRIDC2AG067840	TRIDC2AG017570	TRIDC7AG001000	TRIDC3AG027470	TRIDC3AG026000	TRIDC3AG009270	TRIDC6AG035740
TRIDC7AG013940	TRIDC4AG069600	TRIDC5AG017840	TRIDC4AG007900	TRIDC2AG052800	TRIDC4AG038540	TRIDC3AG008700	TRIDC3AG066090	TRIDC1AG013270	TRIDC2AG050270	TRIDC1AG047680	TRIDC7AG056460
TRIDC1AG009520	TRIDC4AG070320	TRIDC4AG061030	TRIDC2AG068200	TRIDC5AG012220	TRIDC3AG024400	TRIDC3AG015560	TRIDC4AG027880	TRIDC2AG020450	TRIDC5AG035120	TRIDC7AG014020	TRIDC5AG035230
TRIDC6AG004520	TRIDC7AG038410	TRIDC6AG045910	TRIDC4AG033940	TRIDC3AG020290	TRIDC2AG055170	TRIDC6AG036590	TRIDC3AG043470	TRIDC5AG011360	TRIDC3AG011750	TRIDC2AG068190	TRIDC3AG035860
TRIDC3AG047050	TRIDC5AG062560	TRIDC4AG014100	TRIDC2AG058970	TRIDC3AG051230	TRIDC6AG044220	TRIDC3AG062400	TRIDC4AG049180	TRIDC1AG025300	TRIDC2AG080130	TRIDC7AG074240	TRIDC7AG073540
TRIDC1AG037200	TRIDC6AG002230	TRIDC5AG055300	TRIDC4AG003240	TRIDC5AG016720	TRIDC1AG063350	TRIDC3AG017860	TRIDC6AG015480	TRIDC4AG053970	TRIDC4AG017560	TRIDC1AG010860	TRIDC3AG034540
TRIDC5AG059530	TRIDC1AG027750	TRIDC3AG074770	TRIDC1AG029920	TRIDC5AG076830	TRIDC3AG051610	TRIDC2AG056480	TRIDC6AG015350	TRIDC3AG025790	TRIDC4AG066200	TRIDC2AG040920	TRIDC6AG003820
TRIDC6AG016550	TRIDC2AG044380	TRIDC7AG016950	TRIDC5AG062170	TRIDC6AG021510	TRIDC3AG061010	TRIDC5AG026770	TRIDC1AG041880	TRIDC1AG022170	TRIDC1AG061430	TRIDC3AG007680	TRIDC4AG042940
TRIDC7AG065190	TRIDC4AG033180	TRIDC4AG018030	TRIDC1AG003200	TRIDC5AG028340	TRIDC6AG048070	TRIDC3AG063990	TRIDC5AG030830	TRIDC2AG043320	TRIDC5AG033590	TRIDC4AG057660	TRIDC4AG017650
TRIDC5AG036970	TRIDC6AG016460	TRIDC5AG026750	TRIDC3AG008520	TRIDC2AG037660	TRIDC1AG041090	TRIDC3AG010580	TRIDC1AG048550	TRIDC7AG015290	TRIDC5AG056300	TRIDC2AG045420	TRIDC1AG063980
TRIDC7AG038110	TRIDC1AG036160	TRIDC3AG054880	TRIDC4AG050540	TRIDC3AG053610	TRIDC1AG020030	TRIDC2AG010600	TRIDC6AG045580	TRIDC7AG039160	TRIDC1AG023040	TRIDC2AG035800	TRIDC6AG056040
TRIDC7AG045160	TRIDC1AG047340	TRIDC5AG010510	TRIDC2AG069050	TRIDC5AG004220	TRIDC2AG071330	TRIDC5AG016080	TRIDC3AG043800	TRIDC3AG034300	TRIDC7AG012670	TRIDC2AG033960	TRIDC2AG003960
TRIDC5AG056070	TRIDC2AG066240	TRIDC1AG040250	TRIDC5AG017950	TRIDC3AG016890	TRIDC4AG067640	TRIDC2AG050270	TRIDC4AG026860	TRIDC2AG026660	TRIDC2AG066900	TRIDC3AG006610	TRIDC3AG066900
TRIDC4AG001110	TRIDC2AG061010	TRIDC5AG021220	TRIDC5AG050880	TRIDC3AG018340	TRIDC7AG062040	TRIDC3AG038730	TRIDC6AG000900	TRIDC5AG007940	TRIDC7AG021710	TRIDC5AG041860	TRIDC4AG053170
TRIDC7AG030390	TRIDC4AG006980	TRIDC7AG054580	TRIDC7AG022490	TRIDC1AG064450	TRIDC3AG060530	TRIDC2AG040260	TRIDC3AG037510	TRIDC1AG017100	TRIDC1AG059550	TRIDC4AG023000	TRIDC2AG044610
TRIDC7AG027410	TRIDC7AG061460	TRIDC7AG057210	TRIDC4AG036930	TRIDC3AG025140	TRIDC3AG004580	TRIDC1AG035360	TRIDC2AG034790	TRIDC2AG049820	TRIDC2AG051230	TRIDC6AG029230	TRIDC3AG040670
TRIDC2AG055770	TRIDC5AG040080	TRIDC3AG028190	TRIDC1AG005350	TRIDC4AG036960	TRIDC2AG023320	TRIDC3AG034200	TRIDC4AG070510	TRIDC7AG047480	TRIDC4AG057660	TRIDC2AG059540	TRIDC2AG080720
TRIDC5AG010920	TRIDC3AG026140	TRIDC5AG034280	TRIDC7AG060900	TRIDC6AG046080	TRIDC5AG068950	TRIDC5AG014980	TRIDC4AG009740	TRIDC6AG026480	TRIDC6AG058690	TRIDC6AG008400	TRIDC3AG057770
TRIDC7AG060140	TRIDC7AG076780	TRIDC1AG058520	TRIDC6AG028470	TRIDC1AG040330	TRIDC5AG007330	TRIDC2AG014460	TRIDC4AG003960	TRIDC3AG052280	TRIDC6AG012690	TRIDC1AG064980	TRIDC2AG042290
TRIDC7AG044030	TRIDC3AG047250	TRIDC7AG036580	TRIDC3AG023370	TRIDC4AG042080	TRIDC1AG049430	TRIDC2AG047030	TRIDC2AG009750	TRIDC7AG023300	TRIDC3AG007510	TRIDC3AG030460	TRIDC2AG062620
TRIDC4AG037800	TRIDC4AG009180	TRIDC1AG019560	TRIDC7AG023370	TRIDC6AG004560	TRIDC6AG047390	TRIDC7AG028660	TRIDC3AG025560	TRIDC6AG045200	TRIDC5AG061610	TRIDC3AG042720	TRIDC5AG064470
TRIDC5AG006080	TRIDC4AG007680	TRIDC3AG062500	TRIDC4AG060330	TRIDC3AG011860	TRIDC7AG038130	TRIDC6AG048290	TRIDC6AG024930	TRIDC7AG039210	TRIDC6AG052430	TRIDC7AG025620	TRIDC7AG058760
TRIDC2AG053890	TRIDC4AG000720	TRIDC2AG043360	TRIDC2AG062620	TRIDC3AG075010	TRIDC2AG025750	TRIDC1AG041760	TRIDC6AG047180	TRIDC4AG032280	TRIDC2AG056920	TRIDC7AG006160	TRIDC6AG035020
TRIDC1AG021520	TRIDC3AG021000	TRIDC6AG025830	TRIDC7AG042110	TRIDC4AG053200	TRIDC3AG005250	TRIDC5AG071060	TRIDC1AG047640	TRIDC3AG067050	TRIDC2AG007790	TRIDC2AG018240	TRIDC2AG014130
TRIDC5AG058900	TRIDC1AG052160	TRIDC6AG058570	TRIDC2AG016090	TRIDC2AG054460	TRIDC7AG077090	TRIDC7AG071470	TRIDC7AG069370	TRIDC3AG045430	TRIDC6AG023730	TRIDC5AG070430	TRIDC6AG033710
TRIDC1AG035100	TRIDC1AG064700	TRIDC6AG027340	TRIDC1AG024210	TRIDC5AG066420	TRIDC7AG058390	TRIDC2AG013250	TRIDC3AG026190	TRIDC6AG039170	TRIDC3AG000620	TRIDC4AG068030	TRIDC1AG059220
TRIDC5AG063050	TRIDC1AG036780	TRIDC5AG033000	TRIDC6AG016460	TRIDC3AG033000	TRIDC4AG011230	TRIDC5AG037100	TRIDC3AG052390	TRIDC4AG005360	TRIDC3AG063450	TRIDC4AG012550	TRIDC4AG060170
TRIDC5AG067650	TRIDC2AG047500	TRIDC5AG041340	TRIDC3AG030480	TRIDC4AG043480	TRIDC1AG032000	TRIDC3AG025980	TRIDC2AG066300	TRIDC4AG047950	TRIDC1AG022570	TRIDC1AG063900	TRIDC7AG042690
TRIDC2AG069880	TRIDC5AG062840	TRIDC7AG033700	TRIDC7AG005900	TRIDC5AG066030	TRIDC4AG022170	TRIDC2AG060470	TRIDC3AG068210	TRIDC2AG050250	TRIDC2AG067590	TRIDC3AG013280	TRIDC5AG002380
TRIDC1AG061100	TRIDC6AG015280	TRIDC2AG048420	TRIDC2AG022280	TRIDC3AG004060	TRIDC1AG032640	TRIDC2AG045470	TRIDC7AG065750	TRIDC7AG007920	TRIDC6AG044480	TRIDC6AG055780	TRIDC4AG068030
TRIDC5AG030270	TRIDC7AG071020	TRIDC2AG076530	TRIDC4AG027340	TRIDC2AG020420	TRIDC4AG067070	TRIDC3AG037600	TRIDC3AG053740	TRIDC5AG006900	TRIDC1AG017610	TRIDC7AG030850	TRIDC3AG069590
TRIDC5AG059620	TRIDC3AG043230	TRIDC4AG027770	TRIDC1AG003820	TRIDC4AG021890	TRIDC4AG048380	TRIDC7AG042110	TRIDC4AG056510	TRIDC7AG001030	TRIDC1AG033240	TRIDC1AG034650	TRIDC6AG045620
TRIDC5AG016280	TRIDC5AG056680	TRIDC1AG025840	TRIDC6AG004490	TRIDC4AG046230	TRIDC2AG053070	TRIDC4AG049520	TRIDC5AG009670	TRIDC6AG032890	TRIDC5AG070740	TRIDC5AG024830	TRIDC6AG057230
TRIDC7AG033700	TRIDC2AG045360	TRIDC2AG042340	TRIDC3AG049430	TRIDC1AG003100	TRIDC2AG067740	TRIDC4AG069330	TRIDC2AG048080	TRIDC1AG022310	TRIDC7AG035760	TRIDC3AG040580	TRIDC6AG005840
TRIDC2AG062920	TRIDC5AG059620	TRIDC4AG001250	TRIDC4AG030320	TRIDC1AG037770	TRIDC6AG049100	TRIDC5AG058440	TRIDC2AG014640	TRIDC6AG058140	TRIDC1AG049430	TRIDC6AG017910	TRIDC5AG016240
TRIDC2AG018900	TRIDC7AG030840	TRIDC6AG026050	TRIDC6AG038950	TRIDC7AG001830	TRIDC7AG043810	TRIDC2AG078260	TRIDC1AG002070	TRIDC2AG019290	TRIDC7AG022560	TRIDC5AG015150	TRIDC5AG030830
TRIDC7AG046760	TRIDC7AG058150	TRIDC3AG012070	TRIDC3AG015130	TRIDC6AG024230	TRIDC2AG037310	TRIDC4AG012760	TRIDC5AG019050	TRIDC7AG043760	TRIDC4AG019030	TRIDC1AG020540	TRIDC2AG019680
TRIDC1AG063110	TRIDC3AG052610	TRIDC2AG050350	TRIDC1AG039610	TRIDC6AG015350	TRIDC1AG015310	TRIDC2AG013050	TRIDC3AG067750	TRIDC5AG046380	TRIDC3AG069390	TRIDC2AG005000	TRIDC6AG019480
TRIDC5AG015400	TRIDC5AG008150	TRIDC6AG002000	TRIDC6AG000820	TRIDC7AG032640	TRIDC5AG043740	TRIDC2AG018900	TRIDC5AG027090	TRIDC4AG003960	TRIDC4AG049920	TRIDC2AG054870	TRIDC5AG026960
TRIDC6AG012280	TRIDC7AG069230	TRIDC5AG025250	TRIDC6AG012990	TRIDC1AG015880	TRIDC5AG037040	TRIDC2AG060970	TRIDC1AG012660	TRIDC4AG023150	TRIDC6AG038180	TRIDC3AG033020	TRIDC6AG005240
TRIDC5AG019530	TRIDC7AG053250	TRIDC3AG040900	TRIDC6AG053300	TRIDC2AG082310	TRIDC2AG069490	TRIDC5AG059930	TRIDC4AG046230	TRIDC7AG019940	TRIDC1AG040240	TRIDC6AG041110	TRIDC5AG058500
TRIDC3AG028410	TRIDC1AG022250	TRIDC7AG005240	TRIDC3AG024330	TRIDC2AG071280	TRIDC5AG002790	TRIDC5AG045530	TRIDC4AG019030	TRIDC6AG039690	TRIDC2AG011860	TRIDC1AG023330	TRIDC6AG059560
TRIDC6AG008640	TRIDC5AG073820	TRIDC2AG053070	TRIDC7AG028710	TRIDC4AG062450	TRIDC5AG057070	TRIDC1AG061700	TRIDC3AG016110	TRIDC4AG056350	TRIDC5AG030090	TRIDC3AG000320	TRIDC4AG009750
TRIDC6AG043590	TRIDC4AG072020	TRIDC1AG016340	TRIDC2AG073010	TRIDC2AG069410	TRIDC7AG061550	TRIDC2AG061930	TRIDC6AG059950	TRIDC1AG059970	TRIDC1AG007620	TRIDC3AG060100	TRIDC7AG047480
TRIDC3AG011990	TRIDC7AG042410	TRIDC1AG062570	TRIDC2AG050270	TRIDC5AG002170	TRIDC7AG001890	TRIDC4AG016130	TRIDC5AG017840	TRIDC3AG028460	TRIDC6AG015560	TRIDC3AG005380	TRIDC3AG034610
TRIDC5AG061740	TRIDC3AG042430	TRIDC2AG009000	TRIDC1AG041720	TRIDC5AG057620	TRIDC6AG038190	TRIDC5AG028060	TRIDC2AG037630	TRIDC5AG024010	TRIDC5AG026650	TRIDC2AG001150	TRIDC3AG029290
TRIDC2AG030220	TRIDC7AG060720	TRIDC6AG055830	TRIDC6AG044920	TRIDC4AG013540	TRIDC5AG063490	TRIDC2AG004380	TRIDC2AG073610	TRIDC2AG007700	TRIDC5AG063020	TRIDC5AG074720	TRIDC2AG027350
TRIDC5AG021970	TRIDC1AG008140	TRIDC2AG080410	TRIDC5AG073840	TRIDC2AG007060	TRIDC4AG020110	TRIDC2AG058750	TRIDC4AG058640	TRIDC6AG060700	TRIDC4AG060170	TRIDC6AG004560	TRIDC2AG009060
TRIDC7AG023210	TRIDC7AG035520	TRIDC7AG048850	TRIDC2AG005780	TRIDC5AG013160	TRIDC3AG053080	TRIDC2AG076860	TRIDC6AG035940	TRIDC5AG027580	TRIDC3AG042720	TRIDC5AG045530	TRIDC5AG059170
TRIDC1AG024060	TRIDC3AG009740	TRIDC5AG039390	TRIDC1AG008180	TRIDC6AG011680	TRIDC1AG030090	TRIDC4AG060680	TRIDC4AG038070	TRIDC3AG039240	TRIDC6AG028260	TRIDC4AG032510	TRIDC7AG051020
TRIDC7AG065220	TRIDC6AG021720	TRIDC6AG037300	TRIDC2AG006640	TRIDC2AG062920	TRIDC2AG038960	TRIDC5AG056860	TRIDC4AG043760	TRIDC3AG075040	TRIDC3AG008840	TRIDC2AG001630	TRIDC7AG067360
TRIDC7AG023010	TRIDC2AG011680	TRIDC4AG034430	TRIDC2AG001150	TRIDC5AG033000	TRIDC3AG054930	TRIDC5AG003150	TRIDC4AG053990	TRIDC5AG012460	TRIDC2AG017930	TRIDC3AG061390	TRIDC1AG043430
TRIDC7AG067460	TRIDC1AG018980	TRIDC5AG049310	TRIDC1AG022580	TRIDC4AG034210	TRIDC2AG024720	TRIDC1AG015030	TRIDC5AG056020	TRIDC2AG075260	TRIDC1AG009820	TRIDC1AG056100	TRIDC5AG045040
TRIDC1AG027220	TRIDC3AG044450	TRIDC1AG036780	TRIDC5AG061330	TRIDC2AG020760	TRIDC6AG046080	TRIDC4AG053970	TRIDC3AG013170	TRIDC5AG006520	TRIDC1AG061720	TRIDC2AG008280	TRIDC3AG013220
TRIDC2AG032750	TRIDC2AG072270	TRIDC4AG057150	TRIDC4AG005630	TRIDC4AG015020	TRIDC3AG034160	TRIDC7AG045350	TRIDC2AG059250	TRIDC2AG030660	TRIDC3AG055240	TRIDC2AG011650	TRIDC2AG061930
TRIDC2AG035740	TRIDC1AG018650	TRIDC1AG000040	TRIDC2AG034330	TRIDC5AG005840	TRIDC1AG060640	TRIDC7AG049870	TRIDC2AG070290	TRIDC5AG062030	TRIDC7AG073580	TRIDC6AG050080	TRIDC3AG029550
TRIDC4AG019500	TRIDC2AG025320	TRIDC4AG013480	TRIDC3AG062360	TRIDC3AG040000	TRIDC7AG046850	TRIDC4AG048360	TRIDC1AG051950	TRIDC7AG045480	TRIDC4AG053550	TRIDC4AG008830	TRIDC6AG027550
TRIDC1AG005350	TRIDC3AG053160	TRIDC4AG028490	TRIDC4AG011780	TRIDC4AG006640	TRIDC3AG043800	TRIDC2AG048940	TRIDC5AG017980	TRIDC6AG002320	TRIDC1AG063550	TRIDC3AG040000	TRIDC6AG025010
TRIDC5AG039650	TRIDC5AG026760	TRIDC1AG039710	TRIDC5AG054500	TRIDC4AG007900	TRIDC2AG075400	TRIDC3AG017570	TRIDC6AG060350	TRIDC2AG035800	TRIDC7AG006150	TRIDC6AG043160	TRIDC1AG055800
TRIDC1AG018980	TRIDC5AG018760	TRIDC3AG047960	TRIDC3AG071130	TRIDC1AG043180	TRIDC7AG064750	TRIDC7AG023400	TRIDC4AG058080	TRIDC2AG058440	TRIDC5AG052830	TRIDC7AG035760	TRIDC5AG046920
TRIDC5AG075470	TRIDC3AG036510	TRIDC1AG025630	TRIDC2AG048410	TRIDC6AG057630	TRIDC1AG018500	TRIDC4AG014100	TRIDC3AG027650	TRIDC5AG071060	TRIDC4AG006180	TRIDC2AG035840	TRIDC4AG042960
TRIDC7AG015680	TRIDC2AG024290	TRIDC2AG001260	TRIDC4AG014490	TRIDC2AG014020	TRIDC4AG044710	TRIDC7AG052430	TRIDC2AG052540	TRIDC5AG002400	TRIDC2AG048520	TRIDC4AG040670	TRIDC2AG013250
TRIDC5AG015890	TRIDC4AG054400	TRIDC6AG007990	TRIDC3AG047890	TRIDC5AG019990	TRIDC2AG017780	TRIDC7AG050000	TRIDC3AG032870	TRIDC6AG006580	TRIDC3AG054840	TRIDC3AG019280	TRIDC5AG023570
TRIDC6AG012730	TRIDC5AG049150	TRIDC6AG031210	TRIDC7AG047170	TRIDC1AG040250	TRIDC7AG035850	TRIDC3AG050740	TRIDC4AG061170	TRIDC7AG035060	TRIDC6AG049330	TRIDC3AG046890	TRIDC7AG028020
TRIDC7AG026490	TRIDC5AG017360	TRIDC3AG051610	TRIDC2AG025140	TRIDC2AG012420	TRIDC2AG044280	TRIDC2AG051230	TRIDC5AG014080	TRIDC4AG036360	TRIDC1AG037410	TRIDC5AG010200	TRIDC1AG025240
TRIDC6AG021880	TRIDC6AG034520	TRIDC7AG072480	TRIDC3AG048500	TRIDC6AG008970	TRIDC3AG033970	TRIDC5AG036180	TRIDC2AG049390	TRIDC4AG066940	TRIDC4AG071230	TRIDC7AG051420	TRIDC5AG006900
TRIDC3AG031560	TRIDC7AG045060	TRIDC7AG026490	TRIDC5AG009960	TRIDC3AG042030	TRIDC5AG067050	TRIDC5AG076650	TRIDC4AG061180	TRIDC1AG059300	TRIDC2AG075550	TRIDC7AG046840	TRIDC5AG029970
TRIDC5AG020640	TRIDC1AG016240	TRIDC3AG061560	TRIDC4AG041080	TRIDC7AG038360	TRIDC2AG068410	TRIDC6AG018340	TRIDC3AG058620	TRIDC7AG024960	TRIDC5AG046970	TRIDC4AG013880	TRIDC5AG004050
TRIDC3AG018490	TRIDC5AG022260	TRIDC2AG077490	TRIDC5AG061740	TRIDC2AG007790	TRIDC3AG016930	TRIDC5AG055490	TRIDC5AG065270	TRIDC4AG061490	TRIDC3AG055390	TRIDC4AG053410	TRIDC7AG042430
TRIDC6AG033830	TRIDC2AG066500	TRIDC6AG055820	TRIDC7AG069370	TRIDC5AG069750	TRIDC4AG041710	TRIDC7AG012090	TRIDC7AG026190	TRIDC5AG010810	TRIDC5AG075340	TRIDC4AG019190	TRIDC7AG063650
TRIDC3AG008020	TRIDC2AG014010	TRIDC2AG064600	TRIDC3AG072040	TRIDC3AG059940	TRIDC5AG058790	TRIDC2AG026150	TRIDC7AG032420	TRIDC5AG015470	TRIDC6AG042960	TRIDC7AG013940	TRIDC6AG034430
TRIDC1AG023300	TRIDC2AG019370	TRIDC2AG054570	TRIDC4AG044740	TRIDC3AG022040	TRIDC3AG062360	TRIDC2AG003860	TRIDC3AG061500	TRIDC7AG036830	TRIDC7AG050370	TRIDC2AG018260	TRIDC4AG053350
TRIDC3AG064470	TRIDC6AG045090	TRIDC1AG031580	TRIDC1AG030510	TRIDC3AG074150	TRIDC2AG015850	TRIDC7AG078420	TRIDC5AG066240	TRIDC1AG011970	TRIDC6AG003900	TRIDC3AG012610	TRIDC4AG018400
TRIDC3AG047100	TRIDC1AG049160	TRIDC2AG056930	TRIDC7AG000670	TRIDC5AG019130	TRIDC5AG027970	TRIDC1AG025210	TRIDC2AG076110	TRIDC3AG066960	TRIDC7AG024020	TRIDC6AG045570	TRIDC5AG069620
TRIDC4AG030480	TRIDC7AG031710	TRIDC1AG013760	TRIDC3AG000110	TRIDC5AG054010	TRIDC6AG043510	TRIDC4AG029000	TRIDC4AG067730	TRIDC6AG024520	TRIDC3AG034460	TRIDC4AG043450	TRIDC4AG001010
TRIDC3AG022180	TRIDC2AG039690	TRIDC4AG048680	TRIDC5AG073980	TRIDC1AG049250	TRIDC6AG005840	TRIDC1AG025630	TRIDC1AG054590	TRIDC3AG004060	TRIDC4AG043480	TRIDC6AG041870	TRIDC5AG036440
TRIDC3AG017820	TRIDC5AG035230	TRIDC1AG012790	TRIDC6AG045290	TRIDC1AG034780	TRIDC7AG021190	TRIDC4AG063620	TRIDC7AG042110	TRIDC5AG061430	TRIDC4AG014540	TRIDC3AG007530	TRIDC6AG006330
TRIDC2AG017260	TRIDC6AG028600	TRIDC5AG070970	TRIDC4AG018060	TRIDC6AG007950	TRIDC5AG041150	TRIDC2AG057630	TRIDC3AG031070	TRIDC4AG007980	TRIDC2AG063580	TRIDC5AG039190	TRIDC5AG011010
TRIDC4AG005710	TRIDC4AG052940	TRIDC3AG026790	TRIDC5AG046930	TRIDC2AG035170	TRIDC1AG003310	TRIDC4AG031080	TRIDC2AG031120	TRIDC4AG026830	TRIDC2AG050830	TRIDC7AG035810	TRIDC1AG008940
TRIDC1AG010300	TRIDC4AG060400	TRIDC5AG017680	TRIDC1AG063520	TRIDC7AG058390	TRIDC7AG058830	TRIDC4AG038600	TRIDC3AG042640	TRIDC7AG052800	TRIDC7AG033920	TRIDC1AG043840	TRIDC7AG042860
TRIDC3AG071280	TRIDC5AG005810	TRIDC2AG079070	TRIDC6AG044980	TRIDC3AG034260	TRIDC3AG013220	TRIDC7AG015490	TRIDC3AG034200	TRIDC3AG025800	TRIDC1AG045860	TRIDC5AG059790	TRIDC4AG004650
TRIDC7AG045350	TRIDC4AG057480	TRIDC5AG024950	TRIDC3AG002430	TRIDC1AG030710	TRIDC5AG004240	TRIDC2AG054090	TRIDC4AG021370	TRIDC7AG017970	TRIDC6AG056130	TRIDC6AG028490	TRIDC5AG072530
TRIDC2AG032580	TRIDC5AG000570	TRIDC4AG020160	TRIDC5AG032850	TRIDC6AG042710	TRIDC7AG026010	TRIDC2AG076950	TRIDC5AG016080	TRIDC7AG072480	TRIDC2AG033960	TRIDC7AG049630	TRIDC4AG070510
TRIDC1AG009930	TRIDC6AG019590	TRIDC4AG031620	TRIDC3AG041790	TRIDC6AG012510	TRIDC6AG048970	TRIDC5AG063260	TRIDC2AG060400	TRIDC4AG033260	TRIDC7AG032350	TRIDC7AG011870	TRIDC4AG043530
TRIDC1AG017070	TRIDC7AG022990	TRIDC7AG052220	TRIDC6AG052370	TRIDC7AG045610	TRIDC2AG045900	TRIDC7AG060440	TRIDC5AG065180	TRIDC4AG030540	TRIDC6AG048680	TRIDC3AG075390	TRIDC4AG006320
TRIDC3AG048060	TRIDC6AG041350	TRIDC4AG031080	TRIDC3AG012590	TRIDC1AG051480	TRIDC3AG010340	TRIDC1AG006820	TRIDC1AG013070	TRIDC1AG006660	TRIDC3AG041010	TRIDC5AG018810	TRIDC1AG014050
TRIDC1AG049040	TRIDC2AG011650	TRIDC2AG035720	TRIDC2AG016540	TRIDC6AG049650	TRIDC3AG038940	TRIDC7AG026010	TRIDC5AG043000	TRIDC1AG006770	TRIDC3AG050490	TRIDC3AG033610	TRIDC2AG044100
TRIDC1AG026840	TRIDC5AG046380	TRIDC4AG071970	TRIDC1AG065000	TRIDC5AG073590	TRIDC2AG018540	TRIDC4AG017110	TRIDC2AG004490	TRIDC6AG000070	TRIDC3AG048130	TRIDC1AG050800	TRIDC7AG016710
TRIDC2AG003650	TRIDC7AG004730	TRIDC2AG038800	TRIDC7AG021190	TRIDC2AG050150	TRIDC1AG027480	TRIDC3AG038960	TRIDC7AG069820	TRIDC2AG044460	TRIDC6AG018980	TRIDC5AG057500	TRIDC2AG076110
TRIDC7AG022570	TRIDC1AG036630	TRIDC7AG027420	TRIDC6AG024270	TRIDC4AG024620	TRIDC4AG017110	TRIDC2AG031620	TRIDC7AG011770	TRIDC1AG048690	TRIDC7AG024310	TRIDC3AG057770	TRIDC3AG059470
TRIDC2AG054240	TRIDC1AG007870	TRIDC3AG055020	TRIDC2AG024600	TRIDC4AG032000	TRIDC6AG027340	TRIDC7AG068600	TRIDC7AG072920	TRIDC7AG033230	TRIDC6AG023770	TRIDC3AG075320	TRIDC1AG032540
TRIDC2AG017730	TRIDC5AG075470	TRIDC3AG037510	TRIDC2AG064000	TRIDC5AG011330	TRIDC4AG052300	TRIDC5AG055280	TRIDC4AG021760	TRIDC7AG061760	TRIDC4AG046500	TRIDC1AG018650	TRIDC4AG001760
TRIDC5AG018480	TRIDC7AG030660	TRIDC6AG047430	TRIDC3AG071340	TRIDC3AG048610	TRIDC6AG015280	TRIDC5AG057270	TRIDC5AG013050	TRIDC7AG056990	TRIDC3AG048640	TRIDC2AG011860	TRIDC7AG076780
TRIDC4AG003850	TRIDC3AG018820	TRIDC4AG019810	TRIDC4AG060200	TRIDC2AG052050	TRIDC1AG013340	TRIDC4AG072020	TRIDC4AG012910	TRIDC6AG018400	TRIDC2AG013640	TRIDC4AG035850	TRIDC2AG068190
TRIDC3AG044140	TRIDC6AG000070	TRIDC7AG030280	TRIDC1AG057390	TRIDC3AG048070	TRIDC4AG007820	TRIDC6AG010290	TRIDC7AG051790	TRIDC6AG022960	TRIDC3AG011970	TRIDC7AG014500	TRIDC1AG013040
TRIDC4AG047440	TRIDC4AG063810	TRIDC1AG041460	TRIDC6AG018480	TRIDC6AG005690	TRIDC6AG026750	TRIDC1AG036160	TRIDC5AG024190	TRIDC5AG041410	TRIDC7AG052590	TRIDC1AG058270	TRIDC4AG045200
TRIDC4AG071260	TRIDC1AG021640	TRIDC2AG076520	TRIDC2AG077860	TRIDC5AG057680	TRIDC7AG072920	TRIDC7AG032350	TRIDC3AG043410	TRIDC6AG051190	TRIDC2AG042290	TRIDC1AG012160	TRIDC1AG010550
TRIDC3AG037810	TRIDC2AG017790	TRIDC2AG076890	TRIDC7AG052990	TRIDC7AG057160	TRIDC7AG026690	TRIDC3AG042410	TRIDC6AG018400	TRIDC5AG053150	TRIDC3AG056660	TRIDC6AG022360	TRIDC5AG035330
TRIDC5AG076690	TRIDC1AG013670	TRIDC7AG007110	TRIDC4AG043360	TRIDC2AG010850	TRIDC2AG029300	TRIDC7AG072980	TRIDC7AG010380	TRIDC5AG002270	TRIDC7AG055420	TRIDC1AG034560	TRIDC4AG006630
TRIDC3AG028980	TRIDC2AG014360	TRIDC6AG011680	TRIDC4AG038090	TRIDC3AG022930	TRIDC2AG039480	TRIDC4AG056080	TRIDC7AG048530	TRIDC1AG002470	TRIDC3AG039100	TRIDC3AG051530	TRIDC5AG058200
TRIDC3AG053610	TRIDC4AG009890	TRIDC4AG056430	TRIDC4AG007890	TRIDC5AG006810	TRIDC6AG043140	TRIDC3AG005300	TRIDC2AG060010	TRIDC3AG058620	TRIDC7AG064950	TRIDC1AG048220	TRIDC7AG038120
TRIDC3AG048070	TRIDC3AG019740	TRIDC6AG046040	TRIDC5AG073970	TRIDC4AG013840	TRIDC5AG000570	TRIDC2AG021970	TRIDC3AG002420	TRIDC2AG022120	TRIDC7AG027510	TRIDC7AG015240	TRIDC2AG007530
TRIDC5AG067090	TRIDC1AG037610	TRIDC7AG031560	TRIDC2AG003150	TRIDC2AG034700	TRIDC5AG008910	TRIDC3AG025370	TRIDC4AG016130	TRIDC5AG078780	TRIDC7AG067020	TRIDC6AG000180	TRIDC4AG033380
TRIDC5AG037700	TRIDC4AG032280	TRIDC2AG078720	TRIDC1AG043770	TRIDC4AG021760	TRIDC5AG019530	TRIDC5AG037700	TRIDC3AG059160	TRIDC1AG021450	TRIDC5AG062840	TRIDC1AG030970	TRIDC7AG024530
TRIDC1AG015900	TRIDC6AG012280	TRIDC3AG000010	TRIDC7AG061190	TRIDC4AG029600	TRIDC3AG000510	TRIDC2AG075040	TRIDC3AG006940	TRIDC5AG010460	TRIDC2AG074240	TRIDC4AG040380	TRIDC1AG048350
TRIDC7AG030810	TRIDC6AG019820	TRIDC2AG070290	TRIDC6AG041820	TRIDC2AG030040	TRIDC5AG041970	TRIDC4AG001750	TRIDC1AG035030	TRIDC3AG024880	TRIDC1AG017050	TRIDC5AG013450	TRIDC4AG010120
TRIDC7AG076230	TRIDC4AG008690	TRIDC3AG071480	TRIDC1AG017030	TRIDC4AG030770	TRIDC5AG061070	TRIDC2AG044350	TRIDC7AG052720	TRIDC3AG044220	TRIDC5AG054610	TRIDC7AG049710	TRIDC7AG023690
TRIDC4AG001250	TRIDC5AG004640	TRIDC6AG028580	TRIDC2AG057140	TRIDC5AG056890	TRIDC4AG066040	TRIDC4AG045820	TRIDC5AG019810	TRIDC3AG065400	TRIDC6AG008520	TRIDC3AG060900	TRIDC1AG027100
TRIDC5AG017540	TRIDC6AG022030	TRIDC5AG063260	TRIDC2AG026980	TRIDC1AG063630	TRIDC7AG002950	TRIDC7AG033340	TRIDC1AG057160	TRIDC3AG061130	TRIDC5AG040320	TRIDC7AG000640	TRIDC4AG045820
TRIDC5AG056060	TRIDC7AG058100	TRIDC1AG044610	TRIDC1AG045530	TRIDC2AG055310	TRIDC3AG043100	TRIDC2AG063830	TRIDC6AG028850	TRIDC4AG034480	TRIDC3AG074450	TRIDC1AG061260	TRIDC3AG069950
TRIDC1AG055050	TRIDC2AG033870	TRIDC4AG041170	TRIDC4AG053350	TRIDC6AG015140	TRIDC4AG012390	TRIDC3AG009310	TRIDC7AG071510	TRIDC1AG049040	TRIDC7AG017300	TRIDC1AG025630	TRIDC7AG063060
TRIDC4AG007900	TRIDC7AG001480	TRIDC3AG002430	TRIDC3AG045160	TRIDC6AG044440	TRIDC3AG009740	TRIDC7AG026070	TRIDC7AG018340	TRIDC2AG001630	TRIDC1AG025290	TRIDC5AG019910	TRIDC5AG062500
TRIDC2AG066500	TRIDC4AG045230	TRIDC4AG052300	TRIDC7AG020040	TRIDC1AG053020	TRIDC3AG046230	TRIDC3AG026420	TRIDC1AG006440	TRIDC5AG047480	TRIDC3AG013180	TRIDC4AG004430	TRIDC6AG051190
TRIDC5AG034020	TRIDC2AG076540	TRIDC4AG010400	TRIDC3AG011040	TRIDC1AG020200	TRIDC4AG044450	TRIDC4AG039620	TRIDC5AG012820	TRIDC2AG031630	TRIDC5AG011810	TRIDC5AG019660	TRIDC1AG016690
TRIDC3AG024640	TRIDC4AG023910	TRIDC7AG065200	TRIDC1AG053620	TRIDC5AG075550	TRIDC3AG015010	TRIDC3AG032870	TRIDC5AG001970	TRIDC1AG009170	TRIDC7AG001620	TRIDC5AG041350	TRIDC3AG058380
TRIDC5AG028440	TRIDC5AG057500	TRIDC3AG066960	TRIDC5AG059070	TRIDC4AG032550	TRIDC6AG047250	TRIDC1AG032790	TRIDC3AG051480	TRIDC7AG050140	TRIDC2AG074020	TRIDC4AG042210	TRIDC1AG014200
TRIDC5AG049150	TRIDC5AG014140	TRIDC1AG038550	TRIDC4AG018620	TRIDC7AG065110	TRIDC7AG025170	TRIDC4AG026870	TRIDC5AG065010	TRIDC1AG054080	TRIDC6AG004870	TRIDC2AG015800	TRIDC2AG014300
TRIDC5AG031080	TRIDC6AG012870	TRIDC5AG002900	TRIDC7AG057400	TRIDC5AG066860	TRIDC2AG049300	TRIDC3AG019410	TRIDC4AG044650	TRIDC4AG044870	TRIDC6AG059840	TRIDC7AG043090	TRIDC7AG043040
TRIDC2AG014760	TRIDC6AG022230	TRIDC3AG015930	TRIDC4AG014510	TRIDC2AG024720	TRIDC1AG046210	TRIDC3AG020840	TRIDC4AG070320	TRIDC5AG065010	TRIDC3AG015550	TRIDC2AG003470	TRIDC4AG057150
TRIDC6AG018400	TRIDC2AG078560	TRIDC1AG060820	TRIDC3AG062000	TRIDC2AG054570	TRIDC2AG040480	TRIDC5AG070480	TRIDC5AG070740	TRIDC1AG012860	TRIDC3AG052860	TRIDC2AG016250	TRIDC7AG058420
TRIDC4AG029660	TRIDC1AG030610	TRIDC5AG042050	TRIDC4AG015790	TRIDC5AG027180	TRIDC6AG006330	TRIDC5AG020820	TRIDC5AG030020	TRIDC5AG004750	TRIDC3AG011270	TRIDC7AG030170	TRIDC2AG045900
TRIDC3AG037680	TRIDC7AG049870	TRIDC3AG057350	TRIDC2AG019230	TRIDC1AG031590	TRIDC1AG063630	TRIDC2AG028450	TRIDC4AG014060	TRIDC7AG023680	TRIDC3AG014280	TRIDC7AG042130	TRIDC5AG076800
TRIDC3AG009440	TRIDC5AG015910	TRIDC5AG058830	TRIDC5AG054010	TRIDC6AG039730	TRIDC6AG034420	TRIDC7AG020040	TRIDC6AG015490	TRIDC4AG036910	TRIDC5AG019640	TRIDC1AG031970	TRIDC2AG014760
TRIDC5AG064180	TRIDC2AG045400	TRIDC1AG024960	TRIDC1AG055010	TRIDC4AG018060	TRIDC7AG071820	TRIDC3AG038740	TRIDC3AG030320	TRIDC4AG036920	TRIDC5AG014070	TRIDC3AG046290	TRIDC6AG033130
TRIDC6AG046920	TRIDC2AG045740	TRIDC7AG028800	TRIDC4AG005050	TRIDC6AG017910	TRIDC1AG058520	TRIDC5AG019530	TRIDC3AG062350	TRIDC6AG021050	TRIDC2AG035800	TRIDC1AG048340	TRIDC2AG056920
TRIDC3AG064740	TRIDC3AG020470	TRIDC7AG071020	TRIDC2AG078640	TRIDC2AG026270	TRIDC1AG020250	TRIDC4AG067640	TRIDC4AG024650	TRIDC4AG030610	TRIDC3AG002430	TRIDC2AG075270	TRIDC7AG060200
TRIDC4AG061780	TRIDC1AG038240	TRIDC4AG062520	TRIDC7AG072490	TRIDC7AG069950	TRIDC1AG021080	TRIDC1AG022160	TRIDC3AG057620	TRIDC5AG050690	TRIDC1AG056320	TRIDC6AG035560	TRIDC2AG023040
TRIDC3AG032120	TRIDC3AG001400	TRIDC2AG046180	TRIDC3AG062330	TRIDC4AG003100	TRIDC1AG035740	TRIDC1AG004670	TRIDC5AG013490	TRIDC2AG023690	TRIDC7AG009920	TRIDC2AG016090	TRIDC3AG008710
TRIDC6AG019590	TRIDC4AG002420	TRIDC3AG055680	TRIDC4AG049210	TRIDC7AG041350	TRIDC7AG017720	TRIDC4AG048170	TRIDC2AG027050	TRIDC3AG026740	TRIDC6AG008740	TRIDC1AG006770	TRIDC5AG030420
TRIDC3AG028650	TRIDC7AG000640	TRIDC5AG065840	TRIDC6AG023050	TRIDC1AG044660	TRIDC4AG028710	TRIDC2AG050380	TRIDC4AG046200	TRIDC6AG009700	TRIDC2AG064880	TRIDC4AG032900	TRIDC6AG044220
TRIDC4AG057710	TRIDC4AG051160	TRIDC5AG052350	TRIDC2AG061650	TRIDC1AG040930	TRIDC7AG057250	TRIDC2AG074530	TRIDC3AG007950	TRIDC7AG021020	TRIDC2AG035740	TRIDC6AG007680	TRIDC2AG033530
TRIDC1AG064940	TRIDC4AG065110	TRIDC2AG030940	TRIDC5AG046420	TRIDC6AG028070	TRIDC3AG055580	TRIDC4AG026880	TRIDC6AG008820	TRIDC4AG031080	TRIDC2AG018940	TRIDC7AG057200	TRIDC2AG030840
TRIDC4AG058080	TRIDC3AG066890	TRIDC3AG074100	TRIDC1AG034310	TRIDC3AG042410	TRIDC2AG021230	TRIDC7AG027510	TRIDC5AG024970	TRIDC2AG034200	TRIDC2AG035310	TRIDC3AG049680	TRIDC7AG051110
TRIDC5AG014930	TRIDC3AG011040	TRIDC6AG019330	TRIDC4AG072020	TRIDC6AG038190	TRIDC2AG070670	TRIDC7AG035250	TRIDC3AG038730	TRIDC5AG018540	TRIDC4AG046130	TRIDC4AG025010	TRIDC1AG015220
TRIDC7AG004730	TRIDC7AG061550	TRIDC5AG029460	TRIDC5AG018410	TRIDC2AG013250	TRIDC1AG014760	TRIDC3AG026880	TRIDC3AG035560	TRIDC2AG030510	TRIDC1AG030060	TRIDC7AG072390	TRIDC4AG060220
TRIDC2AG062160	TRIDC6AG043000	TRIDC5AG063550	TRIDC1AG047740	TRIDC1AG034370	TRIDC3AG057040	TRIDC7AG057250	TRIDC5AG062780	TRIDC3AG032050	TRIDC4AG025480	TRIDC4AG057370	TRIDC5AG014400
TRIDC4AG051140	TRIDC5AG038740	TRIDC5AG023840	TRIDC1AG017700	TRIDC5AG034360	TRIDC4AG043570	TRIDC1AG043710	TRIDC5AG023270	TRIDC5AG076800	TRIDC4AG009740	TRIDC7AG076780	TRIDC1AG018650
TRIDC4AG059780	TRIDC1AG013790	TRIDC2AG017640	TRIDC4AG043570	TRIDC4AG056940	TRIDC5AG029440	TRIDC7AG060310	TRIDC3AG053490	TRIDC4AG044650	TRIDC5AG001550	TRIDC1AG055590	TRIDC5AG046690
TRIDC3AG075320	TRIDC7AG024550	TRIDC5AG059190	TRIDC7AG006340	TRIDC5AG028440	TRIDC6AG024280	TRIDC7AG059010	TRIDC5AG074210	TRIDC5AG017800	TRIDC5AG070320	TRIDC5AG010790	TRIDC5AG046040
TRIDC4AG069600	TRIDC2AG066720	TRIDC3AG035940	TRIDC5AG010200	TRIDC5AG073500	TRIDC5AG027580	TRIDC7AG048530	TRIDC4AG040430	TRIDC2AG029570	TRIDC5AG068590	TRIDC6AG035150	TRIDC6AG048480
TRIDC3AG000510	TRIDC5AG065560	TRIDC5AG065240	TRIDC1AG018700	TRIDC3AG003160	TRIDC6AG003460	TRIDC2AG034510	TRIDC4AG015530	TRIDC1AG004420	TRIDC6AG033130	TRIDC2AG072060	TRIDC6AG058710
TRIDC2AG048030	TRIDC3AG051530	TRIDC2AG030510	TRIDC7AG002010	TRIDC2AG039930	TRIDC4AG040530	TRIDC5AG020180	TRIDC7AG065990	TRIDC2AG049530	TRIDC6AG056280	TRIDC5AG054410	TRIDC2AG060570
TRIDC6AG032250	TRIDC7AG038470	TRIDC3AG018300	TRIDC5AG010980	TRIDC3AG068490	TRIDC1AG019430	TRIDC5AG019350	TRIDC2AG022120	TRIDC4AG041970	TRIDC5AG008700	TRIDC3AG012910	TRIDC4AG054690
TRIDC2AG024870	TRIDC4AG066220	TRIDC7AG001890	TRIDC5AG041560	TRIDC7AG061750	TRIDC2AG064880	TRIDC2AG038360	TRIDC5AG037780	TRIDC3AG014090	TRIDC4AG014620	TRIDC2AG073320	TRIDC3AG066120
TRIDC5AG016720	TRIDC6AG051800	TRIDC7AG047200	TRIDC3AG071910	TRIDC3AG035580	TRIDC1AG015400	TRIDC4AG014060	TRIDC6AG021630	TRIDC3AG020840	TRIDC2AG002460	TRIDC2AG019510	TRIDC7AG026190
TRIDC2AG019390	TRIDC6AG058520	TRIDC5AG027810	TRIDC7AG041550	TRIDC4AG025480	TRIDC5AG042050	TRIDC4AG059790	TRIDC3AG063990	TRIDC6AG045400	TRIDC3AG061310	TRIDC7AG066800	TRIDC1AG023610
TRIDC6AG035040	TRIDC4AG061940	TRIDC5AG030220	TRIDC6AG014820	TRIDC2AG046270	TRIDC1AG063480	TRIDC5AG015600	TRIDC5AG000710	TRIDC4AG034430	TRIDC5AG066240	TRIDC4AG015270	TRIDC3AG039240
TRIDC1AG022160	TRIDC6AG007320	TRIDC5AG002880	TRIDC6AG004830	TRIDC2AG056210	TRIDC3AG026740	TRIDC5AG012780	TRIDC6AG057220	TRIDC3AG052000	TRIDC4AG027880	TRIDC4AG056300	TRIDC3AG075150
TRIDC5AG004640	TRIDC5AG055180	TRIDC6AG042710	TRIDC2AG057960	TRIDC4AG019680	TRIDC7AG039300	TRIDC6AG059950	TRIDC5AG054060	TRIDC3AG001220	TRIDC5AG061350	TRIDC7AG011380	TRIDC3AG055030
TRIDC7AG054950	TRIDC5AG070530	TRIDC6AG017680	TRIDC6AG015830	TRIDC5AG016080	TRIDC3AG072860	TRIDC6AG010870	TRIDC5AG026760	TRIDC2AG079260	TRIDC1AG038720	TRIDC1AG011970	TRIDC1AG022560
TRIDC7AG000640	TRIDC4AG034430	TRIDC5AG015420	TRIDC6AG027820	TRIDC7AG040120	TRIDC7AG001030	TRIDC7AG034630	TRIDC4AG043450	TRIDC1AG021430	TRIDC2AG026710	TRIDC5AG043420	TRIDC1AG029130
TRIDC2AG040570	TRIDC2AG009910	TRIDC2AG013940	TRIDC5AG025750	TRIDC7AG035020	TRIDC2AG044150	TRIDC2AG033040	TRIDC3AG055030	TRIDC2AG052470	TRIDC4AG003240	TRIDC6AG005030	TRIDC7AG022570
TRIDC7AG062960	TRIDC4AG009920	TRIDC2AG003960	TRIDC1AG028900	TRIDC5AG017840	TRIDC3AG000840	TRIDC7AG006340	TRIDC5AG057100	TRIDC2AG041620	TRIDC3AG048800	TRIDC6AG042960	TRIDC3AG058880
TRIDC2AG035750	TRIDC1AG021390	TRIDC5AG076720	TRIDC1AG028000	TRIDC6AG015540	TRIDC4AG010380	TRIDC1AG027450	TRIDC1AG054090	TRIDC1AG059280	TRIDC3AG057660	TRIDC2AG056950	TRIDC3AG015170
TRIDC4AG059380	TRIDC6AG006210	TRIDC1AG029980	TRIDC5AG004250	TRIDC5AG065160	TRIDC6AG038530	TRIDC1AG058780	TRIDC7AG008830	TRIDC7AG052080	TRIDC5AG067950	TRIDC5AG056890	TRIDC4AG056080
TRIDC4AG017770	TRIDC3AG017820	TRIDC3AG068850	TRIDC5AG071060	TRIDC5AG057670	TRIDC7AG017030	TRIDC5AG016280	TRIDC7AG047910	TRIDC1AG029890	TRIDC7AG010220	TRIDC5AG012790	TRIDC3AG072760
TRIDC5AG046380	TRIDC7AG057600	TRIDC2AG047220	TRIDC3AG006530	TRIDC3AG042720	TRIDC6AG047480	TRIDC4AG038860	TRIDC6AG007520	TRIDC6AG027820	TRIDC1AG031590	TRIDC6AG057050	TRIDC1AG029890
TRIDC4AG019680	TRIDC5AG019130	TRIDC1AG042950	TRIDC2AG078360	TRIDC6AG026240	TRIDC4AG017830	TRIDC4AG002400	TRIDC5AG034320	TRIDC5AG023770	TRIDC2AG013400	TRIDC6AG022140	TRIDC5AG069490
TRIDC4AG000610	TRIDC6AG057100	TRIDC5AG044210	TRIDC6AG010050	TRIDC7AG031240	TRIDC5AG028440	TRIDC3AG017560	TRIDC2AG023170	TRIDC7AG063370	TRIDC5AG012860	TRIDC1AG022160	TRIDC7AG034430
TRIDC2AG078560	TRIDC2AG042610	TRIDC5AG056010	TRIDC5AG039300	TRIDC4AG061500	TRIDC2AG076220	TRIDC3AG068820	TRIDC5AG030990	TRIDC2AG073720	TRIDC2AG063760	TRIDC1AG065380	TRIDC5AG000270
TRIDC4AG065850	TRIDC4AG024470	TRIDC5AG059200	TRIDC5AG049210	TRIDC1AG060930	TRIDC7AG063040	TRIDC4AG029170	TRIDC4AG000100	TRIDC2AG027950	TRIDC3AG030720	TRIDC4AG037700	TRIDC5AG013760
TRIDC7AG055980	TRIDC7AG044030	TRIDC1AG033840	TRIDC2AG082130	TRIDC3AG075170	TRIDC4AG014540	TRIDC7AG062440	TRIDC4AG017860	TRIDC7AG048530	TRIDC5AG004250	TRIDC6AG037980	TRIDC3AG056660
TRIDC6AG058260	TRIDC6AG019520	TRIDC6AG018660	TRIDC3AG053890	TRIDC2AG016250	TRIDC7AG052350	TRIDC7AG031420	TRIDC1AG015500	TRIDC3AG062370	TRIDC5AG002520	TRIDC5AG058370	TRIDC5AG009670
TRIDC7AG005870	TRIDC5AG025190	TRIDC7AG052230	TRIDC3AG010360	TRIDC1AG018480	TRIDC4AG039650	TRIDC4AG049590	TRIDC6AG005840	TRIDC4AG063810	TRIDC5AG058710	TRIDC2AG038960	TRIDC6AG037380
TRIDC3AG056650	TRIDC4AG054610	TRIDC5AG076650	TRIDC6AG041120	TRIDC4AG011610	TRIDC7AG051660	TRIDC3AG034630	TRIDC5AG069690	TRIDC1AG036090	TRIDC5AG073440	TRIDC7AG052690	TRIDC6AG059890
TRIDC3AG052610	TRIDC4AG034310	TRIDC5AG021280	TRIDC7AG062460	TRIDC1AG034820	TRIDC3AG040900	TRIDC2AG057450	TRIDC5AG073130	TRIDC5AG029460	TRIDC6AG008700	TRIDC7AG036310	TRIDC5AG061330
TRIDC4AG058260	TRIDC3AG037680	TRIDC1AG037090	TRIDC6AG012470	TRIDC3AG038940	TRIDC5AG070740	TRIDC6AG057040	TRIDC3AG000500	TRIDC6AG052380	TRIDC7AG021600	TRIDC3AG000710	TRIDC1AG051970
TRIDC6AG004940	TRIDC4AG069770	TRIDC4AG015160	TRIDC7AG045480	TRIDC1AG029180	TRIDC2AG072480	TRIDC4AG015530	TRIDC1AG037280	TRIDC2AG030270	TRIDC1AG057770	TRIDC3AG000190	TRIDC7AG042110
TRIDC5AG002880	TRIDC5AG061330	TRIDC7AG030480	TRIDC6AG044480	TRIDC7AG058420	TRIDC5AG069250	TRIDC6AG057220	TRIDC4AG042900	TRIDC1AG041790	TRIDC1AG031500	TRIDC2AG067590	TRIDC4AG007040
TRIDC7AG048340	TRIDC1AG020600	TRIDC7AG055980	TRIDC7AG039070	TRIDC6AG016210	TRIDC6AG036960	TRIDC2AG023040	TRIDC5AG031360	TRIDC7AG073370	TRIDC6AG013550	TRIDC6AG061450	TRIDC5AG011360
TRIDC4AG008690	TRIDC2AG029110	TRIDC7AG000020	TRIDC3AG007950	TRIDC1AG037870	TRIDC2AG048250	TRIDC7AG031710	TRIDC5AG036040	TRIDC1AG042930	TRIDC5AG029370	TRIDC3AG032500	TRIDC4AG067800
TRIDC5AG037270	TRIDC1AG030050	TRIDC3AG056190	TRIDC5AG049720	TRIDC7AG049770	TRIDC1AG053150	TRIDC2AG017790	TRIDC3AG017410	TRIDC6AG014890	TRIDC2AG068690	TRIDC4AG032640	TRIDC2AG068420
TRIDC2AG050580	TRIDC3AG066090	TRIDC3AG046210	TRIDC7AG015510	TRIDC1AG047230	TRIDC6AG018660	TRIDC2AG072270	TRIDC7AG026390	TRIDC2AG062230	TRIDC4AG013490	TRIDC5AG008130	TRIDC5AG004270
TRIDC5AG023770	TRIDC2AG065750	TRIDC6AG002480	TRIDC1AG048220	TRIDC6AG043430	TRIDC5AG064180	TRIDC7AG054340	TRIDC7AG045560	TRIDC1AG020420	TRIDC3AG017410	TRIDC3AG047970	TRIDC5AG034020
TRIDC2AG067750	TRIDC3AG053950	TRIDC4AG044690	TRIDC5AG003490	TRIDC4AG008770	TRIDC6AG055970	TRIDC6AG008020	TRIDC7AG061610	TRIDC6AG033610	TRIDC5AG002900	TRIDC4AG031940	TRIDC7AG027040
TRIDC2AG047740	TRIDC7AG051870	TRIDC3AG025370	TRIDC7AG025130	TRIDC5AG060540	TRIDC1AG022940	TRIDC1AG029470	TRIDC4AG072160	TRIDC3AG026420	TRIDC5AG034040	TRIDC4AG036510	TRIDC5AG020300
TRIDC6AG047390	TRIDC7AG052350	TRIDC4AG053600	TRIDC2AG023810	TRIDC6AG026620	TRIDC4AG034210	TRIDC1AG061030	TRIDC2AG014650	TRIDC4AG048750	TRIDC2AG064750	TRIDC3AG051430	TRIDC3AG024660
TRIDC7AG030840	TRIDC3AG067050	TRIDC5AG029270	TRIDC3AG043150	TRIDC5AG025630	TRIDC7AG049640	TRIDC7AG049740	TRIDC2AG072050	TRIDC6AG010300	TRIDC2AG014260	TRIDC7AG011400	TRIDC3AG061880
TRIDC5AG025370	TRIDC1AG036800	TRIDC5AG037270	TRIDC5AG012220	TRIDC2AG025960	TRIDC3AG048860	TRIDC6AG012280	TRIDC4AG003850	TRIDC5AG058830	TRIDC4AG001770	TRIDC5AG055180	TRIDC7AG004200
TRIDC5AG071270	TRIDC4AG038090	TRIDC2AG081050	TRIDC3AG057910	TRIDC2AG049340	TRIDC5AG044380	TRIDC7AG038770	TRIDC6AG054390	TRIDC5AG059670	TRIDC5AG065490	TRIDC2AG080130	TRIDC5AG059320
TRIDC7AG054310	TRIDC6AG002220	TRIDC2AG066140	TRIDC2AG033530	TRIDC6AG043960	TRIDC7AG013120	TRIDC5AG021660	TRIDC1AG046480	TRIDC2AG029140	TRIDC7AG044150	TRIDC4AG000120	TRIDC1AG011120
TRIDC3AG004030	TRIDC3AG010380	TRIDC6AG035850	TRIDC3AG064280	TRIDC2AG052560	TRIDC1AG060930	TRIDC7AG013490	TRIDC4AG057710	TRIDC5AG021790	TRIDC7AG071280	TRIDC3AG023190	TRIDC4AG040050
TRIDC5AG037040	TRIDC3AG064390	TRIDC1AG013790	TRIDC2AG037120	TRIDC2AG062800	TRIDC4AG026070	TRIDC1AG002500	TRIDC2AG043990	TRIDC4AG069330	TRIDC1AG036420	TRIDC5AG007660	TRIDC1AG064980
TRIDC1AG016240	TRIDC4AG059830	TRIDC1AG045790	TRIDC7AG046400	TRIDC3AG033630	TRIDC4AG002410	TRIDC6AG032840	TRIDC6AG054000	TRIDC6AG018030	TRIDC1AG051430	TRIDC2AG055500	TRIDC2AG018970
TRIDC3AG033170	TRIDC5AG041110	TRIDC3AG036800	TRIDC7AG042590	TRIDC3AG031660	TRIDC2AG016060	TRIDC7AG071500	TRIDC7AG011380	TRIDC7AG002580	TRIDC3AG047970	TRIDC1AG017050	TRIDC4AG048460
TRIDC4AG032900	TRIDC5AG036740	TRIDC2AG058750	TRIDC7AG019830	TRIDC5AG068950	TRIDC7AG048080	TRIDC3AG070120	TRIDC1AG030540	TRIDC4AG018100	TRIDC2AG025120	TRIDC6AG040090	TRIDC6AG004080
TRIDC1AG051900	TRIDC2AG047740	TRIDC2AG048250	TRIDC3AG025460	TRIDC7AG053140	TRIDC3AG018530	TRIDC1AG003210	TRIDC6AG038260	TRIDC2AG048080	TRIDC2AG080070	TRIDC5AG004910	TRIDC4AG036920
TRIDC3AG062360	TRIDC6AG027740	TRIDC4AG042580	TRIDC2AG074110	TRIDC6AG018250	TRIDC3AG025020	TRIDC3AG075010	TRIDC5AG036180	TRIDC6AG044220	TRIDC4AG037530	TRIDC2AG013990	TRIDC2AG049050
TRIDC2AG076970	TRIDC5AG027120	TRIDC2AG054690	TRIDC4AG011350	TRIDC2AG029400	TRIDC2AG044640	TRIDC7AG033310	TRIDC1AG060190	TRIDC3AG032570	TRIDC1AG023480	TRIDC3AG022280	TRIDC3AG061440
TRIDC4AG057420	TRIDC5AG027620	TRIDC5AG064440	TRIDC2AG067180	TRIDC1AG032080	TRIDC2AG040860	TRIDC4AG014900	TRIDC4AG057150	TRIDC6AG024710	TRIDC4AG000610	TRIDC6AG053010	TRIDC7AG010790
TRIDC7AG026000	TRIDC3AG048130	TRIDC7AG052900	TRIDC1AG044810	TRIDC2AG019880	TRIDC2AG063010	TRIDC2AG049380	TRIDC3AG057660	TRIDC6AG026350	TRIDC3AG043170	TRIDC5AG038050	TRIDC5AG065170
TRIDC1AG055260	TRIDC4AG053680	TRIDC2AG035310	TRIDC7AG010190	TRIDC2AG012850	TRIDC7AG007210	TRIDC2AG035740	TRIDC2AG020350	TRIDC5AG010870	TRIDC7AG052760	TRIDC3AG068800	TRIDC5AG050690
TRIDC7AG062510	TRIDC3AG074790	TRIDC2AG018730	TRIDC1AG037710	TRIDC6AG054390	TRIDC6AG010120	TRIDC4AG035510	TRIDC5AG023650	TRIDC4AG064980	TRIDC1AG061080	TRIDC1AG013240	TRIDC1AG002620
TRIDC4AG035070	TRIDC3AG028190	TRIDC1AG027480	TRIDC7AG055000	TRIDC6AG036370	TRIDC3AG006440	TRIDC2AG049340	TRIDC6AG010440	TRIDC1AG048700	TRIDC7AG060900	TRIDC4AG035120	TRIDC3AG008840
TRIDC2AG082130	TRIDC1AG026330	TRIDC1AG004810	TRIDC2AG045400	TRIDC2AG060700	TRIDC7AG069950	TRIDC2AG040360	TRIDC6AG037880	TRIDC2AG060850	TRIDC5AG047110	TRIDC1AG046070	TRIDC2AG021580
TRIDC4AG049890	TRIDC1AG061700	TRIDC2AG077270	TRIDC3AG069590	TRIDC5AG018670	TRIDC4AG021720	TRIDC5AG065170	TRIDC5AG078860	TRIDC5AG040760	TRIDC4AG043460	TRIDC1AG027240	TRIDC6AG026350
TRIDC5AG052180	TRIDC7AG045350	TRIDC4AG031580	TRIDC1AG007990	TRIDC1AG013920	TRIDC3AG032600	TRIDC7AG015510	TRIDC4AG050620	TRIDC5AG041450	TRIDC7AG031960	TRIDC5AG019170	TRIDC1AG024210
TRIDC4AG038910	TRIDC4AG002640	TRIDC5AG042060	TRIDC7AG001000	TRIDC1AG039550	TRIDC3AG057910	TRIDC7AG076230	TRIDC7AG014950	TRIDC7AG045990	TRIDC2AG060610	TRIDC5AG004890	TRIDC7AG018340
TRIDC7AG052720	TRIDC5AG018550	TRIDC7AG024420	TRIDC1AG037770	TRIDC5AG025940	TRIDC5AG010830	TRIDC7AG035390	TRIDC4AG034630	TRIDC2AG056240	TRIDC5AG058740	TRIDC1AG029890	TRIDC4AG006300
TRIDC5AG046420	TRIDC3AG008450	TRIDC3AG043520	TRIDC4AG031070	TRIDC2AG024110	TRIDC3AG050630	TRIDC5AG020540	TRIDC5AG010810	TRIDC2AG030210	TRIDC4AG011120	TRIDC3AG075410	TRIDC3AG067840
TRIDC2AG019610	TRIDC6AG008020	TRIDC7AG068820	TRIDC4AG060260	TRIDC7AG042590	TRIDC5AG032670	TRIDC1AG060000	TRIDC5AG061600	TRIDC4AG012940	TRIDC7AG015240	TRIDC4AG042240	TRIDC1AG057770
TRIDC2AG029110	TRIDC5AG027810	TRIDC6AG007950	TRIDC6AG052430	TRIDC4AG056920	TRIDC3AG061390	TRIDC3AG052610	TRIDC5AG055310	TRIDC1AG002480	TRIDC3AG017560	TRIDC4AG045840	TRIDC2AG011330
TRIDC4AG037840	TRIDC1AG021520	TRIDC7AG031500	TRIDC1AG037360	TRIDC3AG016140	TRIDC1AG060530	TRIDC7AG051790	TRIDC1AG008410	TRIDC7AG072970	TRIDC3AG046650	TRIDC3AG010940	TRIDC2AG055600
TRIDC1AG065070	TRIDC4AG037840	TRIDC7AG026690	TRIDC7AG042880	TRIDC3AG051610	TRIDC5AG061440	TRIDC4AG018800	TRIDC7AG058930	TRIDC1AG028900	TRIDC6AG052580	TRIDC4AG038900	TRIDC4AG001750
TRIDC2AG062180	TRIDC2AG061650	TRIDC7AG014550	TRIDC2AG009800	TRIDC5AG004350	TRIDC7AG061910	TRIDC4AG020600	TRIDC2AG067630	TRIDC3AG022970	TRIDC2AG015530	TRIDC3AG021910	TRIDC4AG071260
TRIDC1AG009820	TRIDC5AG047790	TRIDC4AG013200	TRIDC2AG014260	TRIDC6AG037190	TRIDC1AG039550	TRIDC3AG000430	TRIDC4AG011170	TRIDC3AG049830	TRIDC4AG018140	TRIDC2AG023940	TRIDC4AG007820
TRIDC1AG013790	TRIDC7AG074890	TRIDC4AG004960	TRIDC4AG032760	TRIDC7AG026010	TRIDC7AG031240	TRIDC6AG040100	TRIDC3AG000430	TRIDC1AG041980	TRIDC4AG006470	TRIDC2AG056920	TRIDC2AG020870
TRIDC7AG074050	TRIDC3AG068760	TRIDC4AG069700	TRIDC6AG046090	TRIDC7AG058770	TRIDC5AG030320	TRIDC6AG014890	TRIDC3AG014420	TRIDC7AG059430	TRIDC6AG037860	TRIDC4AG012760	TRIDC1AG046560
TRIDC4AG017660	TRIDC6AG027830	TRIDC1AG014470	TRIDC3AG067050	TRIDC4AG055170	TRIDC2AG076860	TRIDC1AG038720	TRIDC4AG030450	TRIDC1AG040240	TRIDC1AG029590	TRIDC7AG027480	TRIDC4AG036980
TRIDC2AG080310	TRIDC4AG067800	TRIDC7AG044660	TRIDC6AG047860	TRIDC5AG053960	TRIDC7AG032640	TRIDC4AG067860	TRIDC2AG063510	TRIDC2AG003180	TRIDC6AG022800	TRIDC7AG047100	TRIDC7AG043490
TRIDC2AG042240	TRIDC3AG060240	TRIDC7AG050870	TRIDC4AG032770	TRIDC6AG001810	TRIDC5AG004560	TRIDC1AG013760	TRIDC5AG032340	TRIDC4AG043770	TRIDC1AG064990	TRIDC4AG070510	TRIDC6AG040100
TRIDC2AG071780	TRIDC1AG038790	TRIDC4AG012550	TRIDC3AG075700	TRIDC1AG046200	TRIDC3AG071960	TRIDC2AG044650	TRIDC6AG034090	TRIDC6AG055360	TRIDC4AG030320	TRIDC3AG034300	TRIDC5AG010900
TRIDC2AG068190	TRIDC1AG009630	TRIDC2AG045570	TRIDC2AG036820	TRIDC7AG065460	TRIDC5AG039290	TRIDC6AG020600	TRIDC1AG013040	TRIDC5AG030950	TRIDC2AG056720	TRIDC5AG033970	TRIDC1AG014020
TRIDC7AG041530	TRIDC3AG039340	TRIDC3AG034520	TRIDC5AG025630	TRIDC2AG070670	TRIDC5AG025510	TRIDC5AG027010	TRIDC3AG027010	TRIDC4AG029620	TRIDC1AG020600	TRIDC7AG065330	TRIDC2AG047200
TRIDC4AG038440	TRIDC2AG058250	TRIDC3AG006530	TRIDC5AG074110	TRIDC3AG043810	TRIDC3AG033540	TRIDC3AG017930	TRIDC3AG064750	TRIDC6AG032740	TRIDC7AG006350	TRIDC4AG006370	TRIDC2AG060850
TRIDC1AG022250	TRIDC5AG010350	TRIDC4AG063360	TRIDC2AG039610	TRIDC2AG030600	TRIDC4AG000550	TRIDC6AG028100	TRIDC1AG018390	TRIDC2AG044500	TRIDC2AG006960	TRIDC1AG015420	TRIDC2AG056340
TRIDC6AG009250	TRIDC5AG045060	TRIDC4AG072250	TRIDC3AG030870	TRIDC2AG040920	TRIDC6AG039690	TRIDC7AG008840	TRIDC3AG008590	TRIDC4AG001240	TRIDC2AG018240	TRIDC3AG006440	TRIDC5AG055490
TRIDC7AG051360	TRIDC2AG079270	TRIDC5AG045610	TRIDC2AG034850	TRIDC5AG030730	TRIDC3AG063310	TRIDC5AG057900	TRIDC2AG032130	TRIDC2AG007380	TRIDC7AG049190	TRIDC4AG038910	TRIDC5AG010690
TRIDC7AG014970	TRIDC7AG040340	TRIDC7AG039300	TRIDC2AG042170	TRIDC2AG018270	TRIDC1AG027320	TRIDC3AG026640	TRIDC1AG036510	TRIDC3AG042650	TRIDC3AG008590	TRIDC5AG003150	TRIDC1AG014680
TRIDC3AG014530	TRIDC1AG062150	TRIDC2AG040830	TRIDC5AG058500	TRIDC7AG031320	TRIDC1AG037610	TRIDC2AG070320	TRIDC2AG076860	TRIDC7AG042460	TRIDC2AG067850	TRIDC5AG007970	TRIDC7AG065460
TRIDC4AG031540	TRIDC7AG052690	TRIDC2AG034200	TRIDC7AG021470	TRIDC1AG017070	TRIDC2AG021510	TRIDC6AG009220	TRIDC1AG020600	TRIDC5AG028580	TRIDC2AG019640	TRIDC3AG048610	TRIDC3AG040000
TRIDC2AG060700	TRIDC2AG054450	TRIDC3AG034920	TRIDC2AG016280	TRIDC5AG055380	TRIDC4AG030770	TRIDC5AG016720	TRIDC1AG027450	TRIDC2AG065610	TRIDC1AG039940	TRIDC4AG009310	TRIDC5AG059030
TRIDC4AG026880	TRIDC3AG004820	TRIDC2AG036960	TRIDC4AG042890	TRIDC2AG011180	TRIDC2AG001700	TRIDC5AG058740	TRIDC2AG038280	TRIDC4AG023950	TRIDC5AG009670	TRIDC3AG025790	TRIDC7AG024400
TRIDC7AG038470	TRIDC2AG047460	TRIDC3AG073200	TRIDC3AG037530	TRIDC7AG049050	TRIDC6AG026090	TRIDC1AG041720	TRIDC6AG048750	TRIDC7AG005380	TRIDC1AG052500	TRIDC3AG022190	TRIDC4AG045920
TRIDC5AG049720	TRIDC3AG043970	TRIDC1AG025050	TRIDC6AG051210	TRIDC5AG071270	TRIDC2AG047830	TRIDC2AG046270	TRIDC5AG061160	TRIDC7AG044280	TRIDC6AG006210	TRIDC6AG021900	TRIDC5AG010120
TRIDC4AG031060	TRIDC3AG067680	TRIDC6AG039000	TRIDC1AG027600	TRIDC3AG043100	TRIDC1AG036160	TRIDC2AG068270	TRIDC2AG003160	TRIDC7AG048940	TRIDC5AG013760	TRIDC4AG001070	TRIDC4AG049170
TRIDC1AG056280	TRIDC3AG008620	TRIDC5AG044860	TRIDC1AG029660	TRIDC1AG003320	TRIDC7AG041350	TRIDC2AG029990	TRIDC1AG031300	TRIDC5AG014530	TRIDC5AG038980	TRIDC4AG041520	TRIDC1AG009320
TRIDC6AG004870	TRIDC4AG006210	TRIDC5AG044360	TRIDC5AG041110	TRIDC5AG048350	TRIDC7AG065460	TRIDC4AG047240	TRIDC4AG050280	TRIDC3AG037160	TRIDC6BG005960	TRIDC5AG010450	TRIDC4AG049890
TRIDC2AG073610	TRIDC5AG071760	TRIDC3AG013040	TRIDC3AG000620	TRIDC7AG052900	TRIDC5AG055250	TRIDC1AG042650	TRIDC4AG014620	TRIDC5AG026270	TRIDC3BG047660	TRIDC7AG065460	TRIDC2AG044300
TRIDC4AG007210	TRIDC6AG061390	TRIDC4AG056420	TRIDC6AG058690	TRIDC3AG043990	TRIDC5AG002170	TRIDC3AG008710	TRIDC6AG022710	TRIDC2AG009400	TRIDC2BG019530	TRIDC4AG055930	TRIDC5AG050760
TRIDC5AG015470	TRIDC2AG040830	TRIDC7AG057420	TRIDC4AG067680	TRIDC7AG052230	TRIDC7AG024570	TRIDC7AG006150	TRIDC5AG059720	TRIDC3AG033640	TRIDC3BG058700	TRIDC4AG034700	TRIDC5AG033340
TRIDC2AG049300	TRIDC7AG022550	TRIDC7AG025450	TRIDC4AG021580	TRIDC7AG051810	TRIDC5AG061230	TRIDC5AG069690	TRIDC3AG061840	TRIDC7AG053770	TRIDC2BG077810	TRIDC5AG002380	TRIDC3AG071530
TRIDC5AG055490	TRIDC5AG058960	TRIDC3AG025570	TRIDC5AG019610	TRIDC2AG015850	TRIDC4AG009180	TRIDC7AG065970	TRIDC7AG030640	TRIDC1AG023390	TRIDC6BG040170	TRIDC7AG012870	TRIDC1AG058270
TRIDC4AG022560	TRIDC5AG004300	TRIDC7AG060020	TRIDC4AG054100	TRIDC5AG003500	TRIDC6AG047950	TRIDC2AG009470	TRIDC2AG030950	TRIDC2AG007270	TRIDC6BG070830	TRIDC5AG027080	TRIDC6AG019520
TRIDC2AG079070	TRIDC1AG044260	TRIDC6AG023010	TRIDC7AG010240	TRIDC3AG023370	TRIDC1AG031120	TRIDC5AG024920	TRIDC7AG001900	TRIDC1AG031680	TRIDC6BG005990	TRIDC1AG034400	TRIDC4AG029540
TRIDC3AG023370	TRIDC1AG022560	TRIDC6AG048070	TRIDC2AG055170	TRIDC4AG052480	TRIDC4AG022290	TRIDC2AG007570	TRIDC7AG026070	TRIDC5AG075650	TRIDC3BG001510	TRIDC6AG056250	TRIDC3AG059310
TRIDC7AG020730	TRIDC3AG028980	TRIDC4AG017770	TRIDC7AG051960	TRIDC4AG000610	TRIDC2AG065510	TRIDC3AG014230	TRIDC4AG023940	TRIDC5AG042030	TRIDC3BG073530	TRIDC6AG041450	TRIDC6AG049650
TRIDC2AG021970	TRIDC1AG015680	TRIDC5AG041370	TRIDC2AG007460	TRIDC6AG014140	TRIDC6AG033950	TRIDC4AG058640	TRIDC5AG073590	TRIDC7AG032100	TRIDC5BG082780	TRIDC4AG002630	TRIDC6AG049850
TRIDC2AG057100	TRIDC4AG015790	TRIDC4AG021440	TRIDC6AG017680	TRIDC3AG069590	TRIDC2AG020650	TRIDC2AG074970	TRIDC6AG029030	TRIDC6AG045910	TRIDC3BG066650	TRIDC2AG032360	TRIDC2AG065260
TRIDC4AG044660	TRIDC2AG055000	TRIDC5AG000040	TRIDC3AG006940	TRIDC1AG022320	TRIDC6AG048910	TRIDC4AG021370	TRIDC3AG005300	TRIDC3AG030570	TRIDC1BG068930	TRIDC3AG013220	TRIDC3AG054840
TRIDC1AG042950	TRIDC1AG017670	TRIDC1AG045540	TRIDC4AG019900	TRIDC1AG044170	TRIDC7AG062710	TRIDC3AG006310	TRIDC1AG002480	TRIDC2AG007450	TRIDC4BG052600	TRIDC6AG048910	TRIDC4AG011180
TRIDC1AG057390	TRIDC1AG043110	TRIDC1AG025060	TRIDC6AG000180	TRIDC5AG072160	TRIDC1AG013020	TRIDC4AG034230	TRIDC1AG051670	TRIDC3AG054990	TRIDC3BG083440	TRIDC7AG078520	TRIDC2AG003700
TRIDC5AG007610	TRIDC6AG014180	TRIDC1AG032080	TRIDC2AG001520	TRIDC1AG021080	TRIDC3AG047050	TRIDC6AG053500	TRIDC1AG013760	TRIDC6AG014750	TRIDC2BG055690	TRIDC2AG078360	TRIDC7AG020710
TRIDC5AG037620	TRIDC7AG047910	TRIDC6AG043710	TRIDC4AG001060	TRIDC3AG068300	TRIDC2AG063530	TRIDC7AG043760	TRIDC7AG071520	TRIDC7AG039480	TRIDC5BG013740	TRIDC7AG030810	TRIDC2AG009040
TRIDC4AG006980	TRIDC2AG022990	TRIDC5AG020150	TRIDC2AG068180	TRIDC5AG061820	TRIDC6AG015350	TRIDC5AG014080	TRIDC5AG015600	TRIDC4AG061940	TRIDC3BG001530	TRIDC4AG014120	TRIDC7AG049040
TRIDC5AG065980	TRIDC7AG042630	TRIDC3AG061340	TRIDC2AG014670	TRIDC7AG068820	TRIDC1AG006740	TRIDC5AG071670	TRIDC7AG014520	TRIDC4AG010540	TRIDC2BG040150	TRIDC3AG025370	TRIDC5AG027740
TRIDC3AG018820	TRIDC1AG012140	TRIDC1AG035580	TRIDC7AG006080	TRIDC2AG013050	TRIDC6AG045260	TRIDC5AG024380	TRIDC1AG029920	TRIDC7AG053930	TRIDC5BG069300	TRIDC6AG045210	TRIDC1AG031080
TRIDC2AG043390	TRIDC3AG012630	TRIDC4AG045360	TRIDC6AG030360	TRIDC7AG050410	TRIDC7AG012270	TRIDC2AG048370	TRIDC3AG034300	TRIDC6AG033400	TRIDC6BG005910	TRIDC1AG047910	TRIDC1AG007870
TRIDC4AG015020	TRIDC3AG062710	TRIDC7AG047670	TRIDC2AG042080	TRIDC5AG010830	TRIDC1AG029660	TRIDC1AG049370	TRIDC4AG053970	TRIDC6AG054000	TRIDC4BG002420	TRIDC3AG052860	TRIDC3AG032890
TRIDC4AG061940	TRIDC7AG065190	TRIDC4AG015430	TRIDC3AG012500	TRIDC2AG037580	TRIDC2AG012420	TRIDC2AG056200	TRIDC4AG071990	TRIDC2AG023810	TRIDC7BG016300	TRIDC5AG010770	TRIDC2AG048730
TRIDC5AG073440	TRIDC5AG056240	TRIDC3AG054930	TRIDC5AG048870	TRIDC4AG014510	TRIDC1AG040130	TRIDC3AG001930	TRIDC2AG071550	TRIDC4AG061030	TRIDC6BG070330	TRIDC2AG064430	TRIDC4AG005980
TRIDC5AG058600	TRIDC2AG003850	TRIDC3AG020720	TRIDC1AG025240	TRIDC1AG027960	TRIDC3AG070220	TRIDC7AG010220	TRIDC1AG013670	TRIDC1AG015030	TRIDC1BG070280	TRIDC6AG003440	TRIDC3AG037610
TRIDC2AG014640	TRIDC7AG034190	TRIDC7AG031470	TRIDC6AG006210	TRIDC2AG019370	TRIDC5AG036150	TRIDC6AG058140	TRIDC5AG004300	TRIDC5AG023940	TRIDC5BG000330	TRIDC1AG065070	TRIDC5AG018730
TRIDC4AG041620	TRIDC4AG066950	TRIDC7AG044640	TRIDC7AG014360	TRIDC3AG020450	TRIDC3AG000500	TRIDC2AG009750	TRIDC3AG047870	TRIDC1AG020250	TRIDC6BG066070	TRIDC3AG057400	TRIDC2AG007370
TRIDC3AG025980	TRIDC4AG062730	TRIDC1AG063560	TRIDC1AG061260	TRIDC2AG068800	TRIDC3AG037870	TRIDC3AG055020	TRIDC7AG026380	TRIDC2AG000780	TRIDC3BG029990	TRIDC2AG003730	TRIDC6AG058140
TRIDC7AG068460	TRIDC3AG013240	TRIDC2AG064010	TRIDC4AG058820	TRIDC1AG058270	TRIDC6AG056020	TRIDC6AG003260	TRIDC3AG070360	TRIDC3AG050740	TRIDC2BG073290	TRIDC7AG001840	TRIDC3AG048700
TRIDC1AG038460	TRIDC7AG030390	TRIDC6AG047260	TRIDC1AG065070	TRIDC5AG008910	TRIDC3AG033060	TRIDC5AG049470	TRIDC7AG076230	TRIDC3AG000030	TRIDC1BG072780	TRIDC2AG014300	TRIDC2AG004430
TRIDC7AG077090	TRIDC3AG016660	TRIDC7AG063610	TRIDC5AG040310	TRIDC6AG007680	TRIDC1AG017610	TRIDC6AG054390	TRIDC2AG017640	TRIDC3AG064790	TRIDC5BG024670	TRIDC3AG058620	TRIDC3AG009920
TRIDC5AG041100	TRIDC5AG037680	TRIDC2AG063420	TRIDC2AG012300	TRIDC6AG046860	TRIDC3AG068300	TRIDC6AG024470	TRIDC6AG036590	TRIDC7AG053470	TRIDC1BG029650	TRIDC1AG007990	TRIDC3AG000610
TRIDC1AG040890	TRIDC1AG028380	TRIDC6AG036980	TRIDC6AG004240	TRIDC7AG033910	TRIDC4AG010130	TRIDC2AG044840	TRIDC6AG021270	TRIDC7AG022970	TRIDC2BG021510	TRIDC5AG045680	TRIDC3AG038450
TRIDC4AG063810	TRIDC3AG001270	TRIDC3AG046690	TRIDC1AG014050	TRIDC5AG030270	TRIDC1AG054350	TRIDC4AG021760	TRIDC7AG021480	TRIDC7AG014550	TRIDC4BG007130	TRIDC2AG023690	TRIDC5AG054470
TRIDC6AG040230	TRIDC5AG069970	TRIDC3AG040050	TRIDC3AG011990	TRIDC5AG059530	TRIDC4AG013750	TRIDC3AG043320	TRIDC5AG016280	TRIDC2AG032140	TRIDC7BG025510	TRIDC4AG063810	TRIDC6AG015870
TRIDC2AG051920	TRIDC5AG025800	TRIDC5AG028590	TRIDC1AG020120	TRIDC2AG011450	TRIDC6AG027550	TRIDC6AG018120	TRIDC3AG024170	TRIDC6AG043040	TRIDC2BG027020	TRIDC7AG025860	TRIDC3AG029430
TRIDC4AG054610	TRIDC4AG012270	TRIDC2AG004870	TRIDC2AG055450	TRIDC5AG078850	TRIDC6AG015130	TRIDC4AG019820	TRIDC2AG035800	TRIDC4AG055870	TRIDC2BG016880	TRIDC3AG043610	TRIDC3AG060090
TRIDC5AG025780	TRIDC1AG015900	TRIDC6AG011500	TRIDC1AG036780	TRIDC5AG011690	TRIDC7AG018440	TRIDC3AG011540	TRIDC4AG015910	TRIDC3AG026800	TRIDC4BG030350	TRIDC6AG020760	TRIDC4AG046670
TRIDC4AG006900	TRIDC4AG045130	TRIDC4AG030010	TRIDC4AG013170	TRIDC6AG009570	TRIDC2AG072270	TRIDC7AG021710	TRIDC6AG044000	TRIDC7AG000030	TRIDC5BG026490	TRIDC7AG064930	TRIDC6AG030360
TRIDC4AG032910	TRIDC6AG016570	TRIDC7AG042430	TRIDC3AG035560	TRIDC6AG026750	TRIDC6AG007710	TRIDC2AG047150	TRIDC2AG076530	TRIDC3AG066900	TRIDC1BG038480	TRIDC1AG038830	TRIDC2AG011680
TRIDC3AG019230	TRIDC5AG054500	TRIDC6AG021050	TRIDC5AG002350	TRIDC6AG001220	TRIDC3AG057100	TRIDC7AG015660	TRIDC4AG012270	TRIDC6AG001130	TRIDC4BG018310	TRIDC3AG041790	TRIDC5AG055180
TRIDC4AG048680	TRIDC6AG033960	TRIDC3AG033700	TRIDC1AG037110	TRIDC3AG033010	TRIDC6AG012870	TRIDC1AG035420	TRIDC5AG004210	TRIDC1AG040140	TRIDC3BG080970	TRIDC3AG011750	TRIDC2AG016220
TRIDC3AG040010	TRIDC3AG017630	TRIDC4AG052210	TRIDC3AG061990	TRIDC7AG072920	TRIDC2AG040920	TRIDC2AG050960	TRIDC3AG022280	TRIDC5AG053720	TRIDC1BG064170	TRIDC7AG019340	TRIDC1AG051920
TRIDC4AG048800	TRIDC3AG063180	TRIDC1AG015900	TRIDC1AG025040	TRIDC1AG036130	TRIDC6AG044320	TRIDC5AG020250	TRIDC5AG001460	TRIDC2AG041960	TRIDC3BG011480	TRIDC2AG043440	TRIDC5AG024080
TRIDC1AG037110	TRIDC4AG007820	TRIDC6AG060350	TRIDC1AG036790	TRIDC3AG047740	TRIDC5AG047860	TRIDC7AG034480	TRIDC3AG075690	TRIDC7AG031560	TRIDC5BG067350	TRIDC1AG033060	TRIDC2AG029620
TRIDC6AG025280	TRIDC1AG003210	TRIDC2AG026670	TRIDC7AG054450	TRIDC3AG060100	TRIDC6AG046920	TRIDC6AG004240	TRIDC4AG030610	TRIDC2AG010610	TRIDC4BG048280	TRIDC6AG033830	TRIDC5AG067400
TRIDC2AG058250	TRIDC6AG059930	TRIDC7AG048340	TRIDC3AG028460	TRIDC1AG024670	TRIDC3AG049940	TRIDC2AG029110	TRIDC3AG049540	TRIDC2AG006980	TRIDC2BG004730	TRIDC7AG026940	TRIDC5AG031580
TRIDC2AG047030	TRIDC1AG015050	TRIDC4AG040540	TRIDC3AG019350	TRIDC2AG022160	TRIDC1AG036740	TRIDC2AG058970	TRIDC2AG046880	TRIDC2AG025650	TRIDC7BG000060	TRIDC7AG072650	TRIDC6AG011470
TRIDC7AG043760	TRIDC4AG064980	TRIDC7AG035780	TRIDC7AG046680	TRIDC6AG049100	TRIDC5AG032430	TRIDC6AG012760	TRIDC2AG060590	TRIDC7AG019140	TRIDC2BG021970	TRIDC6AG050140	TRIDC7AG030380
TRIDC2AG048160	TRIDC5AG006060	TRIDC4AG045820	TRIDC2AG032790	TRIDC6AG014010	TRIDC7AG034690	TRIDC6AG045990	TRIDC5AG028050	TRIDC2AG069670	TRIDC3BG013690	TRIDC7AG000860	TRIDC2AG064980
TRIDC6AG009630	TRIDC1AG017780	TRIDC2AG014320	TRIDC3AG046250	TRIDC2AG035620	TRIDC7AG053540	TRIDC7AG039300	TRIDC1AG029000	TRIDC4AG030260	TRIDC4BG016840	TRIDC3AG025980	TRIDC6AG040920
TRIDC7AG072580	TRIDC3AG075320	TRIDC1AG049430	TRIDC6AG030620	TRIDC4AG003980	TRIDC4AG056800	TRIDC3AG057620	TRIDC5AG018450	TRIDC6AG032420	TRIDC2BG019400	TRIDC6AG008490	TRIDC2AG069030
TRIDC3AG072540	TRIDC1AG025490	TRIDC5AG070920	TRIDC7AG042220	TRIDC4AG064220	TRIDC5AG010740	TRIDC2AG032350	TRIDC1AG023400	TRIDC5AG047850	TRIDC5BG004210	TRIDC5AG010900	TRIDC3AG020310
TRIDC5AG041550	TRIDC4AG041470	TRIDC1AG014710	TRIDC5AG065190	TRIDC6AG048310	TRIDC4AG018640	TRIDC5AG003990	TRIDC1AG041620	TRIDC2AG073760	TRIDC1BG003380	TRIDC2AG032130	TRIDC4AG069350
TRIDC4AG038600	TRIDC4AG061030	TRIDC1AG029660	TRIDC4AG021750	TRIDC2AG044100	TRIDC3AG021380	TRIDC2AG034330	TRIDC2AG042240	TRIDC4AG070720	TRIDC7BG047400	TRIDC4AG018400	TRIDC2AG006960
TRIDC2AG057140	TRIDC3AG018490	TRIDC2AG001540	TRIDC2AG033660	TRIDC4AG004960	TRIDC5AG075020	TRIDC2AG059210	TRIDC2AG042630	TRIDC2AG072920	TRIDC4BG004320	TRIDC5AG018230	TRIDC3AG046900
TRIDC7AG042410	TRIDC2AG022280	TRIDC3AG014420	TRIDC3AG061120	TRIDC6AG011330	TRIDC6AG023420	TRIDC5AG041060	TRIDC7AG059520	TRIDC7AG027280	TRIDC5BG047620	TRIDC2AG045900	TRIDC3AG036680
TRIDC1AG009340	TRIDC6AG027170	TRIDC4AG017170	TRIDC7AG043120	TRIDC2AG007220	TRIDC5AG069690	TRIDC3AG063480	TRIDC2AG047150	TRIDC3AG003980	TRIDC5BG001420	TRIDC5AG041090	TRIDC3AG034560
TRIDC4AG054400	TRIDC6AG049650	TRIDC2AG032140	TRIDC4AG017660	TRIDC6AG042780	TRIDC6AG013290	TRIDC1AG023080	TRIDC1AG012190	TRIDC6AG049430	TRIDC7BG002430	TRIDC5AG057900	TRIDC7AG072390
TRIDC2AG013050	TRIDC4AG036990	TRIDC3AG057240	TRIDC7AG013510	TRIDC1AG033280	TRIDC1AG002770	TRIDC3AG031790	TRIDC2AG029120	TRIDC7AG031470	TRIDC5BG011610	TRIDC7AG045160	TRIDC7AG059240
TRIDC6AG009380	TRIDC7AG033270	TRIDC7AG033910	TRIDC1AG035360	TRIDC6AG060730	TRIDC6AG028610	TRIDC3AG010920	TRIDC3AG009950	TRIDC1AG032790	TRIDC7BG013770	TRIDC2AG062950	TRIDC3AG008620
TRIDC2AG007090	TRIDC6AG053970	TRIDC3AG069590	TRIDC1AG042060	TRIDC4AG044710	TRIDC1AG038170	TRIDC5AG034130	TRIDC4AG024470	TRIDC7AG053670	TRIDC3BG062220	TRIDC5AG002270	TRIDC2AG036120
TRIDC1AG046600	TRIDC5AG074110	TRIDC6AG058710	TRIDC5AG076250	TRIDC7AG036580	TRIDC4AG003980	TRIDC3AG043800	TRIDC7AG062870	TRIDC5AG040410	TRIDC6BG060430	TRIDC5AG056480	TRIDC7AG072650
TRIDC5AG054300	TRIDC6AG012430	TRIDC4AG018640	TRIDC4AG010390	TRIDC7AG043340	TRIDC2AG074190	TRIDC2AG068330	TRIDC1AG049430	TRIDC2AG016400	TRIDC7BG065440	TRIDC7AG047420	TRIDC1AG017780
TRIDC5AG012200	TRIDC5AG076650	TRIDC4AG018870	TRIDC3AG037430	TRIDC2AG036010	TRIDC2AG073110	TRIDC5AG021580	TRIDC2AG001570	TRIDC2AG078260	TRIDC1BG030050	TRIDC3AG000880	TRIDC2AG046430
TRIDC2AG054450	TRIDC7AG050610	TRIDC3AG075170	TRIDC2AG080700	TRIDC5AG023770	TRIDC2AG029400	TRIDC6AG016560	TRIDC3AG038820	TRIDC5AG069280	TRIDC7BG000310	TRIDC3AG057980	TRIDC7AG055630
TRIDC5AG036780	TRIDC2AG058220	TRIDC4AG008690	TRIDC3AG049540	TRIDC1AG022420	TRIDC2AG028390	TRIDC4AG061030	TRIDC5AG027010	TRIDC6AG014850	TRIDC3BG004150	TRIDC6AG061270	TRIDC3AG049540
TRIDC4AG018100	TRIDC2AG004220	TRIDC4AG007040	TRIDC2AG062180	TRIDC3AG034830	TRIDC1AG022480	TRIDC5AG020430	TRIDC7AG014510	TRIDC7AG050560	TRIDC6BG001560	TRIDC6AG026970	TRIDC6AG058170
TRIDC1AG045270	TRIDC2AG039580	TRIDC2AG060690	TRIDC2AG028480	TRIDC5AG006660	TRIDC2AG054460	TRIDC7AG040970	TRIDC3AG032310	TRIDC7AG010790	TRIDC6BG031960	TRIDC2AG034200	TRIDC7AG072350
TRIDC5AG036150	TRIDC1AG061690	TRIDC5AG076640	TRIDC3AG062540	TRIDC5AG024010	TRIDC6AG013230	TRIDC7AG073800	TRIDC5AG071730	TRIDC5AG065270	TRIDC7BG076530	TRIDC4AG005120	TRIDC7AG055050
TRIDC6AG045290	TRIDC5AG057690	TRIDC4AG035980	TRIDC5AG061600	TRIDC4AG012210	TRIDC2AG036650	TRIDC1AG021450	TRIDC7AG057600	TRIDC5AG046550	TRIDC6BG022360	TRIDC5AG067200	TRIDC5AG015950
TRIDC1AG035030	TRIDC2AG035800	TRIDC6AG029030	TRIDC3AG055920	TRIDC5AG065980	TRIDC7AG059000	TRIDC4AG027220	TRIDC2AG044570	TRIDC5AG057160	TRIDC5BG000420	TRIDC1AG062740	TRIDC3AG058700
TRIDC2AG070290	TRIDC2AG032750	TRIDC7AG032350	TRIDC6AG054930	TRIDC5AG004240	TRIDC2AG055450	TRIDC2AG057030	TRIDC5AG035330	TRIDC2AG012780	TRIDC2BG061220	TRIDC4AG046500	TRIDC4AG041760
TRIDC6AG020830	TRIDC7AG056470	TRIDC2AG050330	TRIDC3AG023020	TRIDC4AG045870	TRIDC1AG009540	TRIDC3AG034460	TRIDC1AG003490	TRIDC7AG041340	TRIDC7BG040070	TRIDC5AG059030	TRIDC3AG033000
TRIDC6AG017680	TRIDC7AG063680	TRIDC3AG061490	TRIDC7AG027360	TRIDC3AG024870	TRIDC6AG008740	TRIDC2AG056240	TRIDC2AG064750	TRIDC5AG029640	TRIDC5BG044060	TRIDC6AG003410	TRIDC2AG032930
TRIDC5AG019910	TRIDC2AG035750	TRIDC3AG073160	TRIDC6AG037060	TRIDC7AG027040	TRIDC7AG034560	TRIDC7AG070680	TRIDC7AG027480	TRIDC4AG036510	TRIDC6BG005940	TRIDC4AG032910	TRIDC7AG021480
TRIDC5AG076030	TRIDC2AG035060	TRIDC5AG066860	TRIDC2AG017330	TRIDC3AG051460	TRIDC6AG010920	TRIDC5AG038050	TRIDC4AG056180	TRIDC4AG001260	TRIDC3BG054090	TRIDC4AG031420	TRIDC1AG022310
TRIDC7AG072430	TRIDC6AG005240	TRIDC1AG024860	TRIDC4AG018150	TRIDC2AG050140	TRIDC5AG041950	TRIDC3AG051150	TRIDC2AG079790	TRIDC4AG007960	TRIDC6BG070750	TRIDC5AG053150	TRIDC4AG050480
TRIDC7AG073580	TRIDC2AG034970	TRIDC2AG082160	TRIDC3AG074520	TRIDC2AG014640	TRIDC5AG057660	TRIDC6AG055620	TRIDC6AG012690	TRIDC3AG069950	TRIDC1BG038790	TRIDC2AG063730	TRIDC7AG011650
TRIDC7AG065110	TRIDC7AG073390	TRIDC6AG001800	TRIDC5AG039190	TRIDC2AG024020	TRIDC2AG035720	TRIDC2AG032750	TRIDC3AG063590	TRIDC7AG060800	TRIDC7BG068810	TRIDC4AG014550	TRIDC5AG047960
TRIDC2AG080510	TRIDC1AG044070	TRIDC2AG020140	TRIDC2AG073300	TRIDC3AG046690	TRIDC4AG046670	TRIDC1AG061960	TRIDC6AG044920	TRIDC6AG015870	TRIDC2BG048610	TRIDC5AG018780	TRIDC3AG058060
TRIDC7AG009690	TRIDC6AG060740	TRIDC3AG024850	TRIDC7AG042610	TRIDC2AG001700	TRIDC2AG065060	TRIDC6AG056880	TRIDC7AG049550	TRIDC7AG056870	TRIDC1BG000370	TRIDC1AG023080	TRIDC5AG070850
TRIDC3AG058330	TRIDC1AG046060	TRIDC1AG011880	TRIDC2AG059290	TRIDC3AG031250	TRIDC3AG013410	TRIDC5AG030270	TRIDC3AG053160	TRIDC3AG052510	TRIDC2BG074260	TRIDC1AG004420	TRIDC6AG043950
TRIDC7AG034400	TRIDC2AG057820	TRIDC5AG004490	TRIDC3AG064740	TRIDC4AG055460	TRIDC4AG040570	TRIDC6AG059840	TRIDC5AG010140	TRIDC5AG012630	TRIDC5BG074350	TRIDC1AG038900	TRIDC7AG056780
TRIDC6AG044690	TRIDC6AG012470	TRIDC7AG033000	TRIDC5AG002280	TRIDC2AG030940	TRIDC2AG036130	TRIDC1AG034550	TRIDC5AG057270	TRIDC5AG024500	TRIDC3BG086180	TRIDC3AG026790	TRIDC5AG061810
TRIDC5AG037210	TRIDC4AG008780	TRIDC5AG039080	TRIDC1AG040770	TRIDC5AG025290	TRIDC7AG021090	TRIDC5AG018540	TRIDC3AG017740	TRIDC3AG073170	TRIDC7BG011770	TRIDC2AG044300	TRIDC1AG009820
TRIDC4AG061490	TRIDC4AG015530	TRIDC3AG072540	TRIDC7AG076660	TRIDC6AG012970	TRIDC5AG055280	TRIDC2AG025810	TRIDC6AG023050	TRIDC1AG030570	TRIDC7BG042390	TRIDC7AG006630	TRIDC5AG011110
TRIDC1AG019990	TRIDC6AG004560	TRIDC7AG002820	TRIDC7AG063330	TRIDC7AG018610	TRIDC6AG031180	TRIDC2AG049860	TRIDC2AG002640	TRIDC3AG040580	TRIDC7BG003570	TRIDC1AG051670	TRIDC3AG010340
TRIDC4AG015910	TRIDC5AG069980	TRIDC5AG008150	TRIDC6AG030530	TRIDC7AG024970	TRIDC6AG048770	TRIDC2AG014650	TRIDC2AG073720	TRIDC2AG064510	TRIDC6BG005950	TRIDC2AG054550	TRIDC6AG045980
TRIDC3AG018300	TRIDC5AG056890	TRIDC1AG043390	TRIDC6AG034730	TRIDC2AG044270	TRIDC5AG027080	TRIDC1AG008950	TRIDC4AG040570	TRIDC5AG019660	TRIDC2BG067780	TRIDC6AG009560	TRIDC6AG050430
TRIDC1AG022900	TRIDC5AG009150	TRIDC6AG027690	TRIDC4AG041040	TRIDC6AG045210	TRIDC1AG013310	TRIDC3AG012480	TRIDC2AG009040	TRIDC7AG067160	TRIDC1BG041290	TRIDC4AG041160	TRIDC7AG056330
TRIDC3AG024580	TRIDC1AG013640	TRIDC7AG030960	TRIDC7AG043760	TRIDC7AG035350	TRIDC7AG018480	TRIDC3AG014420	TRIDC4AG011450	TRIDC4AG040570	TRIDC7BG060770	TRIDC6AG036960	TRIDC3AG050680
TRIDC5AG058590	TRIDC6AG028090	TRIDC4AG057420	TRIDC7AG049040	TRIDC2AG050380	TRIDC2AG035880	TRIDC2AG054230	TRIDC4AG015730	TRIDC1AG031300	TRIDC7BG062470	TRIDC5AG055320	TRIDC7AG004050
TRIDC6AG004830	TRIDC7AG013780	TRIDC3AG034250	TRIDC2AG025330	TRIDC2AG060310	TRIDC1AG031080	TRIDC7AG049640	TRIDC6AG012160	TRIDC3AG059470	TRIDC5BG047470	TRIDC4AG001010	TRIDC1AG013980
TRIDC1AG029900	TRIDC5AG023950	TRIDC1AG022470	TRIDC3AG022480	TRIDC3AG014530	TRIDC1AG031050	TRIDC3AG035560	TRIDC4AG006190	TRIDC6AG040550	TRIDC1BG067820	TRIDC3AG008970	TRIDC5AG020180
TRIDC3AG031790	TRIDC3AG070120	TRIDC7AG052690	TRIDC1AG020940	TRIDC1AG032000	TRIDC3AG018350	TRIDC1AG026570	TRIDC3AG015200	TRIDC2AG014010	TRIDC6BG058920	TRIDC4AG065860	TRIDC1AG007320
TRIDC1AG023450	TRIDC3AG030870	TRIDC7AG065120	TRIDC5AG035750	TRIDC2AG005350	TRIDC5AG039540	TRIDC4AG034700	TRIDC4AG002410	TRIDC7AG027610	TRIDC5BG081050	TRIDC6AG058690	TRIDC1AG054100
TRIDC1AG022170	TRIDC4AG054100	TRIDC5AG021380	TRIDC6AG015220	TRIDC5AG031260	TRIDC5AG048880	TRIDC7AG031040	TRIDC2AG053870	TRIDC3AG032250	TRIDC6BG049650	TRIDC1AG038720	TRIDC6AG026980
TRIDC3AG043230	TRIDC5AG030990	TRIDC5AG055580	TRIDC3AG014230	TRIDC1AG061430	TRIDC7AG058230	TRIDC5AG001970	TRIDC5AG056860	TRIDC7AG031240	TRIDC1BG064970	TRIDC3AG003980	TRIDC1AG045860
TRIDC4AG032280	TRIDC2AG077980	TRIDC2AG054020	TRIDC7AG009890	TRIDC1AG059880	TRIDC4AG028610	TRIDC4AG040430	TRIDC2AG058080	TRIDC3AG007530	TRIDC2BG054830	TRIDC3AG032370	TRIDC6AG037390
TRIDC3AG001270	TRIDC6AG046700	TRIDC3AG049940	TRIDC6AG008740	TRIDC5AG021580	TRIDC5AG015380	TRIDC4AG060350	TRIDC3AG033560	TRIDC3AG033170	TRIDC1BG017790	TRIDC6AG014500	TRIDC7AG051970
TRIDC4AG060330	TRIDC4AG011410	TRIDC5AG017580	TRIDC3AG055190	TRIDC3AG052000	TRIDC4AG041040	TRIDC6AG025650	TRIDC1AG054880	TRIDC2AG002560	TRIDC7BG025380	TRIDC5AG006080	TRIDC3AG071130
TRIDC5AG012790	TRIDC1AG032250	TRIDC6AG055190	TRIDC7AG075700	TRIDC6AG050750	TRIDC3AG025220	TRIDC6AG058560	TRIDC3AG000540	TRIDC5AG034280	TRIDC3BG056870	TRIDC5AG055140	TRIDC3AG032190
TRIDC2AG030040	TRIDC1AG040890	TRIDC5AG056320	TRIDC1AG009340	TRIDC3AG026420	TRIDC5AG070970	TRIDC6AG045210	TRIDC1AG035490	TRIDC3AG061880	TRIDC3BG054140	TRIDC6AG018770	TRIDC1AG018290
TRIDC7AG027370	TRIDC2AG020820	TRIDC7AG002950	TRIDC4AG007490	TRIDC5AG026200	TRIDC2AG076520	TRIDC5AG055390	TRIDC6AG018810	TRIDC3AG060420	TRIDC3BG040590	TRIDC1AG026370	TRIDC5AG011120
TRIDC1AG063900	TRIDC6AG012770	TRIDC1AG005300	TRIDC6AG025480	TRIDC2AG050670	TRIDC5AG002280	TRIDC6AG018400	TRIDC1AG055640	TRIDC4AG027180	TRIDC2BG001290	TRIDC7AG019400	TRIDC6AG047740
TRIDC3AG012050	TRIDC4AG068100	TRIDC1AG038350	TRIDC5AG070610	TRIDC3AG054160	TRIDC7AG023860	TRIDC6AG028680	TRIDC4AG018800	TRIDC6AG000900	TRIDC5BG018520	TRIDC6AG053380	TRIDC7AG030250
TRIDC2AG039580	TRIDC6AG040210	TRIDC1AG027450	TRIDC6AG034550	TRIDC3AG051220	TRIDC5AG019910	TRIDC4AG067500	TRIDC3AG004610	TRIDC1AG011880	TRIDC2BG025180	TRIDC7AG014090	TRIDC2AG053010
TRIDC1AG020240	TRIDC3AG075540	TRIDC6AG045290	TRIDC5AG011360	TRIDC5AG045060	TRIDC2AG002390	TRIDC3AG069490	TRIDC4AG001680	TRIDC4AG001770	TRIDC6BG026840	TRIDC5AG078460	TRIDC4AG014060
TRIDC7AG062460	TRIDC5AG074530	TRIDC7AG028470	TRIDC3AG043810	TRIDC5AG021590	TRIDC2AG081370	TRIDC6AG019480	TRIDC2AG032350	TRIDC4AG021760	TRIDC7BG001910	TRIDC2AG024960	TRIDC2AG057520
TRIDC4AG008780	TRIDC3AG025880	TRIDC7AG065680	TRIDC7AG034200	TRIDC3AG069940	TRIDC4AG010220	TRIDC3AG046650	TRIDC6AG005540	TRIDC1AG056810	TRIDC6BG072690	TRIDC2AG052080	TRIDC5AG037100
TRIDC6AG022030	TRIDC4AG040790	TRIDC5AG057950	TRIDC3AG013260	TRIDC1AG009800	TRIDC1AG018660	TRIDC7AG056500	TRIDC3AG070120	TRIDC2AG035970	TRIDC2BG058630	TRIDC5AG075440	TRIDC3AG022970
TRIDC7AG050670	TRIDC6AG051490	TRIDC6AG033290	TRIDC6AG003020	TRIDC4AG061780	TRIDC7AG068460	TRIDC2AG015370	TRIDC1AG022900	TRIDC3AG046890	TRIDC1BG026800	TRIDC1AG003210	TRIDC6AG040580
TRIDC3AG025680	TRIDC2AG000170	TRIDC2AG030030	TRIDC6AG027160	TRIDC6AG056020	TRIDC2AG050330	TRIDC7AG002820	TRIDC2AG024240	TRIDC3AG008510	TRIDC6BG069010	TRIDC5AG037640	TRIDC5AG057100
TRIDC5AG031260	TRIDC5AG003530	TRIDC6AG022030	TRIDC4AG003670	TRIDC7AG035610	TRIDC5AG004000	TRIDC6AG017590	TRIDC6AG009220	TRIDC1AG012660	TRIDC5BG009530	TRIDC3AG042990	TRIDC4AG014490
TRIDC4AG010220	TRIDC5AG053640	TRIDC7AG047210	TRIDC1AG058060	TRIDC3AG033870	TRIDC6AG009550	TRIDC2AG019890	TRIDC3AG058170	TRIDC3AG017410	TRIDC3BG009480	TRIDC2AG009060	TRIDC2AG032190
TRIDC5AG070530	TRIDC6AG007700	TRIDC2AG058020	TRIDC7AG017780	TRIDC7AG019650	TRIDC2AG029140	TRIDC5AG020420	TRIDC6AG040380	TRIDC3AG021210	TRIDC5BG054370	TRIDC5AG026960	TRIDC5AG061340
TRIDC3AG057350	TRIDC6AG004490	TRIDC4AG049380	TRIDC3AG025880	TRIDC6AG032420	TRIDC4AG009920	TRIDC5AG031360	TRIDC4AG026870	TRIDC2AG064520	TRIDC5BG072700	TRIDC6AG041120	TRIDC7AG019140
TRIDC5AG046830	TRIDC3AG001080	TRIDC6AG057140	TRIDC4AG048800	TRIDC1AG027710	TRIDC2AG049500	TRIDC4AG037530	TRIDC3AG016220	TRIDC3AG020290	TRIDC3BG033900	TRIDC4AG007840	TRIDC1AG035030
TRIDC3AG021820	TRIDC1AG013270	TRIDC5AG057670	TRIDC6AG000900	TRIDC4AG059630	TRIDC5AG026760	TRIDC2AG037840	TRIDC2AG021580	TRIDC5AG055300	TRIDC2BG086410	TRIDC5AG028790	TRIDC4AG071970
TRIDC6AG023860	TRIDC5AG039610	TRIDC7AG019940	TRIDC2AG064600	TRIDC4AG060350	TRIDC3AG064300	TRIDC6AG019520	TRIDC2AG066440	TRIDC5AG064250	TRIDC4BG013170	TRIDC6AG004360	TRIDC5AG070200
TRIDC1AG052510	TRIDC4AG038070	TRIDC2AG015850	TRIDC3AG060090	TRIDC5AG034410	TRIDC1AG031800	TRIDC2AG066410	TRIDC3AG021510	TRIDC5AG068680	TRIDC5BG082830	TRIDC5AG030420	TRIDC2AG077250
TRIDC5AG066070	TRIDC1AG053280	TRIDC2AG046540	TRIDC4AG014220	TRIDC3AG023480	TRIDC3AG072760	TRIDC6AG043730	TRIDC5AG036260	TRIDC4AG050130	TRIDC2BG026230	TRIDC3AG042830	TRIDC3AG026790
TRIDC1AG025360	TRIDC4AG030170	TRIDC7AG056770	TRIDC6AG034050	TRIDC7AG065200	TRIDC7AG062460	TRIDC4AG059780	TRIDC4AG023950	TRIDC7AG060140	TRIDC3BG030320	TRIDC4AG000560	TRIDC1AG052160
TRIDC3AG021380	TRIDC1AG003070	TRIDC1AG065190	TRIDC6AG050750	TRIDC1AG053510	TRIDC7AG021710	TRIDC3AG048860	TRIDC7AG009270	TRIDC1AG003490	TRIDC1BG041270	TRIDC2AG039200	TRIDC1AG049050
TRIDC1AG053030	TRIDC1AG050510	TRIDC5AG026340	TRIDC7AG055420	TRIDC4AG039990	TRIDC7AG036560	TRIDC7AG015210	TRIDC5AG061430	TRIDC1AG010550	TRIDC5BG083820	TRIDC7AG051110	TRIDC5AG071960
TRIDC2AG073910	TRIDC1AG040090	TRIDC7AG025400	TRIDC1AG041540	TRIDC5AG000650	TRIDC5AG025360	TRIDC6AG001130	TRIDC2AG058970	TRIDC5AG023980	TRIDC5BG023920	TRIDC5AG004050	TRIDC4AG030100
TRIDC4AG034310	TRIDC6AG044920	TRIDC3AG059170	TRIDC2AG027550	TRIDC7AG014340	TRIDC5AG048220	TRIDC2AG078780	TRIDC4AG049220	TRIDC3AG048940	TRIDC5BG021550	TRIDC2AG015370	TRIDC2AG028810
TRIDC6AG040070	TRIDC7AG041930	TRIDC5AG015760	TRIDC2AG077320	TRIDC7AG015300	TRIDC1AG034730	TRIDC2AG024240	TRIDC7AG072650	TRIDC7AG017150	TRIDC6BG020960	TRIDC1AG043160	TRIDC6AG060350
TRIDC3AG011530	TRIDC1AG002770	TRIDC3AG012050	TRIDC4AG041770	TRIDC7AG051620	TRIDC4AG033090	TRIDC3AG012070	TRIDC3AG048130	TRIDC7AG045160	TRIDC5BG082700	TRIDC6AG042150	TRIDC5AG074050
TRIDC4AG034200	TRIDC2AG014060	TRIDC7AG033310	TRIDC7AG072550	TRIDC5AG055250	TRIDC4AG024510	TRIDC7AG065750	TRIDC7AG025130	TRIDC7AG022000	TRIDC7BG026470	TRIDC3AG043910	TRIDC6AG019550
TRIDC3AG030310	TRIDC4AG022290	TRIDC1AG030090	TRIDC5AG056300	TRIDC1AG057090	TRIDC7AG001620	TRIDC2AG064330	TRIDC7AG077070	TRIDC2AG046400	TRIDC1BG031310	TRIDC4AG055750	TRIDC5AG034220
TRIDC7AG027040	TRIDC7AG019720	TRIDC2AG029410	TRIDC1AG021330	TRIDC2AG048930	TRIDC6AG043960	TRIDC7AG068500	TRIDC1AG047830	TRIDC2AG077860	TRIDC7BG003600	TRIDC6AG006390	TRIDC5AG067550
TRIDC6AG057360	TRIDC2AG011450	TRIDC5AG055530	TRIDC3AG053490	TRIDC2AG044640	TRIDC6AG021270	TRIDC4AG005430	TRIDC5AG042040	TRIDC3AG062250	TRIDC7BG004780	TRIDC6AG041500	TRIDC7AG019920
TRIDC7AG049130	TRIDC2AG038510	TRIDC5AG047110	TRIDC3AG025010	TRIDC5AG040830	TRIDC1AG027710	TRIDC5AG053530	TRIDC6AG058210	TRIDC2AG038360	TRIDC4BG004500	TRIDC2AG009520	TRIDC6AG055940
TRIDC1AG029740	TRIDC5AG015800	TRIDC7AG012800	TRIDC1AG053750	TRIDC4AG041330	TRIDC4AG009310	TRIDC5AG009890	TRIDC7AG010610	TRIDC2AG035560	TRIDC4BG033670	TRIDC1AG023610	TRIDC3AG050070
TRIDC3AG019100	TRIDC2AG047150	TRIDC6AG026090	TRIDC5AG061510	TRIDC6AG015760	TRIDC2AG059210	TRIDC7AG073540	TRIDC6AG018610	TRIDC3AG042330	TRIDC6BG066740	TRIDC6AG020260	TRIDC3AG019080
TRIDC3AG012590	TRIDC3AG035200	TRIDC1AG007230	TRIDC3AG047250	TRIDC3AG062760	TRIDC1AG039170	TRIDC6AG045830	TRIDC6AG000070	TRIDC6AG043160	TRIDC2BG016870	TRIDC7AG004740	TRIDC5AG052090
TRIDC6AG007990	TRIDC7AG049810	TRIDC5AG040760	TRIDC4AG027220	TRIDC2AG019770	TRIDC4AG027220	TRIDC2AG016530	TRIDC1AG021450	TRIDC7AG031820	TRIDC6BG020310	TRIDC7AG060920	TRIDC7AG030480
TRIDC1AG029130	TRIDC6AG015220	TRIDC1AG050480	TRIDC7AG046590	TRIDC6AG058710	TRIDC3AG021000	TRIDC7AG045560	TRIDC1AG025210	TRIDC4AG002630	TRIDC7BG037510	TRIDC1AG042260	TRIDC6AG002930
TRIDC2AG048370	TRIDC2AG040840	TRIDC3AG041090	TRIDC5AG041180	TRIDC5AG076030	TRIDC5AG027380	TRIDC7AG004050	TRIDC1AG032270	TRIDC3AG042820	TRIDC6BG040340	TRIDC4AG024650	TRIDC4AG034430
TRIDC2AG021410	TRIDC6AG045220	TRIDC1AG042640	TRIDC2AG010270	TRIDC1AG043510	TRIDC5AG009500	TRIDC3AG036990	TRIDC3AG039900	TRIDC5AG012270	TRIDC6BG011200	TRIDC2AG079260	TRIDC2AG047550
TRIDC4AG021750	TRIDC4AG018230	TRIDC3AG043970	TRIDC1AG019890	TRIDC7AG054900	TRIDC4AG029660	TRIDC3AG030680	TRIDC4AG009310	TRIDC5AG004910	TRIDC3BG061480	TRIDC3AG034460	TRIDC4AG004430
TRIDC2AG038450	TRIDC5AG040390	TRIDC2AG001700	TRIDC1AG053000	TRIDC5AG058830	TRIDC2AG017220	TRIDC7AG013150	TRIDC2AG007540	TRIDC4AG067220	TRIDC4BG064280	TRIDC4AG059410	TRIDC6AG032200
TRIDC3AG008450	TRIDC2AG064880	TRIDC2AG062950	TRIDC3AG005680	TRIDC1AG022250	TRIDC7AG033350	TRIDC7AG007390	TRIDC5AG077380	TRIDC4AG014100	TRIDC2BG073770	TRIDC3AG013470	TRIDC4AG021880
TRIDC7AG013280	TRIDC5AG077500	TRIDC7AG014780	TRIDC4AG061710	TRIDC7AG006950	TRIDC3AG045850	TRIDC4AG006620	TRIDC4AG015020	TRIDC5AG070920	TRIDC7BG059780	TRIDC7AG068490	TRIDC5AG036260
TRIDC4AG036990	TRIDC5AG050760	TRIDC2AG045800	TRIDC2AG053800	TRIDC3AG024640	TRIDC7AG003160	TRIDC7AG052280	TRIDC7AG029410	TRIDC3AG057660	TRIDC2BG084570	TRIDC6AG026980	TRIDC5AG068750
TRIDC3AG032260	TRIDC1AG010070	TRIDC2AG035600	TRIDC3AG021410	TRIDC3AG036150	TRIDC1AG012170	TRIDC5AG023650	TRIDC3AG003980	TRIDC4AG016700	TRIDC1BG038920	TRIDC4AG006300	TRIDC4AG017020
TRIDC5AG066150	TRIDC3AG031180	TRIDC5AG037490	TRIDC6AG044690	TRIDC7AG018120	TRIDC6AG023570	TRIDC5AG015300	TRIDC6AG025960	TRIDC5AG011270	TRIDC6BG047580	TRIDC6AG012750	TRIDC2AG023670
TRIDC1AG017030	TRIDC4AG035290	TRIDC1AG032540	TRIDC5AG071910	TRIDC3AG032600	TRIDC2AG064840	TRIDC2AG020230	TRIDC1AG041980	TRIDC5AG037220	TRIDC1BG004860	TRIDC7AG048790	TRIDC4AG069330
TRIDC6AG013080	TRIDC3AG012450	TRIDC2AG062700	TRIDC5AG011690	TRIDC2AG050340	TRIDC1AG040260	TRIDC6AG050480	TRIDC3AG047560	TRIDC2AG081010	TRIDC3BG046530	TRIDC1AG061740	TRIDC6AG056020
TRIDC6AG020190	TRIDC2AG036650	TRIDC2AG054450	TRIDC4AG019030	TRIDC1AG036040	TRIDC6AG022230	TRIDC4AG048470	TRIDC5AG030960	TRIDC2AG065250	TRIDC7BG036390	TRIDC3AG066120	TRIDC1AG017240
TRIDC5AG019600	TRIDC1AG050630	TRIDC5AG038830	TRIDC2AG017230	TRIDC7AG052600	TRIDC1AG049250	TRIDC6AG060020	TRIDC7AG055620	TRIDC1AG042400	TRIDC2BG048100	TRIDC2AG067180	TRIDC4AG040770
TRIDC7AG043670	TRIDC1AG003180	TRIDC7AG040120	TRIDC7AG066830	TRIDC5AG062840	TRIDC2AG026380	TRIDC6AG041310	TRIDC3AG002430	TRIDC2AG060240	TRIDC3BG037580	TRIDC3AG016970	TRIDC2AG026870
TRIDC2AG068880	TRIDC2AG016810	TRIDC5AG019990	TRIDC7AG038070	TRIDC1AG030580	TRIDC4AG059630	TRIDC4AG057500	TRIDC1AG042650	TRIDC5AG065560	TRIDC6BG003200	TRIDC4AG001750	TRIDC2AG019510
TRIDC2AG041430	TRIDC6AG021000	TRIDC4AG043460	TRIDC2AG079950	TRIDC3AG016260	TRIDC7AG026000	TRIDC7AG046480	TRIDC4AG072020	TRIDC4AG034630	TRIDC6BG025930	TRIDC5AG057010	TRIDC4AG002630
TRIDC3AG067020	TRIDC2AG029210	TRIDC3AG057100	TRIDC4AG035610	TRIDC2AG006640	TRIDC2AG010840	TRIDC2AG048870	TRIDC4AG051050	TRIDC1AG020540	TRIDC5BG010810	TRIDC2AG016220	TRIDC7AG072340
TRIDC3AG016000	TRIDC7AG014360	TRIDC6AG038550	TRIDC6AG010300	TRIDC6AG049960	TRIDC3AG063630	TRIDC6AG060340	TRIDC6AG024510	TRIDC5AG063260	TRIDC2BG016670	TRIDC3AG068300	TRIDC4AG015810
TRIDC1AG028920	TRIDC2AG081080	TRIDC7AG049730	TRIDC4AG001000	TRIDC2AG031410	TRIDC5AG015900	TRIDC3AG057350	TRIDC3AG065740	TRIDC3AG071530	TRIDC2BG060280	TRIDC7AG063060	TRIDC4AG029170
TRIDC2AG047840	TRIDC4AG039540	TRIDC1AG009820	TRIDC3AG052020	TRIDC6AG007320	TRIDC5AG068940	TRIDC5AG046420	TRIDC7AG057030	TRIDC6AG036890	TRIDC5BG001460	TRIDC3AG022040	TRIDC4AG013500
TRIDC1AG013240	TRIDC3AG049350	TRIDC5AG064430	TRIDC5AG046380	TRIDC3AG033170	TRIDC5AG015910	TRIDC1AG027770	TRIDC3AG012480	TRIDC2AG058490	TRIDC3BG078480	TRIDC1AG033160	TRIDC6AG057050
TRIDC1AG040330	TRIDC6AG040230	TRIDC7AG045610	TRIDC5AG078860	TRIDC5AG064980	TRIDC7AG063610	TRIDC6AG033100	TRIDC5AG059960	TRIDC1AG061470	TRIDC6BG068790	TRIDC5AG058400	TRIDC1AG031740
TRIDC7AG054890	TRIDC6AG008700	TRIDC2AG004220	TRIDC3AG032540	TRIDC6AG026090	TRIDC3AG033310	TRIDC6AG058170	TRIDC2AG014200	TRIDC2AG042600	TRIDC2BG027050	TRIDC6AG013380	TRIDC4AG056180
TRIDC6AG043510	TRIDC5AG007330	TRIDC2AG058640	TRIDC2AG058460	TRIDC2AG014460	TRIDC1AG022250	TRIDC2AG038450	TRIDC2AG019290	TRIDC2AG052080	TRIDC1BG048410	TRIDC2AG064000	TRIDC6AG046430
TRIDC1AG036420	TRIDC5AG054520	TRIDC2AG050400	TRIDC5AG033700	TRIDC3AG002430	TRIDC6AG057470	TRIDC7AG073170	TRIDC2AG007140	TRIDC7AG023580	TRIDC1BG068390	TRIDC5AG061360	TRIDC1AG062230
TRIDC3AG061640	TRIDC3AG000840	TRIDC3AG032890	TRIDC1AG008390	TRIDC6AG026140	TRIDC7AG030810	TRIDC7AG066830	TRIDC6AG003820	TRIDC5AG045150	TRIDC2BG077040	TRIDC7AG026390	TRIDC3AG032270
TRIDC5AG053640	TRIDC7AG047800	TRIDC1AG059460	TRIDC2AG020790	TRIDC6AG014180	TRIDC4AG024620	TRIDC1AG046480	TRIDC4AG059780	TRIDC4AG009910	TRIDC5BG005000	TRIDC1AG041980	TRIDC1AG050320
TRIDC3AG058060	TRIDC4AG043450	TRIDC5AG038750	TRIDC3AG024560	TRIDC4AG030790	TRIDC6AG000070	TRIDC2AG019770	TRIDC1AG006820	TRIDC5AG076650	TRIDC2BG067190	TRIDC6AG026480	TRIDC6AG048070
TRIDC4AG036200	TRIDC2AG062950	TRIDC6AG012970	TRIDC5AG035990	TRIDC7AG033000	TRIDC5AG015930	TRIDC5AG065270	TRIDC2AG007640	TRIDC5AG002380	TRIDC3BG065180	TRIDC2AG032530	TRIDC5AG026900
TRIDC3AG020770	TRIDC4AG003960	TRIDC6AG034950	TRIDC3AG043750	TRIDC2AG045590	TRIDC1AG008050	TRIDC2AG040380	TRIDC5AG019610	TRIDC5AG035680	TRIDC2BG055810	TRIDC3AG020780	TRIDC1AG007410
TRIDC3AG010370	TRIDC2AG032360	TRIDC4AG055870	TRIDC2AG014650	TRIDC1AG059490	TRIDC5AG027180	TRIDC4AG021160	TRIDC6AG055620	TRIDC6AG050440	TRIDC6BG001470	TRIDC3AG054810	TRIDC5AG073550
TRIDC3AG069940	TRIDC4AG028610	TRIDC3AG003150	TRIDC2AG024870	TRIDC2AG045420	TRIDC2AG031410	TRIDC7AG026190	TRIDC4AG030560	TRIDC3AG049630	TRIDC6BG011080	TRIDC1AG009520	TRIDC6AG041190
TRIDC7AG003000	TRIDC1AG048020	TRIDC4AG014850	TRIDC7AG057240	TRIDC2AG063370	TRIDC1AG045790	TRIDC7AG057030	TRIDC7AG009430	TRIDC5AG031020	TRIDC2BG064400	TRIDC3AG036820	TRIDC4AG066050
TRIDC7AG011620	TRIDC5AG039650	TRIDC2AG054240	TRIDC5AG013670	TRIDC7AG048090	TRIDC7AG023830	TRIDC4AG030350	TRIDC2AG075050	TRIDC1AG021440	TRIDC3BG021850	TRIDC6AG034990	TRIDC6AG040390
TRIDC2AG081010	TRIDC5AG041350	TRIDC3AG061020	TRIDC7AG035420	TRIDC6AG013230	TRIDC3AG051070	TRIDC6AG018610	TRIDC4AG017770	TRIDC6AG013650	TRIDC4BG008150	TRIDC5AG029970	TRIDC5AG074540
TRIDC2AG017970	TRIDC2AG063730	TRIDC2AG049500	TRIDC1AG046920	TRIDC4AG041710	TRIDC1AG055260	TRIDC6AG015920	TRIDC4AG052130	TRIDC6AG024000	TRIDC1BG045170	TRIDC4AG017020	TRIDC5AG028480
TRIDC5AG035060	TRIDC2AG072060	TRIDC3AG042200	TRIDC1AG008890	TRIDC2AG032140	TRIDC3AG035990	TRIDC1AG047580	TRIDC1AG011220	TRIDC4AG055460	TRIDC3BG011980	TRIDC4AG069350	TRIDC3AG038290
TRIDC1AG024160	TRIDC1AG011880	TRIDC1AG001800	TRIDC2AG045760	TRIDC7AG023620	TRIDC3AG020430	TRIDC6AG023050	TRIDC2AG076740	TRIDC2AG008760	TRIDC4BG025690	TRIDC2AG072260	TRIDC4AG003000
TRIDC2AG056760	TRIDC3AG032890	TRIDC3AG075540	TRIDC1AG013040	TRIDC7AG023860	TRIDC7AG076580	TRIDC6AG025800	TRIDC1AG026770	TRIDC4AG028280	TRIDC1BG032940	TRIDC3AG050070	TRIDC5AG035400
TRIDC5AG050880	TRIDC7AG068770	TRIDC7AG001030	TRIDC3AG034920	TRIDC4AG012240	TRIDC6AG042030	TRIDC6AG008700	TRIDC2AG047940	TRIDC7AG027320	TRIDC3BG003410	TRIDC5AG074870	TRIDC1AG034310
TRIDC5AG018760	TRIDC6AG040700	TRIDC4AG040980	TRIDC5AG018930	TRIDC1AG001710	TRIDC2AG056240	TRIDC6AG017000	TRIDC3AG010580	TRIDC3AG049330	TRIDC5BG001410	TRIDC4AG026790	TRIDC4AG062670
TRIDC7AG060910	TRIDC4AG023850	TRIDC5AG055380	TRIDC7AG002910	TRIDC5AG001380	TRIDC1AG013920	TRIDC2AG000900	TRIDC5AG019350	TRIDC1AG040960	TRIDC3BG087720	TRIDC1AG013730	TRIDC7AG064320
TRIDC3AG074990	TRIDC1AG065460	TRIDC5AG057590	TRIDC1AG046590	TRIDC5AG039390	TRIDC5AG027980	TRIDC1AG030820	TRIDC5AG059620	TRIDC2AG021500	TRIDC3BG058830	TRIDC7AG061760	TRIDC2AG045610
TRIDC1AG051440	TRIDC1AG037090	TRIDC5AG032040	TRIDC6AG023990	TRIDC1AG059280	TRIDC1AG035140	TRIDC5AG011360	TRIDC3AG006420	TRIDC3AG003150	TRIDC3BG006960	TRIDC1AG013790	TRIDC6AG008700
TRIDC2AG072760	TRIDC7AG011770	TRIDC3AG061570	TRIDC5AG003850	TRIDC3AG003150	TRIDC5AG026750	TRIDC4AG061250	TRIDC1AG065260	TRIDC4AG023000	TRIDC3BG010730	TRIDC5AG068530	TRIDC7AG022840
TRIDC6AG042840	TRIDC4AG024490	TRIDC5AG043980	TRIDC7AG020780	TRIDC2AG015310	TRIDC4AG069700	TRIDC7AG017050	TRIDC4AG061250	TRIDC3AG019810	TRIDC6BG042380	TRIDC7AG011390	TRIDC7AG074240
TRIDC5AG037050	TRIDC6AG021270	TRIDC2AG035040	TRIDC1AG024670	TRIDC6AG045420	TRIDC7AG035020	TRIDC7AG031820	TRIDC4AG047350	TRIDC7AG014780	TRIDC2BG016820	TRIDC2AG029570	TRIDC5AG026380
TRIDC7AG038420	TRIDC1AG051660	TRIDC3AG046230	TRIDC3AG005460	TRIDC1AG055050	TRIDC4AG025010	TRIDC2AG080730	TRIDC2AG030190	TRIDC7AG039550	TRIDC4BG024480	TRIDC4AG050540	TRIDC1AG025630
TRIDC6AG045220	TRIDC4AG021440	TRIDC7AG070620	TRIDC1AG030490	TRIDC4AG033090	TRIDC2AG060400	TRIDC7AG048770	TRIDC4AG069330	TRIDC6AG039240	TRIDC2BG067860	TRIDC4AG041630	TRIDC3AG034260
TRIDC4AG006220	TRIDC1AG002050	TRIDC7AG035260	TRIDC6AG048200	TRIDC3AG006750	TRIDC2AG029320	TRIDC5AG017840	TRIDC3AG038050	TRIDC7AG048900	TRIDC6BG047720	TRIDC7AG043120	TRIDC5AG041840
TRIDC5AG001270	TRIDC2AG007790	TRIDC6AG015350	TRIDC2AG054410	TRIDC2AG013520	TRIDC6AG011900	TRIDC4AG018030	TRIDC5AG007540	TRIDC1AG013380	TRIDC2BG074580	TRIDC4AG017550	TRIDC2AG075760
TRIDC4AG053170	TRIDC2AG068880	TRIDC7AG026380	TRIDC2AG066680	TRIDC5AG030020	TRIDC2AG078440	TRIDC6AG017420	TRIDC6AG008740	TRIDC1AG065100	TRIDC2BG041630	TRIDC3AG046720	TRIDC7AG031280
TRIDC1AG009920	TRIDC6AG026240	TRIDC7AG065970	TRIDC6AG000870	TRIDC6AG019590	TRIDC6AG053970	TRIDC5AG047410	TRIDC7AG053780	TRIDC1AG048550	TRIDC3BG002880	TRIDC7AG051030	TRIDC4AG038910
TRIDC5AG041560	TRIDC1AG050490	TRIDC2AG039690	TRIDC5AG068310	TRIDC1AG047830	TRIDC5AG042060	TRIDC1AG002630	TRIDC4AG021390	TRIDC5AG041480	TRIDC2BG085320	TRIDC1AG060190	TRIDC4AG019900
TRIDC4AG030320	TRIDC1AG009820	TRIDC2AG014300	TRIDC7AG034400	TRIDC5AG004560	TRIDC3AG053700	TRIDC1AG002470	TRIDC7AG007390	TRIDC5AG073760	TRIDC7BG060760	TRIDC4AG040530	TRIDC4AG050540
TRIDC2AG024950	TRIDC6AG003460	TRIDC3AG027550	TRIDC7AG011930	TRIDC5AG031690	TRIDC4AG065860	TRIDC2AG016640	TRIDC3AG059310	TRIDC4AG014960	TRIDC3BG074660	TRIDC2AG040830	TRIDC2AG076090
TRIDC3AG007510	TRIDC6AG045570	TRIDC7AG049780	TRIDC7AG009690	TRIDC3AG040900	TRIDC4AG019810	TRIDC7AG024390	TRIDC5AG036000	TRIDC2AG028390	TRIDC4BG005060	TRIDC2AG066270	TRIDC1AG033160
TRIDC3AG075300	TRIDC4AG052220	TRIDC4AG056800	TRIDC2AG004040	TRIDC4AG027950	TRIDC2AG003860	TRIDC3AG063160	TRIDC5AG011530	TRIDC2AG009470	TRIDC5BG048870	TRIDC5AG021660	TRIDC5AG067420
TRIDC3AG012070	TRIDC2AG021580	TRIDC2AG033060	TRIDC3AG034120	TRIDC2AG038030	TRIDC2AG004380	TRIDC5AG024190	TRIDC4AG022960	TRIDC6AG000160	TRIDC7BG037610	TRIDC2AG077750	TRIDC4AG056850
TRIDC2AG045500	TRIDC5AG067400	TRIDC6AG013230	TRIDC2AG004200	TRIDC4AG002410	TRIDC2AG011680	TRIDC4AG032890	TRIDC2AG045590	TRIDC2AG031170	TRIDC7BG028860	TRIDC5AG053720	TRIDC3AG017280
TRIDC5AG019660	TRIDC4AG007960	TRIDC7AG077090	TRIDC2AG018850	TRIDC3AG068480	TRIDC7AG017020	TRIDC4AG014300	TRIDC4AG013490	TRIDC7AG013010	TRIDC2BG060360	TRIDC5AG029460	TRIDC5AG002520
TRIDC2AG011680	TRIDC6AG057230	TRIDC1AG005350	TRIDC3AG067020	TRIDC5AG057660	TRIDC5AG022730	TRIDC3AG043550	TRIDC2AG059470	TRIDC3AG048640	TRIDC1BG044010	TRIDC4AG008580	TRIDC2AG066730
TRIDC3AG062350	TRIDC4AG050480	TRIDC7AG070670	TRIDC5AG023510	TRIDC7AG056870	TRIDC1AG007870	TRIDC5AG033870	TRIDC6AG028680	TRIDC5AG062070	TRIDC3BG039660	TRIDC3AG004610	TRIDC4AG012390
TRIDC2AG025540	TRIDC7AG027290	TRIDC4AG036700	TRIDC5AG036170	TRIDC2AG072050	TRIDC2AG026150	TRIDC1AG022180	TRIDC5AG067400	TRIDC6AG020260	TRIDC7BG060740	TRIDC2AG008130	TRIDC4AG042990
TRIDC1AG049260	TRIDC2AG038800	TRIDC2AG033400	TRIDC1AG048690	TRIDC2AG055700	TRIDC6AG033580	TRIDC4AG042990	TRIDC3AG043810	TRIDC1AG038120	TRIDC6BG039190	TRIDC2AG054090	TRIDC7AG029260
TRIDC5AG018210	TRIDC1AG048940	TRIDC5AG025630	TRIDC4AG004440	TRIDC7AG030010	TRIDC6AG035060	TRIDC6AG024510	TRIDC7AG054580	TRIDC5AG075540	TRIDC3BG020330	TRIDC6AG048350	TRIDC1AG011630
TRIDC3AG051010	TRIDC1AG055150	TRIDC7AG027290	TRIDC4AG060350	TRIDC2AG059080	TRIDC5AG069750	TRIDC3AG038390	TRIDC5AG039200	TRIDC2AG009520	TRIDC2BG025790	TRIDC6AG035520	TRIDC7AG023700
TRIDC4AG023950	TRIDC1AG047580	TRIDC4AG013600	TRIDC5AG028030	TRIDC5AG059190	TRIDC1AG036420	TRIDC3AG031370	TRIDC5AG049310	TRIDC1AG064440	TRIDC3BG083460	TRIDC2AG025260	TRIDC7AG003520
TRIDC3AG012890	TRIDC5AG029970	TRIDC6AG007700	TRIDC1AG023040	TRIDC5AG047950	TRIDC7AG022760	TRIDC4AG049330	TRIDC5AG028010	TRIDC5AG045170	TRIDC6BG027030	TRIDC7AG049580	TRIDC3AG021620
TRIDC6AG012190	TRIDC1AG059490	TRIDC2AG052080	TRIDC3AG001080	TRIDC1AG033140	TRIDC2AG033400	TRIDC5AG075650	TRIDC2AG072060	TRIDC3AG033560	TRIDC5BG064270	TRIDC2AG048730	TRIDC4AG014120
TRIDC2AG059340	TRIDC6AG056910	TRIDC7AG060900	TRIDC4AG053680	TRIDC1AG051510	TRIDC5AG074040	TRIDC2AG024380	TRIDC5AG015800	TRIDC5AG010550	TRIDC3BG032880	TRIDC5AG025620	TRIDC2AG014060
TRIDC2AG004380	TRIDC1AG004670	TRIDC7AG056190	TRIDC3AG026690	TRIDC3AG061110	TRIDC5AG026160	TRIDC7AG029410	TRIDC2AG040950	TRIDC5AG043420	TRIDC4BG061850	TRIDC3AG029550	TRIDC1AG028390
TRIDC1AG039710	TRIDC2AG072490	TRIDC1AG017850	TRIDC1AG061160	TRIDC3AG032490	TRIDC1AG020290	TRIDC1AG012660	TRIDC2AG028390	TRIDC6AG033460	TRIDC6BG062620	TRIDC7AG038120	TRIDC7AG017470
TRIDC7AG025300	TRIDC1AG014620	TRIDC7AG057250	TRIDC2AG066050	TRIDC2AG077130	TRIDC1AG024000	TRIDC6AG052580	TRIDC1AG007170	TRIDC5AG043900	TRIDC2BG059810	TRIDC1AG054100	TRIDC3AG038960
TRIDC2AG006090	TRIDC3AG075040	TRIDC1AG015880	TRIDC4AG042470	TRIDC2AG073110	TRIDC6AG041190	TRIDC1AG010570	TRIDC5AG010580	TRIDC7AG015490	TRIDC6BG066620	TRIDC2AG030940	TRIDC3AG041500
TRIDC2AG081050	TRIDC1AG042470	TRIDC2AG054360	TRIDC1AG059550	TRIDC4AG021740	TRIDC4AG018100	TRIDC1AG013790	TRIDC7AG031420	TRIDC6AG059460	TRIDC5BG083480	TRIDC6AG019480	TRIDC3AG026690
TRIDC2AG041120	TRIDC2AG074110	TRIDC6AG015870	TRIDC5AG040630	TRIDC5AG008260	TRIDC6AG021900	TRIDC7AG001500	TRIDC3AG035890	TRIDC3AG052750	TRIDC5BG004370	TRIDC2AG007790	TRIDC1AG058430
TRIDC2AG022600	TRIDC6AG040070	TRIDC5AG008580	TRIDC6AG047740	TRIDC4AG018030	TRIDC3AG040260	TRIDC7AG003520	TRIDC2AG042600	TRIDC5AG028820	TRIDC5BG062810	TRIDC4AG040020	TRIDC2AG048160
TRIDC2AG030510	TRIDC5AG064440	TRIDC2AG026910	TRIDC4AG031420	TRIDC4AG009350	TRIDC1AG014470	TRIDC1AG023040	TRIDC4AG043480	TRIDC3AG000710	TRIDC6BG061160	TRIDC5AG036260	TRIDC7AG039210
TRIDC7AG069820	TRIDC7AG054310	TRIDC5AG058960	TRIDC4AG023240	TRIDC5AG033250	TRIDC5AG052450	TRIDC1AG039170	TRIDC5AG069280	TRIDC1AG029760	TRIDC2BG050840	TRIDC3AG009310	TRIDC6AG037180
TRIDC5AG032520	TRIDC6AG044480	TRIDC6AG028850	TRIDC6AG008310	TRIDC6AG046920	TRIDC6AG021050	TRIDC4AG034640	TRIDC2AG075760	TRIDC1AG061030	TRIDC3BG023500	TRIDC1AG017300	TRIDC1AG048700
TRIDC2AG065100	TRIDC5AG028030	TRIDC3AG025230	TRIDC5AG059160	TRIDC7AG032100	TRIDC7AG028470	TRIDC5AG009950	TRIDC1AG048690	TRIDC4AG013440	TRIDC3BG053440	TRIDC2AG030660	TRIDC3AG006580
TRIDC6AG034950	TRIDC5AG022540	TRIDC4AG000170	TRIDC7AG021450	TRIDC7AG044780	TRIDC1AG053620	TRIDC6AG001800	TRIDC5AG029270	TRIDC7AG048740	TRIDC6BG042770	TRIDC5AG012820	TRIDC7AG010370
TRIDC4AG005050	TRIDC7AG052540	TRIDC6AG026140	TRIDC6AG044960	TRIDC1AG022170	TRIDC6AG047260	TRIDC2AG011860	TRIDC1AG054100	TRIDC5AG049950	TRIDC6BG007820	TRIDC1AG015610	TRIDC2AG039350
TRIDC7AG060320	TRIDC6AG047020	TRIDC1AG009710	TRIDC6AG050310	TRIDC6AG020030	TRIDC6AG041800	TRIDC1AG019430	TRIDC4AG060350	TRIDC2AG055500	TRIDC7BG017120	TRIDC6AG051690	TRIDC2AG023350
TRIDC5AG067610	TRIDC3AG027270	TRIDC4AG000390	TRIDC4AG000720	TRIDC7AG044430	TRIDC1AG043110	TRIDC7AG021620	TRIDC1AG035420	TRIDC4AG058820	TRIDC7BG025970	TRIDC5AG042510	TRIDC2AG067850
TRIDC1AG026360	TRIDC4AG026880	TRIDC1AG042470	TRIDC5AG012630	TRIDC6AG008740	TRIDC3AG032590	TRIDC6AG040920	TRIDC3AG058700	TRIDC1AG028950	TRIDC2BG088510	TRIDC1AG065010	TRIDC2AG081250
TRIDC2AG025380	TRIDC1AG017970	TRIDC4AG045110	TRIDC3AG050570	TRIDC7AG011770	TRIDC7AG063070	TRIDC6AG050720	TRIDC3AG035910	TRIDC3AG009920	TRIDC5BG031230	TRIDC1AG061720	TRIDC4AG001680
TRIDC4AG027770	TRIDC1AG006270	TRIDC7AG071820	TRIDC1AG025370	TRIDC1AG009540	TRIDC7AG059470	TRIDC1AG026770	TRIDC4AG060250	TRIDC2AG063490	TRIDC2BG017770	TRIDC4AG027290	TRIDC4AG005900
TRIDC5AG004090	TRIDC5AG033960	TRIDC4AG060220	TRIDC2AG076490	TRIDC3AG013910	TRIDC7AG020730	TRIDC5AG065630	TRIDC7AG051430	TRIDC4AG019550	TRIDC3BG000340	TRIDC4AG015570	TRIDC3AG072550
TRIDC6AG049060	TRIDC5AG055980	TRIDC4AG006980	TRIDC3AG022980	TRIDC4AG013200	TRIDC3AG002250	TRIDC7AG053780	TRIDC5AG062560	TRIDC1AG017850	TRIDC2BG075030	TRIDC3AG057660	TRIDC2AG052860
TRIDC1AG022310	TRIDC1AG040900	TRIDC5AG076100	TRIDC2AG007830	TRIDC7AG026780	TRIDC2AG023940	TRIDC2AG070290	TRIDC6AG048430	TRIDC2AG047850	TRIDC2BG042710	TRIDC4AG033650	TRIDC2AG020420
TRIDC5AG004590	TRIDC2AG080320	TRIDC4AG062730	TRIDC7AG066620	TRIDC7AG010470	TRIDC2AG043890	TRIDC2AG075400	TRIDC1AG017850	TRIDC2AG081770	TRIDC5BG036220	TRIDC5AG059150	TRIDC3AG012640
TRIDC3AG057550	TRIDC6AG019930	TRIDC1AG018160	TRIDC6AG040170	TRIDC4AG012390	TRIDC5AG064260	TRIDC6AG007520	TRIDC2AG014460	TRIDC2AG049310	TRIDC6BG020340	TRIDC5AG064700	TRIDC7AG026070
TRIDC3AG064280	TRIDC2AG080700	TRIDC7AG015690	TRIDC3AG014420	TRIDC5AG038570	TRIDC4AG017710	TRIDC5AG056300	TRIDC4AG007800	TRIDC3AG034200	TRIDC5BG062060	TRIDC3AG053000	TRIDC3AG061990
TRIDC5AG032840	TRIDC2AG002300	TRIDC7AG035020	TRIDC7AG043950	TRIDC4AG018210	TRIDC2AG034880	TRIDC5AG063360	TRIDC3AG042980	TRIDC1AG025910	TRIDC4BG010840	TRIDC5AG062840	TRIDC4AG010000
TRIDC5AG030220	TRIDC7AG001530	TRIDC7AG024620	TRIDC1AG033360	TRIDC6AG046470	TRIDC2AG040340	TRIDC3AG039240	TRIDC2AG028520	TRIDC2AG038430	TRIDC7BG021200	TRIDC5AG077410	TRIDC7AG034870
TRIDC4AG023910	TRIDC2AG035650	TRIDC6AG021900	TRIDC1AG059620	TRIDC3AG064480	TRIDC4AG013950	TRIDC2AG079790	TRIDC3AG032190	TRIDC6AG043130	TRIDC1BG038470	TRIDC3AG020260	TRIDC6AG035620
TRIDC7AG049630	TRIDC7AG016820	TRIDC3AG029370	TRIDC3AG063630	TRIDC5AG025370	TRIDC7AG050050	TRIDC7AG061320	TRIDC7AG062300	TRIDC7AG021090	TRIDC6BG062860	TRIDC1AG014000	TRIDC1AG042740
TRIDC2AG050540	TRIDC5AG007550	TRIDC3AG010710	TRIDC5AG008020	TRIDC7AG044030	TRIDC5AG032680	TRIDC2AG030210	TRIDC6AG036350	TRIDC1AG027240	TRIDC1BG037690	TRIDC7AG027610	TRIDC3AG018800
TRIDC1AG016730	TRIDC7AG035780	TRIDC4AG060400	TRIDC7AG017020	TRIDC5AG029600	TRIDC6AG015140	TRIDC2AG021820	TRIDC1AG013380	TRIDC2AG030600	TRIDC3BG000740	TRIDC2AG032920	TRIDC4AG021160
TRIDC4AG012760	TRIDC7AG044610	TRIDC2AG033710	TRIDC2AG017640	TRIDC7AG057240	TRIDC1AG023740	TRIDC1AG006660	TRIDC1AG004410	TRIDC2AG047190	TRIDC6BG042500	TRIDC5AG029080	TRIDC5AG041590
TRIDC2AG011460	TRIDC2AG066280	TRIDC7AG011620	TRIDC3AG010940	TRIDC7AG026380	TRIDC6AG018270	TRIDC2AG038430	TRIDC4AG005110	TRIDC3AG052890	TRIDC2BG078670	TRIDC6AG048070	TRIDC3AG052900
TRIDC2AG056360	TRIDC6AG020520	TRIDC5AG047260	TRIDC6AG045180	TRIDC5AG038560	TRIDC1AG045670	TRIDC4AG046230	TRIDC5AG028060	TRIDC3AG022240	TRIDC3BG003360	TRIDC3AG020210	TRIDC4AG042000
TRIDC4AG020190	TRIDC7AG031570	TRIDC2AG075260	TRIDC4AG071990	TRIDC5AG039540	TRIDC7AG054900	TRIDC2AG028520	TRIDC6AG030230	TRIDC5AG013430	TRIDC2BG005920	TRIDC4AG001510	TRIDC5AG055290
TRIDC7AG060560	TRIDC4AG011450	TRIDC5AG062840	TRIDC7AG075690	TRIDC3AG049330	TRIDC5AG037680	TRIDC5AG039310	TRIDC7AG067020	TRIDC5AG039300	TRIDC1BG064990	TRIDC1AG027040	TRIDC5AG019760
TRIDC6AG028100	TRIDC4AG034740	TRIDC5AG010920	TRIDC3AG064470	TRIDC5AG073210	TRIDC3AG026140	TRIDC7AG040670	TRIDC3AG034280	TRIDC3AG030790	TRIDC5BG073040	TRIDC4AG034200	TRIDC3AG053720
TRIDC7AG023110	TRIDC6AG044320	TRIDC3AG019240	TRIDC4AG000390	TRIDC1AG018290	TRIDC6AG028830	TRIDC4AG056940	TRIDC7AG014020	TRIDC2AG032580	TRIDC2BG043670	TRIDC4AG016000	TRIDC4AG040850
TRIDC2AG073690	TRIDC5AG064180	TRIDC1AG044950	TRIDC2AG060450	TRIDC2AG059180	TRIDC3AG058690	TRIDC5AG018450	TRIDC6AG014540	TRIDC4AG055990	TRIDC2BG031500	TRIDC4AG012710	TRIDC5AG045680
TRIDC2AG053180	TRIDC2AG039030	TRIDC1AG013380	TRIDC7AG031040	TRIDC1AG038960	TRIDC1AG045920	TRIDC6AG023960	TRIDC6AG050480	TRIDC2AG028630	TRIDC3BG086720	TRIDC3AG053310	TRIDC2AG025120
TRIDC1AG013670	TRIDC2AG047030	TRIDC7AG072790	TRIDC5AG007660	TRIDC3AG052830	TRIDC7AG000030	TRIDC6AG052370	TRIDC7AG023580	TRIDC6AG033370	TRIDC4BG034550	TRIDC2AG077250	TRIDC5AG051610
TRIDC2AG057980	TRIDC1AG046600	TRIDC1AG048940	TRIDC6AG015890	TRIDC7AG065210	TRIDC4AG011120	TRIDC3AG009900	TRIDC1AG002780	TRIDC2AG068200	TRIDC5BG037340	TRIDC3AG041090	TRIDC7AG032670
TRIDC4AG055600	TRIDC7AG002170	TRIDC4AG018230	TRIDC3AG047020	TRIDC4AG014850	TRIDC5AG008860	TRIDC3AG034280	TRIDC2AG034510	TRIDC1AG020790	TRIDC2BG053570	TRIDC1AG017390	TRIDC3AG041990
TRIDC2AG064520	TRIDC3AG022040	TRIDC7AG041980	TRIDC2AG000870	TRIDC3AG000820	TRIDC2AG059080	TRIDC1AG013070	TRIDC7AG057680	TRIDC3AG033120	TRIDC3BG003790	TRIDC4AG060220	TRIDC7AG046610
TRIDC2AG060450	TRIDC1AG047740	TRIDC4AG024490	TRIDC7AG000860	TRIDC4AG035290	TRIDC4AG066330	TRIDC4AG031540	TRIDC3AG039400	TRIDC4AG007740	TRIDC3BG056890	TRIDC4AG023940	TRIDC1AG044320
TRIDC4AG026860	TRIDC3AG004640	TRIDC1AG029280	TRIDC5AG042230	TRIDC2AG049650	TRIDC7AG036280	TRIDC3AG051610	TRIDC1AG041790	TRIDC4AG054880	TRIDC2BG072960	TRIDC4AG043370	TRIDC2AG010270
TRIDC7AG023730	TRIDC7AG021190	TRIDC1AG033280	TRIDC6AG034520	TRIDC6AG009380	TRIDC3AG024340	TRIDC6AG012720	TRIDC3AG006580	TRIDC7AG055980	TRIDC2BG051750	TRIDC2AG051020	TRIDC5AG008180
TRIDC3AG070120	TRIDC3AG034250	TRIDC4AG003960	TRIDC3AG044840	TRIDC4AG031810	TRIDC2AG066760	TRIDC4AG035300	TRIDC2AG021150	TRIDC5AG005850	TRIDC7BG075300	TRIDC7AG028660	TRIDC5AG025660
TRIDC1AG010370	TRIDC1AG065260	TRIDC4AG035020	TRIDC2AG018530	TRIDC7AG052490	TRIDC3AG035580	TRIDC3AG009690	TRIDC2AG073760	TRIDC1AG051860	TRIDC2BG040760	TRIDC7AG027370	TRIDC7AG032360
TRIDC3AG013910	TRIDC2AG048160	TRIDC2AG024810	TRIDC5AG042050	TRIDC2AG059840	TRIDC4AG063810	TRIDC1AG021400	TRIDC5AG071670	TRIDC5AG035040	TRIDC5BG043640	TRIDC7AG026380	TRIDC5AG072430
TRIDC4AG033180	TRIDC5AG037210	TRIDC3AG033010	TRIDC5AG005640	TRIDC2AG021740	TRIDC3AG024870	TRIDC1AG047830	TRIDC2AG020720	TRIDC6AG047180	TRIDC3BG083510	TRIDC3AG043470	TRIDC4AG053550
TRIDC5AG045610	TRIDC1AG034820	TRIDC5AG068930	TRIDC2AG068330	TRIDC7AG027420	TRIDC2AG007640	TRIDC2AG019370	TRIDC4AG071970	TRIDC2AG021350	TRIDC7BG075180	TRIDC3AG075700	TRIDC4AG072160
TRIDC3AG029550	TRIDC6AG025640	TRIDC4AG054400	TRIDC5AG041570	TRIDC3AG074790	TRIDC3AG036800	TRIDC2AG075760	TRIDC7AG010370	TRIDC1AG037280	TRIDC5BG028920	TRIDC7AG019370	TRIDC7AG064930
TRIDC7AG062610	TRIDC5AG008660	TRIDC4AG028910	TRIDC6AG014540	TRIDC4AG012180	TRIDC4AG025030	TRIDC3AG041220	TRIDC4AG009920	TRIDC2AG024810	TRIDC4BG032250	TRIDC7AG050370	TRIDC1AG038910
TRIDC5AG029150	TRIDC1AG035660	TRIDC1AG061510	TRIDC2AG054320	TRIDC7AG060500	TRIDC6AG040330	TRIDC7AG064600	TRIDC4AG018100	TRIDC4AG056030	TRIDC4BG040050	TRIDC3AG025390	TRIDC7AG067020
TRIDC4AG018230	TRIDC1AG005000	TRIDC5AG016180	TRIDC3AG032510	TRIDC2AG003860	TRIDC5AG011330	TRIDC1AG015920	TRIDC4AG057740	TRIDC5AG033970	TRIDC7BG034260	TRIDC3AG002120	TRIDC2AG021540
TRIDC6AG039000	TRIDC2AG040920	TRIDC5AG025940	TRIDC2AG022730	TRIDC1AG026030	TRIDC1AG001610	TRIDC2AG043900	TRIDC7AG056280	TRIDC5AG013050	TRIDC2BG027420	TRIDC5AG040090	TRIDC6AG026640
TRIDC6AG032420	TRIDC5AG024970	TRIDC6AG034420	TRIDC3AG057350	TRIDC3AG004010	TRIDC5AG007270	TRIDC7AG006160	TRIDC5AG075470	TRIDC4AG040430	TRIDC5BG059460	TRIDC1AG041100	TRIDC7AG058640
TRIDC2AG026580	TRIDC7AG019350	TRIDC2AG012910	TRIDC7AG057990	TRIDC4AG025500	TRIDC1AG021680	TRIDC5AG021970	TRIDC7AG045500	TRIDC1AG056480	TRIDC5BG074490	TRIDC4AG011440	TRIDC2AG054550
TRIDC7AG015870	TRIDC3AG041390	TRIDC2AG022470	TRIDC6AG029070	TRIDC5AG019530	TRIDC2AG021320	TRIDC5AG036040	TRIDC2AG038330	TRIDC4AG013900	TRIDC4BG005420	TRIDC6AG007700	TRIDC1AG016700
TRIDC4AG023830	TRIDC3AG067780	TRIDC3AG036010	TRIDC7AG031710	TRIDC5AG041350	TRIDC4AG048360	TRIDC2AG040830	TRIDC1AG013630	TRIDC1AG012190	TRIDC5BG067150	TRIDC2AG005350	TRIDC5AG047370
TRIDC7AG046560	TRIDC4AG012990	TRIDC2AG052860	TRIDC3AG043610	TRIDC5AG017800	TRIDC5AG064900	TRIDC2AG012290	TRIDC3AG001010	TRIDC3AG025390	TRIDC1BG050290	TRIDC6AG058710	TRIDC7AG056240
TRIDC5AG021750	TRIDC2AG045500	TRIDC1AG034230	TRIDC2AG077380	TRIDC5AG042730	TRIDC6AG003020	TRIDC5AG054300	TRIDC1AG055010	TRIDC2AG060680	TRIDC7BG038510	TRIDC2AG064880	TRIDC5AG020540
TRIDC4AG030540	TRIDC2AG073690	TRIDC5AG008910	TRIDC2AG063570	TRIDC5AG040080	TRIDC7AG002890	TRIDC2AG060620	TRIDC2AG080700	TRIDC7AG065190	TRIDC3BG058760	TRIDC6AG007420	TRIDC5AG038050
TRIDC1AG039330	TRIDC5AG052350	TRIDC2AG070530	TRIDC7AG059110	TRIDC6AG010920	TRIDC1AG053750	TRIDC3AG066960	TRIDC6AG020500	TRIDC2AG027050	TRIDC2BG024300	TRIDC3AG017410	TRIDC7AG066150
TRIDC1AG039610	TRIDC3AG022930	TRIDC4AG000750	TRIDC3AG075420	TRIDC6AG052520	TRIDC4AG011350	TRIDC2AG072780	TRIDC3AG034610	TRIDC1AG009640	TRIDC6BG027630	TRIDC7AG026650	TRIDC5AG054380
TRIDC5AG017030	TRIDC6AG024230	TRIDC4AG015410	TRIDC2AG007790	TRIDC7AG072650	TRIDC6AG040430	TRIDC6AG015480	TRIDC5AG075340	TRIDC7AG076860	TRIDC6BG001350	TRIDC3AG002200	TRIDC7AG068700
TRIDC6AG010440	TRIDC4AG013450	TRIDC1AG049060	TRIDC6AG019420	TRIDC1AG027510	TRIDC3AG036510	TRIDC5AG060230	TRIDC2AG016530	TRIDC4AG054490	TRIDC3BG003090	TRIDC1AG065100	TRIDC2AG015420
TRIDC4AG038070	TRIDC3AG010360	TRIDC7AG022000	TRIDC6AG002120	TRIDC4AG023640	TRIDC7AG000600	TRIDC1AG024740	TRIDC2AG076890	TRIDC2AG008870	TRIDC6BG024890	TRIDC7AG014510	TRIDC5AG014170
TRIDC1AG026330	TRIDC1AG056410	TRIDC4AG023940	TRIDC2AG046020	TRIDC6AG049160	TRIDC7AG044300	TRIDC3AG042640	TRIDC2AG077550	TRIDC1AG052680	TRIDC7BG025680	TRIDC4AG028560	TRIDC2AG064430
TRIDC6AG048200	TRIDC4AG040570	TRIDC2AG004380	TRIDC3AG016620	TRIDC4AG011120	TRIDC5AG056390	TRIDC4AG060120	TRIDC6AG052380	TRIDC1AG037380	TRIDC3BG002460	TRIDC2AG023670	TRIDC6AG056320
TRIDC6AG059490	TRIDC7AG019880	TRIDC5AG042030	TRIDC4AG067860	TRIDC4AG048470	TRIDC6AG041820	TRIDC6AG049060	TRIDC4AG065850	TRIDC4AG021370	TRIDC2BG011990	TRIDC3AG009930	TRIDC1AG054350
TRIDC4AG007680	TRIDC3AG002420	TRIDC1AG063220	TRIDC4AG042290	TRIDC6AG008120	TRIDC3AG003150	TRIDC6AG037060	TRIDC7AG056470	TRIDC3AG032890	TRIDC4BG003820	TRIDC6AG057430	TRIDC7AG013490
TRIDC1AG012560	TRIDC7AG060900	TRIDC4AG056920	TRIDC4AG048360	TRIDC4AG006210	TRIDC1AG023300	TRIDC1AG055010	TRIDC3AG026790	TRIDC4AG009750	TRIDC3BG013910	TRIDC6AG004490	TRIDC5AG072160
TRIDC2AG058500	TRIDC6AG014990	TRIDC4AG030260	TRIDC1AG040090	TRIDC2AG064510	TRIDC2AG033970	TRIDC4AG042630	TRIDC3AG049660	TRIDC2AG058770	TRIDC4BG053950	TRIDC7AG047480	TRIDC1AG035270
TRIDC2AG040860	TRIDC7AG066800	TRIDC7AG054990	TRIDC4AG031690	TRIDC2AG022420	TRIDC6AG021420	TRIDC2AG063510	TRIDC3AG042410	TRIDC6AG019930	TRIDC3BG058580	TRIDC6AG043030	TRIDC6AG001410
TRIDC6AG059350	TRIDC4AG031330	TRIDC6AG054880	TRIDC3AG028190	TRIDC3AG029090	TRIDC5AG030850	TRIDC5AG073590	TRIDC7AG056700	TRIDC3AG012210	TRIDC6BG044030	TRIDC7AG072920	TRIDC6AG061440
TRIDC3AG035200	TRIDC5AG004210	TRIDC1AG027680	TRIDC5AG065860	TRIDC3AG017800	TRIDC7AG052490	TRIDC7AG043930	TRIDC7AG068400	TRIDC3AG038460	TRIDC1BG057750	TRIDC7AG003520	TRIDC4AG018150
TRIDC4AG043570	TRIDC7AG003160	TRIDC2AG023940	TRIDC6AG010870	TRIDC1AG024000	TRIDC1AG050730	TRIDC3AG055680	TRIDC7AG068670	TRIDC7AG023690	TRIDC7BG030050	TRIDC1AG042640	TRIDC5AG063470
TRIDC2AG000740	TRIDC1AG029280	TRIDC5AG047550	TRIDC1AG052540	TRIDC2AG010240	TRIDC5AG010500	TRIDC5AG036970	TRIDC2AG027350	TRIDC6AG024230	TRIDC4BG058510	TRIDC1AG013800	TRIDC7AG031320
TRIDC6AG058730	TRIDC5AG036520	TRIDC5AG030850	TRIDC5AG073590	TRIDC4AG004780	TRIDC1AG044070	TRIDC3AG016620	TRIDC2AG016640	TRIDC6AG057260	TRIDC5BG075480	TRIDC4AG061500	TRIDC7AG070670
TRIDC6AG032670	TRIDC7AG019270	TRIDC5AG006900	TRIDC7AG035760	TRIDC3AG056630	TRIDC3AG006530	TRIDC6AG060070	TRIDC6AG030120	TRIDC2AG009370	TRIDC7BG016980	TRIDC7AG058640	TRIDC3AG025790
TRIDC2AG045360	TRIDC5AG017800	TRIDC5AG062030	TRIDC6AG004160	TRIDC5AG029690	TRIDC6AG040380	TRIDC3AG049680	TRIDC2AG064010	TRIDC3AG037300	TRIDC6BG056600	TRIDC7AG026490	TRIDC5AG059040
TRIDC7AG010380	TRIDC2AG056760	TRIDC7AG069820	TRIDC5AG073680	TRIDC4AG063810	TRIDC7AG059520	TRIDC6AG031050	TRIDC3AG014280	TRIDC1AG016950	TRIDC6BG069310	TRIDC4AG060100	TRIDC6AG008760
TRIDC4AG027360	TRIDC1AG039360	TRIDC1AG050130	TRIDC2AG062550	TRIDC3AG031290	TRIDC2AG015310	TRIDC2AG065420	TRIDC6AG046630	TRIDC7AG013490	TRIDC3BG024640	TRIDC2AG053530	TRIDC4AG035850
TRIDC5AG046930	TRIDC1AG020290	TRIDC1AG061930	TRIDC4AG016290	TRIDC2AG029410	TRIDC7AG012680	TRIDC4AG018640	TRIDC2AG056480	TRIDC2AG044300	TRIDC1BG042030	TRIDC3AG041500	TRIDC1AG029660
TRIDC1AG043180	TRIDC7AG027410	TRIDC4AG014220	TRIDC5AG069210	TRIDC5AG012630	TRIDC1AG053510	TRIDC4AG053200	TRIDC5AG044170	TRIDC4AG056080	TRIDC5BG024660	TRIDC6AG040100	TRIDC4AG060350
TRIDC2AG052700	TRIDC2AG037660	TRIDC5AG073540	TRIDC1AG038420	TRIDC6AG008520	TRIDC6AG051800	TRIDC6AG019220	TRIDC5AG033110	TRIDC7AG019650	TRIDC5BG024560	TRIDC7AG022840	TRIDC1AG064900
TRIDC7AG005830	TRIDC2AG015410	TRIDC1AG008050	TRIDC6AG035740	TRIDC3AG030370	TRIDC4AG029170	TRIDC7AG027330	TRIDC5AG054470	TRIDC2AG025780	TRIDC4BG012300	TRIDC6AG023870	TRIDC1AG064450
TRIDC6AG037300	TRIDC1AG013040	TRIDC5AG058810	TRIDC3AG033340	TRIDC4AG045130	TRIDC1AG051990	TRIDC7AG009270	TRIDC3AG039630	TRIDC3AG056310	TRIDC2BG008370	TRIDC1AG027320	TRIDC7AG000860
TRIDC1AG026570	TRIDC5AG020900	TRIDC1AG048020	TRIDC1AG006160	TRIDC1AG008050	TRIDC7AG053550	TRIDC2AG078130	TRIDC7AG022520	TRIDC2AG076190	TRIDC4BG057350	TRIDC4AG039940	TRIDC3AG055110
TRIDC3AG035940	TRIDC2AG030220	TRIDC6AG023860	TRIDC6AG050910	TRIDC6AG005030	TRIDC3AG031750	TRIDC7AG002870	TRIDC1AG064940	TRIDC3AG022280	TRIDC2BG013070	TRIDC2AG073720	TRIDC2AG071550
TRIDC2AG054870	TRIDC5AG048880	TRIDC3AG052380	TRIDC1AG031250	TRIDC1AG021150	TRIDC6AG021890	TRIDC5AG048770	TRIDC2AG076090	TRIDC3AG029290	TRIDC1BG047030	TRIDC4AG033380	TRIDC7AG035610
TRIDC2AG008860	TRIDC3AG047170	TRIDC2AG000990	TRIDC4AG010140	TRIDC3AG015200	TRIDC6AG015920	TRIDC6AG041920	TRIDC3AG050670	TRIDC4AG008830	TRIDC7BG044310	TRIDC1AG026910	TRIDC2AG055270
TRIDC3AG055950	TRIDC7AG008950	TRIDC2AG049820	TRIDC4AG002440	TRIDC1AG058360	TRIDC2AG063730	TRIDC4AG006470	TRIDC5AG059930	TRIDC4AG000560	TRIDC3BG026740	TRIDC4AG035800	TRIDC1AG055010
TRIDC5AG018550	TRIDC1AG065390	TRIDC4AG016970	TRIDC7AG020950	TRIDC7AG027790	TRIDC4AG025500	TRIDC4AG030560	TRIDC1AG061030	TRIDC7AG057200	TRIDC2BG071590	TRIDC5AG016030	TRIDC6AG014850
TRIDC5AG063540	TRIDC1AG047410	TRIDC7AG049640	TRIDC1AG012140	TRIDC4AG021600	TRIDC2AG000770	TRIDC4AG030770	TRIDC3AG031210	TRIDC6AG008730	TRIDC5BG055110	TRIDC5AG004260	TRIDC2AG050540
TRIDC4AG034430	TRIDC6AG002650	TRIDC4AG049170	TRIDC5AG008600	TRIDC5AG032230	TRIDC3AG036670	TRIDC5AG021090	TRIDC7AG031820	TRIDC5AG025290	TRIDC2BG070850	TRIDC2AG059290	TRIDC2AG067500
TRIDC3AG042010	TRIDC3AG040410	TRIDC2AG007270	TRIDC3AG003040	TRIDC7AG057990	TRIDC4AG044010	TRIDC2AG080320	TRIDC6AG008490	TRIDC3AG034630	TRIDC3BG071270	TRIDC1AG002780	TRIDC1AG016240
TRIDC7AG023700	TRIDC4AG062430	TRIDC6AG019960	TRIDC7AG024540	TRIDC3AG004820	TRIDC4AG019920	TRIDC3AG004640	TRIDC5AG012780	TRIDC3AG039950	TRIDC3BG072760	TRIDC7AG023690	TRIDC5AG035860
TRIDC3AG066890	TRIDC2AG063430	TRIDC6AG059950	TRIDC6AG048190	TRIDC1AG029160	TRIDC4AG018140	TRIDC2AG047930	TRIDC7AG021840	TRIDC7AG029870	TRIDC3BG052890	TRIDC7AG012270	TRIDC5AG065250
TRIDC5AG010510	TRIDC7AG030050	TRIDC2AG039930	TRIDC7AG028820	TRIDC3AG054870	TRIDC3AG048890	TRIDC6AG033980	TRIDC5AG001550	TRIDC5AG026030	TRIDC5BG023880	TRIDC5AG075340	TRIDC3AG015550
TRIDC3AG003230	TRIDC6AG036160	TRIDC2AG062800	TRIDC5AG035660	TRIDC6AG044180	TRIDC4AG054120	TRIDC5AG074540	TRIDC3AG017280	TRIDC2AG075370	TRIDC6BG005800	TRIDC4AG032280	TRIDC5AG073840
TRIDC7AG075520	TRIDC1AG014050	TRIDC2AG069450	TRIDC2AG059540	TRIDC5AG014350	TRIDC5AG060540	TRIDC2AG021540	TRIDC5AG030220	TRIDC7AG076780	TRIDC3BG024600	TRIDC2AG022120	TRIDC5AG042040
TRIDC5AG034980	TRIDC2AG062080	TRIDC5AG024190	TRIDC1AG050200	TRIDC4AG038910	TRIDC2AG077490	TRIDC4AG012270	TRIDC6AG024610	TRIDC2AG050320	TRIDC6BG025780	TRIDC7AG014250	TRIDC3AG064670
TRIDC6AG021380	TRIDC5AG058130	TRIDC3AG025190	TRIDC4AG029180	TRIDC5AG015390	TRIDC3AG041200	TRIDC1AG048690	TRIDC6AG035850	TRIDC4AG023910	TRIDC1BG063230	TRIDC2AG020350	TRIDC5AG032340
TRIDC7AG045060	TRIDC7AG054580	TRIDC7AG058480	TRIDC5AG031190	TRIDC4AG000180	TRIDC6AG019590	TRIDC3AG030320	TRIDC7AG071500	TRIDC3AG028530	TRIDC3BG020450	TRIDC5AG066750	TRIDC5AG043340
TRIDC3AG005040	TRIDC2AG042380	TRIDC6AG014180	TRIDC1AG059220	TRIDC6AG006230	TRIDC5AG057090	TRIDC1AG062030	TRIDC2AG054500	TRIDC1AG006140	TRIDC3BG068310	TRIDC5AG020180	TRIDC1AG044680
TRIDC4AG040310	TRIDC5AG006810	TRIDC4AG041400	TRIDC7AG030020	TRIDC2AG013930	TRIDC6AG007680	TRIDC5AG014550	TRIDC4AG001750	TRIDC1AG063110	TRIDC4BG003230	TRIDC2AG000870	TRIDC6AG007950
TRIDC3AG045430	TRIDC1AG036210	TRIDC6AG034520	TRIDC1AG030790	TRIDC1AG031500	TRIDC2AG065480	TRIDC4AG017560	TRIDC4AG046670	TRIDC6AG025010	TRIDC4BG061230	TRIDC4AG031770	TRIDC2AG073610
TRIDC1AG013270	TRIDC2AG017730	TRIDC1AG031590	TRIDC4AG007460	TRIDC7AG015210	TRIDC7AG075720	TRIDC5AG032560	TRIDC5AG075790	TRIDC3AG026190	TRIDC7BG016920	TRIDC6AG033920	TRIDC3AG020210
TRIDC1AG015920	TRIDC3AG066420	TRIDC1AG010250	TRIDC5AG066070	TRIDC3AG045470	TRIDC6AG059720	TRIDC7AG062090	TRIDC2AG001540	TRIDC1AG057160	TRIDC7BG065600	TRIDC5AG057580	TRIDC1AG023100
TRIDC3AG063590	TRIDC6AG044440	TRIDC5AG004480	TRIDC1AG015490	TRIDC6AG039690	TRIDC5AG011360	TRIDC1AG017200	TRIDC1AG025050	TRIDC3AG011730	TRIDC2BG028390	TRIDC4AG040050	TRIDC3AG038740
TRIDC4AG045820	TRIDC6AG036510	TRIDC7AG047800	TRIDC7AG031140	TRIDC7AG048240	TRIDC6AG004240	TRIDC7AG025020	TRIDC7AG072470	TRIDC1AG049300	TRIDC7BG018410	TRIDC4AG035180	TRIDC3AG010610
TRIDC6AG037210	TRIDC7AG012680	TRIDC4AG043000	TRIDC6AG028100	TRIDC6AG022700	TRIDC2AG078490	TRIDC5AG076800	TRIDC3AG053700	TRIDC1AG023560	TRIDC5BG025380	TRIDC4AG006630	TRIDC7AG009430
TRIDC1AG046590	TRIDC4AG016970	TRIDC4AG029660	TRIDC6AG049650	TRIDC4AG013170	TRIDC7AG001530	TRIDC1AG032270	TRIDC5AG058540	TRIDC4AG013610	TRIDC3BG030560	TRIDC6AG041710	TRIDC5AG047610
TRIDC5AG010700	TRIDC2AG022020	TRIDC6AG028090	TRIDC6AG017360	TRIDC3AG003230	TRIDC1AG032040	TRIDC3AG032350	TRIDC4AG014300	TRIDC1AG021370	TRIDC5BG059810	TRIDC2AG037740	TRIDC3AG036820
TRIDC5AG070880	TRIDC6AG058570	TRIDC6AG016070	TRIDC2AG027080	TRIDC7AG014970	TRIDC2AG066280	TRIDC7AG001710	TRIDC5AG049300	TRIDC6AG040380	TRIDC6BG065280	TRIDC1AG008390	TRIDC6AG038380
TRIDC7AG019480	TRIDC3AG073170	TRIDC4AG048800	TRIDC4AG029580	TRIDC3AG026020	TRIDC3AG032490	TRIDC4AG001430	TRIDC6AG040100	TRIDC2AG018490	TRIDC7BG023400	TRIDC3AG011030	TRIDC1AG043680
TRIDC1AG036630	TRIDC3AG031560	TRIDC7AG067670	TRIDC3AG043550	TRIDC3AG017820	TRIDC5AG074020	TRIDC6AG050040	TRIDC2AG017300	TRIDC1AG049400	TRIDC4BG008270	TRIDC4AG048380	TRIDC3AG000110
TRIDC2AG076860	TRIDC1AG023450	TRIDC6AG040390	TRIDC1AG015370	TRIDC1AG031710	TRIDC3AG006520	TRIDC2AG077550	TRIDC3AG041220	TRIDC3AG026870	TRIDC6BG048150	TRIDC1AG049400	TRIDC7AG059500
TRIDC2AG000870	TRIDC1AG017850	TRIDC5AG025390	TRIDC2AG027920	TRIDC2AG038960	TRIDC4AG061780	TRIDC4AG060110	TRIDC4AG038700	TRIDC4AG071380	TRIDC2BG088530	TRIDC4AG050490	TRIDC6AG044690
TRIDC6AG002110	TRIDC1AG015880	TRIDC6AG001130	TRIDC2AG060010	TRIDC2AG076520	TRIDC5AG046550	TRIDC2AG017730	TRIDC2AG081770	TRIDC3AG030190	TRIDC6BG050670	TRIDC1AG010250	TRIDC4AG001510
TRIDC1AG013720	TRIDC6AG001910	TRIDC2AG013910	TRIDC2AG022130	TRIDC2AG031170	TRIDC5AG014930	TRIDC2AG077250	TRIDC6AG019480	TRIDC5AG061350	TRIDC5BG037630	TRIDC2AG019360	TRIDC2AG049390
TRIDC3AG021910	TRIDC6AG022450	TRIDC2AG066720	TRIDC7AG011460	TRIDC5AG043740	TRIDC3AG053560	TRIDC5AG013430	TRIDC2AG036120	TRIDC2AG031120	TRIDC1BG043220	TRIDC2AG069030	TRIDC7AG021470
TRIDC3AG021550	TRIDC5AG041440	TRIDC2AG071500	TRIDC2AG071820	TRIDC5AG040390	TRIDC3AG067680	TRIDC1AG006650	TRIDC1AG057210	TRIDC4AG067680	TRIDC3BG060940	TRIDC2AG006750	TRIDC7AG032370
TRIDC1AG041230	TRIDC5AG059820	TRIDC1AG037390	TRIDC3AG049680	TRIDC4AG009310	TRIDC6AG057340	TRIDC1AG052510	TRIDC4AG046210	TRIDC2AG042480	TRIDC5BG021160	TRIDC1AG044320	TRIDC2AG016640
TRIDC3AG012450	TRIDC4AG006730	TRIDC2AG075270	TRIDC5AG067600	TRIDC7AG032810	TRIDC6AG047280	TRIDC4AG013340	TRIDC6AG027220	TRIDC5AG012320	TRIDC7BG036410	TRIDC3AG056710	TRIDC1AG033240
TRIDC5AG009560	TRIDC4AG058640	TRIDC3AG005300	TRIDC4AG059780	TRIDC2AG073610	TRIDC6AG005240	TRIDC4AG017030	TRIDC5AG025290	TRIDC3AG008660	TRIDC6BG002770	TRIDC2AG055560	TRIDC3AG023480
TRIDC5AG070740	TRIDC2AG024750	TRIDC5AG041350	TRIDC2AG022900	TRIDC1AG042910	TRIDC3AG041790	TRIDC6AG040350	TRIDC2AG019190	TRIDC4AG030450	TRIDC3BG002450	TRIDC6AG000880	TRIDC2AG040640
TRIDC3AG043600	TRIDC4AG018140	TRIDC4AG020110	TRIDC4AG002880	TRIDC6AG013080	TRIDC4AG015060	TRIDC7AG038130	TRIDC6AG029970	TRIDC7AG026650	TRIDC4BG003080	TRIDC2AG034330	TRIDC7AG029780
TRIDC7AG012270	TRIDC2AG024010	TRIDC3AG041390	TRIDC2AG074240	TRIDC5AG069980	TRIDC2AG003960	TRIDC6AG003900	TRIDC3AG019650	TRIDC1AG052250	TRIDC3BG023880	TRIDC4AG056850	TRIDC5AG045780
TRIDC6AG055840	TRIDC3AG025470	TRIDC4AG065110	TRIDC4AG032570	TRIDC6AG039130	TRIDC5AG058600	TRIDC3AG015380	TRIDC3AG026200	TRIDC5AG023650	TRIDC7BG073780	TRIDC5AG039200	TRIDC4AG017770
TRIDC2AG019430	TRIDC2AG025590	TRIDC2AG061030	TRIDC6AG036030	TRIDC5AG035400	TRIDC6AG003820	TRIDC5AG036510	TRIDC7AG076740	TRIDC4AG029170	TRIDC7BG000880	TRIDC7AG059110	TRIDC2AG034750
TRIDC1AG038540	TRIDC2AG073410	TRIDC2AG011180	TRIDC3AG043480	TRIDC1AG036030	TRIDC5AG012320	TRIDC5AG041410	TRIDC2AG062120	TRIDC3AG028070	TRIDC7BG011750	TRIDC1AG041790	TRIDC1AG064050
TRIDC3AG040420	TRIDC1AG012170	TRIDC2AG079270	TRIDC1AG024740	TRIDC2AG007270	TRIDC2AG051170	TRIDC4AG007240	TRIDC3AG014260	TRIDC1AG062530	TRIDC5BG048130	TRIDC1AG029280	TRIDC7AG054290
TRIDC4AG044440	TRIDC1AG038460	TRIDC1AG020600	TRIDC7AG029620	TRIDC3AG058170	TRIDC5AG040090	TRIDC7AG032090	TRIDC3AG069390	TRIDC4AG043450	TRIDC5BG053220	TRIDC4AG000820	TRIDC4AG030830
TRIDC5AG045530	TRIDC7AG034880	TRIDC3AG042730	TRIDC7AG025260	TRIDC5AG073100	TRIDC5AG044540	TRIDC6AG041120	TRIDC4AG043230	TRIDC6AG015760	TRIDC3BG023120	TRIDC3AG060240	TRIDC5AG032560
TRIDC2AG016320	TRIDC3AG007950	TRIDC6AG030230	TRIDC7AG048090	TRIDC5AG000570	TRIDC2AG068800	TRIDC1AG062890	TRIDC7AG009300	TRIDC2AG063770	TRIDC1BG003610	TRIDC3AG048860	TRIDC6AG036090
TRIDC7AG044640	TRIDC6AG019330	TRIDC6AG033280	TRIDC4AG048490	TRIDC4AG016000	TRIDC4AG038880	TRIDC2AG042080	TRIDC6AG052520	TRIDC6AG056020	TRIDC5BG076530	TRIDC7AG034630	TRIDC1AG060890
TRIDC3AG049350	TRIDC4AG017170	TRIDC6AG037590	TRIDC2AG071780	TRIDC4AG038900	TRIDC5AG061650	TRIDC6AG043310	TRIDC2AG066170	TRIDC2AG048160	TRIDC6BG045520	TRIDC7AG050050	TRIDC1AG030820
TRIDC3AG011560	TRIDC4AG001110	TRIDC2AG054920	TRIDC6AG033780	TRIDC5AG057900	TRIDC5AG029690	TRIDC2AG068200	TRIDC1AG043180	TRIDC3AG062060	TRIDC6BG052840	TRIDC5AG031180	TRIDC5AG027440
TRIDC1AG001800	TRIDC6AG015890	TRIDC2AG082130	TRIDC7AG055630	TRIDC7AG010160	TRIDC4AG072250	TRIDC2AG073310	TRIDC4AG034000	TRIDC4AG007950	TRIDC6BG026200	TRIDC4AG036360	TRIDC4AG055630
TRIDC1AG034930	TRIDC5AG014930	TRIDC2AG020350	TRIDC6AG022760	TRIDC2AG023190	TRIDC6AG007370	TRIDC2AG039480	TRIDC3AG020600	TRIDC2AG032530	TRIDC6BG004850	TRIDC5AG008180	TRIDC6AG021740
TRIDC6AG041110	TRIDC2AG022470	TRIDC1AG024670	TRIDC5AG054060	TRIDC5AG024980	TRIDC3AG053490	TRIDC2AG048380	TRIDC5AG064740	TRIDC5AG068750	TRIDC3BG040810	TRIDC1AG011210	TRIDC5AG069690
TRIDC1AG050440	TRIDC3AG047020	TRIDC5AG018210	TRIDC4AG053510	TRIDC5AG029440	TRIDC4AG030010	TRIDC4AG069690	TRIDC7AG062440	TRIDC2AG063730	TRIDC6BG070040	TRIDC3AG072760	TRIDC6AG041990
TRIDC7AG015670	TRIDC2AG025140	TRIDC1AG047250	TRIDC3AG005110	TRIDC6AG050720	TRIDC2AG054020	TRIDC3AG003040	TRIDC7AG034390	TRIDC3AG007680	TRIDC3BG083230	TRIDC1AG038130	TRIDC1AG043180
TRIDC7AG041160	TRIDC5AG064460	TRIDC3AG066890	TRIDC3AG060370	TRIDC5AG023520	TRIDC1AG048590	TRIDC1AG052500	TRIDC1AG029470	TRIDC2AG051230	TRIDC4BG058650	TRIDC2AG023230	TRIDC4AG051670
TRIDC5AG068810	TRIDC5AG027010	TRIDC6AG040230	TRIDC6AG052520	TRIDC2AG030760	TRIDC2AG025700	TRIDC4AG021720	TRIDC3AG025790	TRIDC4AG022960	TRIDC3BG071540	TRIDC5AG052210	TRIDC6AG041330
TRIDC4AG061030	TRIDC4AG044660	TRIDC2AG022020	TRIDC5AG060590	TRIDC3AG004030	TRIDC3AG072090	TRIDC1AG022470	TRIDC5AG036970	TRIDC3AG057770	TRIDC1BG060800	TRIDC2AG018700	TRIDC6AG005830
TRIDC5AG064440	TRIDC1AG021430	TRIDC1AG015920	TRIDC5AG023030	TRIDC2AG050070	TRIDC4AG061500	TRIDC4AG000610	TRIDC5AG069710	TRIDC6AG007690	TRIDC3BG016790	TRIDC5AG023570	TRIDC4AG059780
TRIDC5AG025750	TRIDC7AG050010	TRIDC1AG022840	TRIDC7AG018480	TRIDC1AG013020	TRIDC1AG025930	TRIDC6AG036260	TRIDC4AG065270	TRIDC7AG033270	TRIDC2BG047890	TRIDC2AG012640	TRIDC2AG055700
TRIDC3AG058880	TRIDC3AG061650	TRIDC1AG043430	TRIDC6AG005240	TRIDC1AG037380	TRIDC2AG034700	TRIDC5AG076570	TRIDC1AG030290	TRIDC6AG051020	TRIDC2BG088350	TRIDC5AG055390	TRIDC3AG040930
TRIDC1AG027680	TRIDC2AG060620	TRIDC4AG037840	TRIDC4AG021860	TRIDC4AG002740	TRIDC2AG005000	TRIDC7AG019430	TRIDC4AG006040	TRIDC1AG048590	TRIDC3BG080960	TRIDC2AG047200	TRIDC5AG038210
TRIDC5AG049210	TRIDC5AG058900	TRIDC1AG034930	TRIDC1AG056290	TRIDC6AG009250	TRIDC1AG025360	TRIDC4AG002720	TRIDC1AG017050	TRIDC3AG038680	TRIDC4BG058430	TRIDC2AG060850	TRIDC4AG015760
TRIDC7AG044610	TRIDC5AG068520	TRIDC3AG053030	TRIDC3AG062060	TRIDC2AG068180	TRIDC6AG034080	TRIDC7AG050370	TRIDC2AG061130	TRIDC6AG034080	TRIDC7BG043580	TRIDC6AG050220	TRIDC3AG017690
TRIDC7AG012170	TRIDC6AG018250	TRIDC5AG039290	TRIDC4AG040560	TRIDC7AG044660	TRIDC1AG031500	TRIDC2AG007380	TRIDC4AG020600	TRIDC1AG040290	TRIDC3BG078450	TRIDC3AG057350	TRIDC2AG037860
TRIDC5AG057500	TRIDC2AG020700	TRIDC1AG023740	TRIDC1AG064040	TRIDC4AG005650	TRIDC4AG052420	TRIDC3AG032800	TRIDC2AG023670	TRIDC7AG035540	TRIDC7BG001330	TRIDC3AG019850	TRIDC7AG054900
TRIDC2AG045760	TRIDC5AG055060	TRIDC7AG048090	TRIDC3AG041710	TRIDC2AG021150	TRIDC5AG004750	TRIDC3AG020650	TRIDC6AG048190	TRIDC7AG003000	TRIDC1BG051890	TRIDC4AG004940	TRIDC4AG023240
TRIDC3AG043520	TRIDC6AG049160	TRIDC7AG039480	TRIDC6AG059900	TRIDC6AG019960	TRIDC5AG055980	TRIDC7AG021040	TRIDC1AG019430	TRIDC3AG074650	TRIDC4BG042090	TRIDC2AG068040	TRIDC3AG053560
TRIDC2AG047730	TRIDC2AG021460	TRIDC4AG067860	TRIDC6AG004210	TRIDC7AG059110	TRIDC2AG065790	TRIDC1AG037410	TRIDC3AG012070	TRIDC6AG059010	TRIDC3BG072780	TRIDC2AG043860	TRIDC4AG007060
TRIDC5AG028030	TRIDC1AG038540	TRIDC7AG033270	TRIDC1AG051860	TRIDC7AG067000	TRIDC1AG000340	TRIDC2AG001540	TRIDC7AG016510	TRIDC5AG029060	TRIDC1BG059250	TRIDC3AG010550	TRIDC5AG004900
TRIDC7AG077070	TRIDC5AG058790	TRIDC3AG012760	TRIDC2AG038990	TRIDC6AG015480	TRIDC3AG056000	TRIDC7AG021430	TRIDC3AG055340	TRIDC4AG042960	TRIDC4BG053030	TRIDC6AG028260	TRIDC7AG053930
TRIDC3AG062000	TRIDC6AG050220	TRIDC7AG069370	TRIDC4AG049770	TRIDC3AG014280	TRIDC7AG034200	TRIDC2AG003250	TRIDC3AG037570	TRIDC3AG021920	TRIDC7BG036980	TRIDC2AG050950	TRIDC1AG030540
TRIDC3AG000820	TRIDC3AG069510	TRIDC3AG033860	TRIDC6AG012690	TRIDC1AG033840	TRIDC1AG037010	TRIDC4AG000390	TRIDC6AG050720	TRIDC5AG039520	TRIDC4BG035640	TRIDC4AG015150	TRIDC3AG026800
TRIDC7AG049810	TRIDC5AG069490	TRIDC3AG052940	TRIDC7AG033740	TRIDC6AG047430	TRIDC4AG015770	TRIDC5AG016040	TRIDC7AG028180	TRIDC2AG057550	TRIDC7BG074900	TRIDC2AG082160	TRIDC6AG033980
TRIDC4AG014100	TRIDC5AG033250	TRIDC5AG074020	TRIDC7AG027410	TRIDC7AG015290	TRIDC5AG009510	TRIDC7AG053930	TRIDC7AG040670	TRIDC5AG020680	TRIDC2BG039730	TRIDC7AG003640	TRIDC1AG026730
TRIDC3AG028240	TRIDC6AG058720	TRIDC5AG064480	TRIDC5AG004900	TRIDC6AG022670	TRIDC6AG044960	TRIDC4AG036200	TRIDC5AG023750	TRIDC2AG009060	TRIDC7BG045750	TRIDC6AG018120	TRIDC1AG050010
TRIDC3AG010380	TRIDC2AG042500	TRIDC2AG047850	TRIDC2AG008860	TRIDC6AG049450	TRIDC2AG025140	TRIDC7AG024410	TRIDC6AG049880	TRIDC4AG004730	TRIDC7BG024360	TRIDC1AG003070	TRIDC3AG021350
TRIDC5AG066420	TRIDC7AG049630	TRIDC4AG018800	TRIDC1AG024660	TRIDC7AG024260	TRIDC6AG015480	TRIDC7AG045490	TRIDC5AG068830	TRIDC2AG066300	TRIDC2BG020100	TRIDC4AG049170	TRIDC4AG019990
TRIDC5AG059820	TRIDC2AG056480	TRIDC5AG039470	TRIDC2AG062080	TRIDC5AG044960	TRIDC2AG077550	TRIDC1AG040250	TRIDC7AG022970	TRIDC7AG063600	TRIDC2BG015600	TRIDC4AG024470	TRIDC2AG073640
TRIDC1AG050480	TRIDC4AG049210	TRIDC3AG051230	TRIDC2AG022470	TRIDC5AG048870	TRIDC2AG020350	TRIDC7AG039210	TRIDC2AG077860	TRIDC6AG021910	TRIDC2BG080840	TRIDC5AG049960	TRIDC6AG035580
TRIDC2AG026730	TRIDC6AG005840	TRIDC7AG062440	TRIDC7AG059530	TRIDC7AG044730	TRIDC3AG063620	TRIDC2AG076530	TRIDC6AG014750	TRIDC1AG026370	TRIDC6BG073030	TRIDC6AG006960	TRIDC5AG059300
TRIDC2AG068420	TRIDC1AG013240	TRIDC5AG005840	TRIDC6AG048310	TRIDC2AG015420	TRIDC7AG028500	TRIDC3AG061500	TRIDC4AG063480	TRIDC1AG042260	TRIDC7BG056820	TRIDC4AG001670	TRIDC7AG014020
TRIDC1AG018150	TRIDC2AG080310	TRIDC2AG022130	TRIDC2AG016480	TRIDC7AG034560	TRIDC6AG057630	TRIDC4AG045770	TRIDC4AG027140	TRIDC7AG061960	TRIDC2BG086670	TRIDC1AG055560	TRIDC4AG052790
TRIDC4AG013480	TRIDC3AG024390	TRIDC3AG031290	TRIDC6AG024200	TRIDC3AG050640	TRIDC1AG016800	TRIDC3AG003250	TRIDC7AG040970	TRIDC2AG054230	TRIDC2BG073060	TRIDC2AG067750	TRIDC6AG036490
TRIDC1AG044340	TRIDC2AG073720	TRIDC3AG016080	TRIDC1AG005000	TRIDC5AG063230	TRIDC7AG036680	TRIDC4AG063480	TRIDC3AG025800	TRIDC4AG051670	TRIDC6BG002420	TRIDC3AG028460	TRIDC2AG029330
TRIDC3AG074980	TRIDC3AG025370	TRIDC3AG014850	TRIDC1AG063830	TRIDC5AG004900	TRIDC5AG038560	TRIDC5AG025340	TRIDC5AG019660	TRIDC7AG021840	TRIDC2BG056340	TRIDC3AG016220	TRIDC4AG040980
TRIDC2AG047500	TRIDC5AG016290	TRIDC1AG029320	TRIDC3AG027010	TRIDC3AG020720	TRIDC4AG008550	TRIDC7AG059520	TRIDC7AG021040	TRIDC3AG034540	TRIDC5BG026930	TRIDC1AG014470	TRIDC5AG048860
TRIDC6AG047170	TRIDC4AG071990	TRIDC1AG049680	TRIDC3AG067540	TRIDC7AG050170	TRIDC7AG027480	TRIDC3AG058170	TRIDC2AG013940	TRIDC2AG056920	TRIDC1BG001660	TRIDC1AG062110	TRIDC5AG063880
TRIDC7AG033660	TRIDC4AG066330	TRIDC1AG014990	TRIDC6AG048480	TRIDC2AG062970	TRIDC1AG022320	TRIDC2AG038390	TRIDC4AG018640	TRIDC6AG004560	TRIDC6BG011020	TRIDC1AG040140	TRIDC7AG035260
TRIDC2AG042660	TRIDC6AG055640	TRIDC2AG040380	TRIDC2AG023840	TRIDC6AG037510	TRIDC3AG026800	TRIDC5AG036600	TRIDC4AG016830	TRIDC2AG047830	TRIDC7BG069870	TRIDC3AG043750	TRIDC4AG036220
TRIDC1AG063520	TRIDC1AG033360	TRIDC2AG040360	TRIDC3AG070670	TRIDC3AG024340	TRIDC1AG004420	TRIDC5AG025960	TRIDC5AG005850	TRIDC3AG020470	TRIDC4BG049960	TRIDC6AG038530	TRIDC3AG028910
TRIDC6AG045180	TRIDC5AG057100	TRIDC1AG025560	TRIDC2AG025960	TRIDC5AG059260	TRIDC4AG014550	TRIDC6AG049330	TRIDC1AG051920	TRIDC7AG049130	TRIDC7BG015310	TRIDC2AG078370	TRIDC3AG043320
TRIDC7AG072490	TRIDC7AG070600	TRIDC6AG007320	TRIDC1AG024320	TRIDC1AG022160	TRIDC7AG076230	TRIDC2AG057870	TRIDC2AG068930	TRIDC4AG027010	TRIDC7BG062120	TRIDC5AG062780	TRIDC1AG009520
TRIDC6AG043310	TRIDC5AG052290	TRIDC4AG065580	TRIDC1AG024940	TRIDC3AG021380	TRIDC1AG002070	TRIDC5AG010580	TRIDC7AG039210	TRIDC2AG059250	TRIDC5BG007240	TRIDC3AG056450	TRIDC5AG012780
TRIDC2AG076190	TRIDC6AG044980	TRIDC2AG070670	TRIDC7AG052720	TRIDC2AG045800	TRIDC1AG010300	TRIDC7AG074240	TRIDC1AG033280	TRIDC1AG025840	TRIDC6BG044480	TRIDC5AG005850	TRIDC5AG021260
TRIDC2AG052870	TRIDC2AG068420	TRIDC3AG004470	TRIDC2AG068590	TRIDC5AG037410	TRIDC4AG028750	TRIDC2AG044570	TRIDC5AG035970	TRIDC2AG038280	TRIDC2BG062190	TRIDC3AG008520	TRIDC1AG055590
TRIDC2AG039750	TRIDC4AG023950	TRIDC1AG048400	TRIDC2AG025010	TRIDC5AG055300	TRIDC5AG041410	TRIDC5AG044540	TRIDC2AG040340	TRIDC3AG049200	TRIDC3BG041410	TRIDC7AG062740	TRIDC7AG014090
TRIDC1AG025780	TRIDC1AG030710	TRIDC5AG040390	TRIDC4AG053610	TRIDC3AG064740	TRIDC6AG002490	TRIDC7AG057500	TRIDC2AG078550	TRIDC2AG011410	TRIDC4BG035970	TRIDC1AG029390	TRIDC7AG058940
TRIDC7AG062440	TRIDC7AG020380	TRIDC5AG075630	TRIDC1AG012160	TRIDC2AG068410	TRIDC7AG023400	TRIDC3AG022980	TRIDC5AG041060	TRIDC1AG013980	TRIDC7BG060780	TRIDC5AG045780	TRIDC2AG070290
TRIDC2AG077980	TRIDC5AG015130	TRIDC2AG080790	TRIDC7AG010380	TRIDC6AG021690	TRIDC3AG074520	TRIDC4AG007460	TRIDC7AG021430	TRIDC3AG016850	TRIDC3BG065520	TRIDC3AG008620	TRIDC5AG054560
TRIDC7AG049770	TRIDC2AG063570	TRIDC4AG032000	TRIDC7AG023990	TRIDC4AG013750	TRIDC7AG001130	TRIDC1AG038120	TRIDC5AG032680	TRIDC3AG073680	TRIDC4BG038640	TRIDC7AG023700	TRIDC3AG061010
TRIDC2AG022430	TRIDC4AG018060	TRIDC4AG065270	TRIDC3AG074540	TRIDC2AG059890	TRIDC4AG057170	TRIDC5AG066420	TRIDC4AG049920	TRIDC7AG004860	TRIDC5BG075990	TRIDC7AG024970	TRIDC3AG009480
TRIDC3AG066500	TRIDC6AG043310	TRIDC4AG058520	TRIDC3AG006470	TRIDC5AG030850	TRIDC6AG039670	TRIDC2AG033060	TRIDC3AG037160	TRIDC5AG021290	TRIDC7BG064850	TRIDC6AG033440	TRIDC5AG075340
TRIDC3AG062060	TRIDC2AG040380	TRIDC2AG036070	TRIDC3AG008700	TRIDC7AG026190	TRIDC1AG064020	TRIDC3AG063190	TRIDC6AG007420	TRIDC7AG018290	TRIDC2BG062800	TRIDC2AG010790	TRIDC2AG049850
TRIDC6AG038950	TRIDC5AG016280	TRIDC2AG014010	TRIDC7AG078530	TRIDC3AG009440	TRIDC1AG013380	TRIDC2AG009070	TRIDC7AG035950	TRIDC4AG029660	TRIDC6BG006880	TRIDC3AG055510	TRIDC2AG063350
TRIDC5AG078440	TRIDC6AG040660	TRIDC6AG002230	TRIDC5AG001270	TRIDC1AG037450	TRIDC3AG052380	TRIDC7AG069540	TRIDC6AG049180	TRIDC1AG043710	TRIDC7BG005200	TRIDC4AG053250	TRIDC1AG049700
TRIDC3AG038700	TRIDC7AG069370	TRIDC2AG059280	TRIDC2AG076530	TRIDC4AG028270	TRIDC5AG041800	TRIDC3AG046720	TRIDC6AG041310	TRIDC2AG004430	TRIDC4BG019930	TRIDC6AG033710	TRIDC5AG014950
TRIDC2AG076250	TRIDC2AG048410	TRIDC7AG053550	TRIDC6AG044310	TRIDC2AG077880	TRIDC5AG057470	TRIDC5AG058410	TRIDC3AG041760	TRIDC6AG000180	TRIDC7BG040880	TRIDC7AG021620	TRIDC3AG069770
TRIDC1AG048820	TRIDC6AG044080	TRIDC7AG003640	TRIDC7AG029630	TRIDC4AG006120	TRIDC1AG042740	TRIDC1AG012130	TRIDC2AG057630	TRIDC2AG016480	TRIDC2BG024990	TRIDC2AG025140	TRIDC4AG007890
TRIDC7AG074410	TRIDC4AG036120	TRIDC3AG052780	TRIDC3AG022680	TRIDC4AG058640	TRIDC7AG045160	TRIDC5AG031940	TRIDC5AG058500	TRIDC5AG033340	TRIDC3BG036710	TRIDC3AG013330	TRIDC7AG060730
TRIDC1AG040900	TRIDC7AG018480	TRIDC4AG014550	TRIDC1AG022860	TRIDC2AG013910	TRIDC1AG059880	TRIDC3AG041010	TRIDC3AG059790	TRIDC2AG043440	TRIDC3BG083260	TRIDC2AG013640	TRIDC1AG025020
TRIDC5AG032640	TRIDC2AG081370	TRIDC7AG035610	TRIDC4AG005940	TRIDC2AG045760	TRIDC1AG064050	TRIDC6AG007750	TRIDC1AG039110	TRIDC4AG024620	TRIDC2BG061850	TRIDC2AG080070	TRIDC1AG048220
TRIDC1AG040930	TRIDC5AG054410	TRIDC6AG041190	TRIDC5AG036520	TRIDC4AG022530	TRIDC7AG046940	TRIDC7AG060550	TRIDC1AG023950	TRIDC2AG040110	TRIDC7BG001320	TRIDC5AG006900	TRIDC1AG043910
TRIDC5AG031190	TRIDC2AG013950	TRIDC2AG019890	TRIDC1AG059850	TRIDC5AG035620	TRIDC1AG015680	TRIDC4AG057420	TRIDC2AG069880	TRIDC7AG007020	TRIDC2BG021070	TRIDC4AG039620	TRIDC1AG038420
TRIDC5AG032240	TRIDC1AG008240	TRIDC5AG028450	TRIDC5AG032230	TRIDC7AG078070	TRIDC5AG044550	TRIDC4AG061170	TRIDC7AG049040	TRIDC1AG009820	TRIDC4BG006240	TRIDC1AG028390	TRIDC5AG061430
TRIDC1AG013760	TRIDC5AG011710	TRIDC4AG001260	TRIDC5AG028630	TRIDC2AG033400	TRIDC3AG042820	TRIDC2AG077500	TRIDC4AG002240	TRIDC3AG024660	TRIDC7BG043940	TRIDC4AG019880	TRIDC5AG049300
TRIDC4AG010700	TRIDC2AG033440	TRIDC3AG049690	TRIDC7AG019480	TRIDC3AG008590	TRIDC4AG027120	TRIDC2AG046190	TRIDC7AG061190	TRIDC4AG055540	TRIDC1BG030500	TRIDC6AG019560	TRIDC6AG015480
TRIDC7AG027290	TRIDC3AG041770	TRIDC2AG060140	TRIDC3AG059850	TRIDC1AG043880	TRIDC5AG073200	TRIDC5AG023750	TRIDC5AG028100	TRIDC3AG053310	TRIDC2BG082500	TRIDC7AG024530	TRIDC3AG013280
TRIDC4AG062730	TRIDC7AG064750	TRIDC7AG038360	TRIDC5AG076570	TRIDC7AG069370	TRIDC7AG060400	TRIDC2AG037720	TRIDC7AG014250	TRIDC7AG035810	TRIDC1BG071140	TRIDC3AG052000	TRIDC2AG032410
TRIDC5AG010890	TRIDC1AG050650	TRIDC7AG049980	TRIDC6AG004250	TRIDC1AG010180	TRIDC4AG013710	TRIDC2AG015600	TRIDC4AG035790	TRIDC6AG049850	TRIDC2BG079840	TRIDC6AG002970	TRIDC2AG044240
TRIDC2AG038390	TRIDC3AG014420	TRIDC4AG013750	TRIDC7AG035390	TRIDC5AG077410	TRIDC2AG035310	TRIDC5AG036170	TRIDC2AG029300	TRIDC6AG042960	TRIDC5BG043840	TRIDC6AG057100	TRIDC6AG004070
TRIDC6AG044640	TRIDC7AG068460	TRIDC5AG071420	TRIDC5AG017840	TRIDC6AG047950	TRIDC1AG047810	TRIDC3AG031450	TRIDC4AG035290	TRIDC5AG061010	TRIDC7BG060050	TRIDC2AG003180	TRIDC4AG029830
TRIDC5AG012630	TRIDC1AG063970	TRIDC5AG015800	TRIDC1AG002480	TRIDC7AG050530	TRIDC3AG025230	TRIDC3AG041760	TRIDC2AG080320	TRIDC2AG075270	TRIDC7BG010230	TRIDC4AG049770	TRIDC3AG017770
TRIDC7AG036420	TRIDC4AG031790	TRIDC6AG036290	TRIDC3AG058880	TRIDC5AG020640	TRIDC3AG056450	TRIDC3AG031210	TRIDC6AG042960	TRIDC6AG041500	TRIDC3BG080670	TRIDC4AG047300	TRIDC5AG043780
TRIDC4AG053340	TRIDC2AG004290	TRIDC4AG014960	TRIDC5AG026900	TRIDC2AG000600	TRIDC6AG009660	TRIDC6AG031140	TRIDC3AG039740	TRIDC3AG016970	TRIDC3BG085500	TRIDC4AG009910	TRIDC3AG013580
TRIDC2AG078010	TRIDC4AG033420	TRIDC6AG015760	TRIDC2AG026580	TRIDC1AG054090	TRIDC2AG024850	TRIDC5AG004930	TRIDC2AG050960	TRIDC1AG023100	TRIDC2BG031850	TRIDC3AG041990	TRIDC1AG012130
TRIDC2AG053230	TRIDC3AG000620	TRIDC5AG004590	TRIDC6AG050610	TRIDC3AG062230	TRIDC3AG006750	TRIDC3AG059330	TRIDC7AG044640	TRIDC6AG020500	TRIDC5BG049490	TRIDC3AG018310	TRIDC5AG057010
TRIDC5AG000570	TRIDC1AG007230	TRIDC6AG008120	TRIDC2AG027950	TRIDC3AG013410	TRIDC5AG029610	TRIDC5AG050690	TRIDC7AG051420	TRIDC7AG062300	TRIDC4BG059620	TRIDC6AG020600	TRIDC5AG000120
TRIDC7AG067830	TRIDC1AG022780	TRIDC3AG040680	TRIDC5AG072520	TRIDC7AG028500	TRIDC7AG051880	TRIDC4AG006850	TRIDC3AG020630	TRIDC7AG035760	TRIDC7BG046910	TRIDC2AG077860	TRIDC3AG011560
TRIDC6AG015520	TRIDC6AG047480	TRIDC3AG040840	TRIDC2AG009070	TRIDC4AG009150	TRIDC6AG004080	TRIDC4AG042580	TRIDC7AG071380	TRIDC7AG040150	TRIDC2BG039180	TRIDC3AG028530	TRIDC3AG048860
TRIDC2AG022130	TRIDC2AG017330	TRIDC2AG030600	TRIDC7AG071470	TRIDC7AG058380	TRIDC5AG063720	TRIDC3AG053700	TRIDC2AG050540	TRIDC7AG060840	TRIDC5BG080340	TRIDC1AG030560	TRIDC7AG019370
TRIDC2AG059020	TRIDC7AG041160	TRIDC4AG027010	TRIDC4AG044870	TRIDC4AG004540	TRIDC7AG015830	TRIDC3AG043470	TRIDC5AG034020	TRIDC1AG062230	TRIDC4BG033890	TRIDC6AG007320	TRIDC2AG017640
TRIDC5AG066750	TRIDC3AG030450	TRIDC4AG002630	TRIDC2AG045530	TRIDC6AG033460	TRIDC7AG051810	TRIDC3AG031190	TRIDC5AG024380	TRIDC1AG012160	TRIDC3BG086110	TRIDC4AG041060	TRIDC7AG045990
TRIDC5AG029030	TRIDC3AG041220	TRIDC6AG044000	TRIDC3AG051460	TRIDC6AG029620	TRIDC7AG041740	TRIDC2AG064740	TRIDC4AG042630	TRIDC4AG053780	TRIDC1BG042840	TRIDC7AG052390	TRIDC7AG078090
TRIDC7AG000020	TRIDC4AG017010	TRIDC3AG013180	TRIDC5AG049810	TRIDC5AG056020	TRIDC4AG004960	TRIDC3AG055340	TRIDC6AG060340	TRIDC3AG011030	TRIDC1BG013450	TRIDC7AG061960	TRIDC5AG073200
TRIDC7AG069500	TRIDC1AG042950	TRIDC1AG010070	TRIDC7AG028020	TRIDC4AG034120	TRIDC6AG055700	TRIDC4AG002410	TRIDC3AG052610	TRIDC1AG056100	TRIDC6BG059030	TRIDC4AG015250	TRIDC6AG056920
TRIDC2AG053960	TRIDC3AG023020	TRIDC6AG035720	TRIDC1AG044340	TRIDC1AG053560	TRIDC4AG008770	TRIDC5AG021430	TRIDC2AG073680	TRIDC5AG041620	TRIDC3BG020700	TRIDC3AG006420	TRIDC2AG055310
TRIDC4AG023940	TRIDC2AG030840	TRIDC5AG028030	TRIDC5AG015380	TRIDC3AG041330	TRIDC4AG046400	TRIDC2AG022440	TRIDC1AG053090	TRIDC2AG038230	TRIDC2BG017640	TRIDC7AG024320	TRIDC3AG011960
TRIDC7AG044290	TRIDC3AG047870	TRIDC6AG059350	TRIDC3AG021910	TRIDC5AG071420	TRIDC1AG008410	TRIDC4AG016680	TRIDC4AG005980	TRIDC6AG024060	TRIDC3BG000220	TRIDC2AG019680	TRIDC3AG053290
TRIDC6AG007440	TRIDC2AG042600	TRIDC5AG004640	TRIDC3AG006030	TRIDC5AG073980	TRIDC1AG017970	TRIDC1AG022860	TRIDC5AG050760	TRIDC7AG001530	TRIDC6BG061190	TRIDC3AG009920	TRIDC2AG080320
TRIDC7AG002820	TRIDC2AG046860	TRIDC7AG057990	TRIDC5AG059140	TRIDC5AG046380	TRIDC3AG034650	TRIDC5AG002380	TRIDC6AG044480	TRIDC4AG015570	TRIDC5BG049770	TRIDC7AG034430	TRIDC2AG041910
TRIDC3AG047890	TRIDC7AG001000	TRIDC2AG021540	TRIDC7AG069750	TRIDC2AG066500	TRIDC5AG053400	TRIDC2AG058640	TRIDC3AG000890	TRIDC6AG045540	TRIDC6BG066440	TRIDC3AG033560	TRIDC6AG022700
TRIDC4AG000390	TRIDC2AG050540	TRIDC5AG074530	TRIDC3AG046480	TRIDC4AG001240	TRIDC4AG007780	TRIDC1AG037080	TRIDC2AG051490	TRIDC2AG058970	TRIDC3BG046360	TRIDC5AG054560	TRIDC1AG043330
TRIDC2AG032990	TRIDC2AG064840	TRIDC2AG031630	TRIDC5AG025370	TRIDC1AG023900	TRIDC5AG056890	TRIDC4AG012390	TRIDC5AG008860	TRIDC4AG065120	TRIDC2BG055190	TRIDC2AG051040	TRIDC6AG034440
TRIDC3AG032510	TRIDC1AG046070	TRIDC1AG043880	TRIDC1AG022590	TRIDC3AG033690	TRIDC3AG012960	TRIDC2AG071910	TRIDC2AG007790	TRIDC2AG077980	TRIDC5BG069580	TRIDC2AG055760	TRIDC2AG022910
TRIDC1AG030870	TRIDC5AG062360	TRIDC3AG048420	TRIDC2AG075890	TRIDC6AG015130	TRIDC1AG047340	TRIDC5AG073650	TRIDC2AG078850	TRIDC5AG017840	TRIDC5BG035430	TRIDC4AG027010	TRIDC4AG013450
TRIDC1AG058060	TRIDC4AG017830	TRIDC2AG012660	TRIDC4AG051790	TRIDC5AG062670	TRIDC3AG041500	TRIDC4AG036060	TRIDC7AG048110	TRIDC5AG068130	TRIDC1BG007350	TRIDC2AG063490	TRIDC1AG007620
TRIDC4AG063620	TRIDC4AG030960	TRIDC7AG053540	TRIDC3AG026510	TRIDC2AG013940	TRIDC5AG025900	TRIDC7AG043120	TRIDC3AG007350	TRIDC3AG033610	TRIDC2BG067300	TRIDC1AG012410	TRIDC1AG033590
TRIDC6AG039280	TRIDC7AG005830	TRIDC5AG027010	TRIDC2AG035170	TRIDC7AG001620	TRIDC2AG046180	TRIDC7AG067670	TRIDC7AG026490	TRIDC3AG005300	TRIDC5BG061820	TRIDC4AG014700	TRIDC1AG012810
TRIDC3AG055680	TRIDC2AG032990	TRIDC6AG007370	TRIDC6AG019220	TRIDC3AG019740	TRIDC6AG046370	TRIDC5AG027370	TRIDC7AG033920	TRIDC5AG032560	TRIDC2BG014050	TRIDC5AG031080	TRIDC3AG004610
TRIDC1AG012450	TRIDC2AG012180	TRIDC2AG005000	TRIDC7AG062020	TRIDC3AG051160	TRIDC4AG062450	TRIDC2AG050830	TRIDC4AG000570	TRIDC3AG033450	TRIDC5BG008420	TRIDC7AG051820	TRIDC6AG041500
TRIDC5AG033960	TRIDC7AG030780	TRIDC5AG019600	TRIDC4AG054360	TRIDC3AG041500	TRIDC6AG041910	TRIDC2AG055370	TRIDC2AG013950	TRIDC1AG036520	TRIDC2BG066260	TRIDC4AG019990	TRIDC7AG051730
TRIDC6AG021000	TRIDC1AG045560	TRIDC7AG018980	TRIDC3AG000880	TRIDC2AG047110	TRIDC1AG033280	TRIDC2AG073550	TRIDC1AG014050	TRIDC1AG051110	TRIDC7BG066590	TRIDC7AG038150	TRIDC3AG020890
TRIDC6AG046030	TRIDC6AG013700	TRIDC6AG037840	TRIDC5AG058740	TRIDC7AG045350	TRIDC4AG033080	TRIDC4AG014520	TRIDC5AG001800	TRIDC7AG027040	TRIDC4BG006510	TRIDC1AG052970	TRIDC2AG049510
TRIDC3AG027270	TRIDC3AG028990	TRIDC7AG006240	TRIDC6AG014500	TRIDC4AG017400	TRIDC5AG055530	TRIDC1AG060530	TRIDC5AG035120	TRIDC2AG050300	TRIDC3BG052880	TRIDC2AG025810	TRIDC5AG055390
TRIDC1AG010180	TRIDC4AG014350	TRIDC5AG018550	TRIDC7AG034040	TRIDC6AG003460	TRIDC7AG027790	TRIDC5AG010550	TRIDC7AG045990	TRIDC5AG027710	TRIDC3BG028640	TRIDC1AG051350	TRIDC3AG011890
TRIDC4AG030170	TRIDC3AG046100	TRIDC3AG000510	TRIDC3AG067210	TRIDC5AG063450	TRIDC5AG033780	TRIDC1AG046170	TRIDC3AG034270	TRIDC4AG037920	TRIDC5BG081860	TRIDC3AG075650	TRIDC4AG018850
TRIDC1AG010250	TRIDC5AG010520	TRIDC4AG054490	TRIDC5AG037620	TRIDC6AG011890	TRIDC5AG063010	TRIDC3AG060040	TRIDC6AG025800	TRIDC1AG020890	TRIDC2BG036240	TRIDC5AG012970	TRIDC1AG051950
TRIDC4AG042320	TRIDC4AG029600	TRIDC2AG081240	TRIDC7AG062610	TRIDC2AG029230	TRIDC4AG033380	TRIDC4AG033650	TRIDC1AG030820	TRIDC2AG020350	TRIDC5BG080250	TRIDC2AG011330	TRIDC2AG007790
TRIDC2AG025330	TRIDC3AG056870	TRIDC1AG018290	TRIDC1AG021450	TRIDC6AG026580	TRIDC1AG036130	TRIDC2AG063530	TRIDC4AG042820	TRIDC6AG030120	TRIDC2BG061710	TRIDC5AG067550	TRIDC3AG065180
TRIDC1AG035360	TRIDC7AG026010	TRIDC3AG011680	TRIDC6AG037190	TRIDC6AG007060	TRIDC5AG034020	TRIDC1AG040620	TRIDC4AG025480	TRIDC5AG015600	TRIDC4BG058390	TRIDC6AG038180	TRIDC3AG066790
TRIDC5AG060590	TRIDC6AG036520	TRIDC2AG032870	TRIDC2AG077340	TRIDC5AG055170	TRIDC2AG000780	TRIDC4AG062730	TRIDC6AG036260	TRIDC2AG042290	TRIDC4BG003730	TRIDC5AG038670	TRIDC5AG019270
TRIDC6AG046040	TRIDC5AG063240	TRIDC6AG056910	TRIDC2AG066880	TRIDC6AG014810	TRIDC7AG021860	TRIDC4AG014510	TRIDC7AG047660	TRIDC7AG045350	TRIDC7BG068670	TRIDC5AG011710	TRIDC7AG035340
TRIDC7AG024260	TRIDC2AG000190	TRIDC1AG030510	TRIDC2AG045420	TRIDC4AG052300	TRIDC6AG034260	TRIDC6AG045180	TRIDC6AG041520	TRIDC1AG017190	TRIDC2BG014940	TRIDC1AG020250	TRIDC1AG009620
TRIDC7AG071210	TRIDC7AG014240	TRIDC2AG021570	TRIDC2AG043190	TRIDC2AG046180	TRIDC7AG067990	TRIDC5AG038660	TRIDC1AG022160	TRIDC5AG036040	TRIDC1BG068170	TRIDC6AG035810	TRIDC3AG043980
TRIDC7AG063550	TRIDC5AG031260	TRIDC2AG073110	TRIDC4AG011610	TRIDC1AG060640	TRIDC1AG021150	TRIDC1AG045270	TRIDC5AG004580	TRIDC4AG038900	TRIDC2BG008380	TRIDC3AG053290	TRIDC4AG071230
TRIDC6AG052370	TRIDC4AG029990	TRIDC2AG010980	TRIDC2AG040670	TRIDC5AG061440	TRIDC7AG012250	TRIDC7AG035950	TRIDC1AG047740	TRIDC7AG012440	TRIDC5BG015920	TRIDC2AG024330	TRIDC1AG047830
TRIDC3AG040110	TRIDC4AG014330	TRIDC2AG035970	TRIDC6AG039290	TRIDC2AG047840	TRIDC2AG053180	TRIDC5AG055310	TRIDC4AG031700	TRIDC5AG055180	TRIDC6BG067670	TRIDC4AG009750	TRIDC1AG034210
TRIDC4AG054360	TRIDC1AG009930	TRIDC7AG001620	TRIDC6AG004360	TRIDC4AG028750	TRIDC5AG073230	TRIDC5AG002900	TRIDC4AG002400	TRIDC3AG054780	TRIDC7BG019070	TRIDC6AG011470	TRIDC4AG019030
TRIDC5AG015800	TRIDC7AG038070	TRIDC7AG051360	TRIDC2AG000610	TRIDC4AG041060	TRIDC5AG018760	TRIDC2AG043400	TRIDC5AG048690	TRIDC4AG053640	TRIDC3BG050120	TRIDC7AG066150	TRIDC5AG051090
TRIDC5AG015910	TRIDC3AG015560	TRIDC4AG025030	TRIDC2AG053960	TRIDC3AG033970	TRIDC3AG017830	TRIDC7AG022520	TRIDC4AG009800	TRIDC6AG048910	TRIDC2BG091160	TRIDC2AG019190	TRIDC4AG005500
TRIDC3AG059360	TRIDC5AG023030	TRIDC7AG023130	TRIDC5AG075740	TRIDC2AG026670	TRIDC3AG063320	TRIDC6AG021270	TRIDC7AG004050	TRIDC2AG028220	TRIDC5BG028280	TRIDC4AG006380	TRIDC3AG037160
TRIDC2AG043710	TRIDC1AG030490	TRIDC3AG061320	TRIDC2AG065120	TRIDC5AG062800	TRIDC2AG020820	TRIDC2AG076890	TRIDC3AG003150	TRIDC5AG048820	TRIDC7BG013780	TRIDC2AG017230	TRIDC7AG017770
TRIDC7AG043950	TRIDC3AG055560	TRIDC5AG034980	TRIDC1AG008500	TRIDC3AG052380	TRIDC7AG001840	TRIDC4AG066050	TRIDC3AG038390	TRIDC5AG058400	TRIDC5BG075500	TRIDC2AG073410	TRIDC6AG034850
TRIDC7AG057390	TRIDC5AG010980	TRIDC5AG041040	TRIDC1AG046480	TRIDC7AG022830	TRIDC6AG044480	TRIDC6AG032350	TRIDC4AG033130	TRIDC6AG035880	TRIDC2BG028700	TRIDC5AG028480	TRIDC2AG077860
TRIDC7AG007140	TRIDC7AG067830	TRIDC4AG019900	TRIDC5AG072410	TRIDC2AG025380	TRIDC3AG021490	TRIDC5AG041580	TRIDC2AG042990	TRIDC4AG064390	TRIDC2BG045290	TRIDC1AG059220	TRIDC4AG018100
TRIDC4AG035880	TRIDC7AG023960	TRIDC4AG027730	TRIDC6AG003440	TRIDC4AG050620	TRIDC3AG025400	TRIDC3AG013580	TRIDC1AG050490	TRIDC6AG021710	TRIDC1BG007990	TRIDC3AG024660	TRIDC1AG019900
TRIDC1AG051510	TRIDC5AG061280	TRIDC2AG050150	TRIDC2AG032760	TRIDC6AG002970	TRIDC3AG020450	TRIDC2AG010220	TRIDC6AG023770	TRIDC5AG038160	TRIDC3BG083250	TRIDC5AG024380	TRIDC7AG050010
TRIDC3AG030720	TRIDC5AG015440	TRIDC2AG075040	TRIDC6AG052770	TRIDC5AG040760	TRIDC2AG001150	TRIDC7AG000800	TRIDC5AG076030	TRIDC7AG057600	TRIDC6BG066850	TRIDC1AG065290	TRIDC4AG051750
TRIDC2AG013110	TRIDC3AG051220	TRIDC4AG012680	TRIDC6AG056600	TRIDC7AG027360	TRIDC6AG055280	TRIDC7AG068400	TRIDC6AG035620	TRIDC6AG061000	TRIDC7BG054020	TRIDC1AG029130	TRIDC1AG017610
TRIDC1AG020940	TRIDC6AG061280	TRIDC4AG046010	TRIDC7AG051580	TRIDC1AG039480	TRIDC5AG055490	TRIDC4AG046200	TRIDC4AG049330	TRIDC4AG037930	TRIDC1BG057450	TRIDC7AG004050	TRIDC5AG008580
TRIDC1AG025730	TRIDC3AG034460	TRIDC2AG051310	TRIDC7AG021040	TRIDC3AG060370	TRIDC6AG017680	TRIDC7AG049820	TRIDC6AG050220	TRIDC3AG044370	TRIDC2BG008560	TRIDC3AG031950	TRIDC2AG073350
TRIDC1AG027190	TRIDC6AG002110	TRIDC2AG032930	TRIDC5AG040670	TRIDC7AG038110	TRIDC3AG033010	TRIDC2AG055600	TRIDC4AG015280	TRIDC2AG072560	TRIDC2BG022270	TRIDC2AG070290	TRIDC3AG006530
TRIDC6AG043430	TRIDC5AG002150	TRIDC5AG057620	TRIDC5AG048940	TRIDC6AG006960	TRIDC7AG041180	TRIDC1AG045530	TRIDC4AG014540	TRIDC6AG005690	TRIDC2BG088010	TRIDC2AG028450	TRIDC6AG029030
TRIDC3AG045160	TRIDC3AG041360	TRIDC6AG051760	TRIDC2AG002560	TRIDC4AG057710	TRIDC4AG050620	TRIDC7AG019370	TRIDC6AG041040	TRIDC3AG034160	TRIDC2BG072890	TRIDC3AG074790	TRIDC6AG004560
TRIDC4AG066060	TRIDC6AG021890	TRIDC1AG034780	TRIDC4AG057500	TRIDC4AG046500	TRIDC4AG043000	TRIDC3AG052810	TRIDC2AG025400	TRIDC1AG011630	TRIDC6BG072710	TRIDC6AG010290	TRIDC3AG030720
TRIDC2AG022020	TRIDC2AG042480	TRIDC2AG052550	TRIDC6AG052550	TRIDC3AG041180	TRIDC4AG045360	TRIDC7AG060800	TRIDC5AG031120	TRIDC6AG035860	TRIDC4BG052610	TRIDC4AG043360	TRIDC3AG019860
TRIDC2AG014670	TRIDC4AG009550	TRIDC2AG067750	TRIDC1AG046060	TRIDC2AG050250	TRIDC4AG053350	TRIDC1AG023100	TRIDC4AG053550	TRIDC4AG012240	TRIDC7BG021730	TRIDC7AG040340	TRIDC3AG013470
TRIDC3AG047870	TRIDC5AG006080	TRIDC2AG023160	TRIDC7AG059510	TRIDC2AG028390	TRIDC7AG022830	TRIDC6AG027160	TRIDC2AG054410	TRIDC3AG066120	TRIDC5BG000400	TRIDC2AG006580	TRIDC3AG051410
TRIDC5AG018540	TRIDC4AG029080	TRIDC3AG033020	TRIDC5AG015390	TRIDC4AG041390	TRIDC3AG056550	TRIDC6AG056130	TRIDC3AG030680	TRIDC6AG006230	TRIDC1BG051920	TRIDC3AG014280	TRIDC5AG036170
TRIDC1AG023040	TRIDC3AG060100	TRIDC7AG058150	TRIDC4AG016980	TRIDC2AG060720	TRIDC6AG043790	TRIDC1AG048220	TRIDC3AG048460	TRIDC2AG032780	TRIDC1BG056490	TRIDC3AG065700	TRIDC4AG051140
TRIDC6AG002970	TRIDC3AG019240	TRIDC3AG035510	TRIDC7AG057390	TRIDC1AG016340	TRIDC3AG032510	TRIDC1AG059220	TRIDC1AG048150	TRIDC1AG022860	TRIDC1BG047190	TRIDC7AG071130	TRIDC4AG011330
TRIDC1AG058820	TRIDC4AG040530	TRIDC5AG015600	TRIDC2AG035420	TRIDC1AG045670	TRIDC7AG067240	TRIDC1AG023370	TRIDC7AG042880	TRIDC5AG031260	TRIDC5BG034730	TRIDC2AG035420	TRIDC4AG016940
TRIDC4AG023630	TRIDC7AG060910	TRIDC4AG029620	TRIDC7AG052050	TRIDC5AG046840	TRIDC1AG051670	TRIDC4AG049220	TRIDC6AG047560	TRIDC6AG051690	TRIDC2BG047300	TRIDC5AG066860	TRIDC6AG050040
TRIDC7AG013510	TRIDC4AG031060	TRIDC3AG060090	TRIDC5AG053140	TRIDC2AG008280	TRIDC3AG018050	TRIDC1AG040320	TRIDC7AG045350	TRIDC2AG021690	TRIDC4BG050460	TRIDC2AG050330	TRIDC1AG042710
TRIDC6AG050310	TRIDC1AG044890	TRIDC6AG032930	TRIDC6AG032680	TRIDC5AG033390	TRIDC4AG025510	TRIDC4AG044200	TRIDC6AG049110	TRIDC6AG057220	TRIDC2BG063080	TRIDC1AG048700	TRIDC4AG030790
TRIDC6AG050220	TRIDC7AG066620	TRIDC2AG050320	TRIDC7AG019250	TRIDC3AG060090	TRIDC1AG045560	TRIDC4AG047620	TRIDC5AG021360	TRIDC3AG015930	TRIDC6BG009820	TRIDC3AG017560	TRIDC5AG018450
TRIDC1AG026850	TRIDC6AG030320	TRIDC5AG030990	TRIDC3AG050060	TRIDC6AG051760	TRIDC1AG022780	TRIDC2AG046670	TRIDC7AG025280	TRIDC4AG009310	TRIDC3BG049040	TRIDC4AG051670	TRIDC4AG043480
TRIDC5AG027010	TRIDC6AG055840	TRIDC1AG038240	TRIDC7AG052040	TRIDC6AG007370	TRIDC6AG055920	TRIDC1AG020240	TRIDC4AG060200	TRIDC1AG014000	TRIDC2BG055490	TRIDC5AG025870	TRIDC3AG052470
TRIDC5AG040740	TRIDC5AG034980	TRIDC4AG037930	TRIDC3AG060390	TRIDC1AG035660	TRIDC5AG027460	TRIDC3AG018330	TRIDC6AG038380	TRIDC7AG026380	TRIDC4BG061810	TRIDC5AG013490	TRIDC5AG022530
TRIDC3AG025370	TRIDC2AG044840	TRIDC4AG072300	TRIDC1AG004440	TRIDC1AG047810	TRIDC6AG032930	TRIDC4AG060170	TRIDC6AG040300	TRIDC5AG059150	TRIDC7BG076840	TRIDC4AG023950	TRIDC1AG020240
TRIDC6AG024980	TRIDC3AG005040	TRIDC4AG065860	TRIDC2AG071860	TRIDC3AG062250	TRIDC4AG002360	TRIDC5AG008860	TRIDC2AG024730	TRIDC2AG035420	TRIDC7BG011840	TRIDC7AG027320	TRIDC5AG028340
TRIDC7AG064310	TRIDC6AG004360	TRIDC3AG043990	TRIDC5AG064940	TRIDC5AG055700	TRIDC4AG071990	TRIDC5AG008020	TRIDC3AG042550	TRIDC7AG041350	TRIDC5BG001240	TRIDC6AG053500	TRIDC2AG064960
TRIDC3AG074130	TRIDC7AG030810	TRIDC2AG040570	TRIDC6AG049620	TRIDC6AG040380	TRIDC3AG067840	TRIDC5AG058540	TRIDC2AG048520	TRIDC7AG052650	TRIDC2BG051740	TRIDC7AG067240	TRIDC3AG016970
TRIDC7AG017050	TRIDC5AG052060	TRIDC1AG048220	TRIDC6AG010120	TRIDC7AG052720	TRIDC7AG043940	TRIDC7AG012040	TRIDC5AG058850	TRIDC6AG053010	TRIDC1BG011360	TRIDC2AG035310	TRIDC7AG062610
TRIDC5AG022680	TRIDC7AG022410	TRIDC5AG070820	TRIDC5AG004790	TRIDC4AG001000	TRIDC3AG008590	TRIDC2AG040290	TRIDC1AG026360	TRIDC2AG077490	TRIDC1BG051830	TRIDC6AG029030	TRIDC6AG011970
TRIDC5AG067400	TRIDC7AG007110	TRIDC3AG064660	TRIDC4AG016700	TRIDC5AG069690	TRIDC3AG065240	TRIDC4AG004430	TRIDC4AG025860	TRIDC5AG010790	TRIDC7BG058720	TRIDC7AG035390	TRIDC7AG055000
TRIDC3AG054590	TRIDC5AG001550	TRIDC5AG056240	TRIDC3AG000820	TRIDC4AG045960	TRIDC6AG051690	TRIDC2AG045580	TRIDC3AG061490	TRIDC6AG046910	TRIDC5BG062900	TRIDC3AG062330	TRIDC7AG046450
TRIDC5AG058130	TRIDC5AG021150	TRIDC7AG052490	TRIDC3AG010400	TRIDC3AG008520	TRIDC3AG013390	TRIDC2AG033960	TRIDC7AG035450	TRIDC4AG027310	TRIDC1BG017010	TRIDC7AG035820	TRIDC5AG073590
TRIDC7AG074890	TRIDC1AG018360	TRIDC3AG019360	TRIDC3AG061020	TRIDC2AG063430	TRIDC1AG015490	TRIDC1AG019800	TRIDC3AG058380	TRIDC6AG042710	TRIDC5BG043040	TRIDC5AG051680	TRIDC5AG023750
TRIDC1AG064700	TRIDC2AG051230	TRIDC7AG012040	TRIDC4AG000120	TRIDC1AG060340	TRIDC4AG043610	TRIDC2AG078850	TRIDC5AG044540	TRIDC6AG019520	TRIDC3BG058940	TRIDC3AG050680	TRIDC7AG064810
TRIDC4AG006120	TRIDC4AG016020	TRIDC2AG040110	TRIDC7AG018440	TRIDC1AG058820	TRIDC5AG046900	TRIDC3AG039630	TRIDC5AG050630	TRIDC3AG049620	TRIDC3BG077140	TRIDC5AG040630	TRIDC4AG001770
TRIDC6AG060920	TRIDC2AG007440	TRIDC2AG023170	TRIDC1AG037580	TRIDC2AG071860	TRIDC3AG008870	TRIDC2AG057570	TRIDC7AG035760	TRIDC1AG047910	TRIDC3BG024890	TRIDC5AG036440	TRIDC4AG032900
TRIDC6AG014990	TRIDC4AG023240	TRIDC6AG014500	TRIDC4AG004170	TRIDC2AG044720	TRIDC5AG073240	TRIDC5AG014930	TRIDC3AG075150	TRIDC1AG039850	TRIDC4BG008530	TRIDC7AG063880	TRIDC6AG036440
TRIDC5AG000710	TRIDC3AG004060	TRIDC4AG026880	TRIDC2AG013900	TRIDC6AG024210	TRIDC7AG015300	TRIDC2AG064980	TRIDC3AG037090	TRIDC1AG024950	TRIDC7BG065370	TRIDC6AG045290	TRIDC5AG038820
TRIDC2AG033960	TRIDC3AG034280	TRIDC4AG048980	TRIDC7AG076420	TRIDC5AG027970	TRIDC1AG040090	TRIDC6AG018980	TRIDC3AG044450	TRIDC2AG019700	TRIDC4BG003070	TRIDC5AG078860	TRIDC6AG012170
TRIDC4AG012270	TRIDC5AG020500	TRIDC3AG004060	TRIDC2AG040380	TRIDC6AG045280	TRIDC6AG003440	TRIDC5AG030090	TRIDC5AG023680	TRIDC5AG074870	TRIDC5BG078600	TRIDC5AG000120	TRIDC5AG052210
TRIDC7AG056190	TRIDC2AG016540	TRIDC4AG025480	TRIDC3AG064790	TRIDC4AG025010	TRIDC5AG038750	TRIDC6AG021820	TRIDC5AG050690	TRIDC6AG033440	TRIDC2BG037820	TRIDC5AG033700	TRIDC5AG074530
TRIDC6AG059240	TRIDC1AG032450	TRIDC4AG009750	TRIDC7AG067010	TRIDC1AG010300	TRIDC6AG032350	TRIDC1AG040240	TRIDC2AG060240	TRIDC6AG042990	TRIDC4BG038500	TRIDC1AG036080	TRIDC1AG027470
TRIDC7AG008460	TRIDC3AG040850	TRIDC4AG069690	TRIDC5AG014520	TRIDC3AG002250	TRIDC2AG071500	TRIDC1AG013380	TRIDC2AG061930	TRIDC2AG013880	TRIDC5BG029200	TRIDC5AG034280	TRIDC2AG025080
TRIDC2AG029210	TRIDC7AG028760	TRIDC7AG039550	TRIDC7AG033070	TRIDC7AG076180	TRIDC7AG043020	TRIDC5AG040640	TRIDC4AG002780	TRIDC2AG016200	TRIDC7BG049160	TRIDC5AG071960	TRIDC3AG038050
TRIDC2AG040920	TRIDC4AG046530	TRIDC5AG046580	TRIDC6AG040580	TRIDC4AG007800	TRIDC1AG031580	TRIDC6AG029030	TRIDC1AG017200	TRIDC2AG034740	TRIDC2BG033070	TRIDC1AG057610	TRIDC4AG012670
TRIDC4AG033420	TRIDC6AG059350	TRIDC2AG031640	TRIDC5AG051650	TRIDC2AG051170	TRIDC3AG066290	TRIDC1AG030000	TRIDC2AG053700	TRIDC7AG072980	TRIDC2BG001130	TRIDC5AG043900	TRIDC6AG008730
TRIDC2AG025810	TRIDC1AG045270	TRIDC5AG034120	TRIDC6AG040400	TRIDC5AG002350	TRIDC5AG020300	TRIDC1AG039950	TRIDC5AG072520	TRIDC1AG059600	TRIDC5BG048140	TRIDC2AG003960	TRIDC6AG027370
TRIDC5AG047260	TRIDC2AG022410	TRIDC5AG022250	TRIDC7AG030010	TRIDC2AG011680	TRIDC4AG043250	TRIDC7AG023320	TRIDC7AG043200	TRIDC3AG039670	TRIDC4BG057270	TRIDC5AG043780	TRIDC5AG062360
TRIDC3AG046890	TRIDC2AG039540	TRIDC7AG043760	TRIDC3AG060100	TRIDC3AG056000	TRIDC1AG061190	TRIDC1AG043180	TRIDC1AG019900	TRIDC6AG012420	TRIDC5BG040140	TRIDC2AG007640	TRIDC3AG043470
TRIDC5AG063260	TRIDC4AG069350	TRIDC5AG002150	TRIDC5AG011590	TRIDC2AG019430	TRIDC4AG016000	TRIDC4AG060100	TRIDC1AG040050	TRIDC3AG035860	TRIDC6BG044420	TRIDC2AG060570	TRIDC2AG018080
TRIDC2AG055360	TRIDC2AG023240	TRIDC5AG076580	TRIDC4AG036200	TRIDC5AG016180	TRIDC7AG049770	TRIDC2AG028160	TRIDC2AG032750	TRIDC1AG037600	TRIDC5BG046520	TRIDC2AG003700	TRIDC7AG011770
TRIDC4AG024450	TRIDC2AG060140	TRIDC1AG035660	TRIDC5AG003530	TRIDC3AG010340	TRIDC3AG071460	TRIDC2AG066290	TRIDC4AG005600	TRIDC4AG019990	TRIDC3BG022260	TRIDC2AG045530	TRIDC2AG058740
TRIDC4AG007460	TRIDC7AG076580	TRIDC5AG040500	TRIDC7AG032510	TRIDC2AG060160	TRIDC7AG059510	TRIDC2AG010270	TRIDC5AG055320	TRIDC3AG035780	TRIDC6BG042350	TRIDC4AG035940	TRIDC3AG051370
TRIDC2AG003960	TRIDC3AG013170	TRIDC2AG021010	TRIDC4AG059030	TRIDC4AG000540	TRIDC2AG039030	TRIDC3AG039100	TRIDC7AG019720	TRIDC1AG029000	TRIDC5BG000110	TRIDC5AG073560	TRIDC1AG048690
TRIDC1AG044260	TRIDC2AG044100	TRIDC2AG011260	TRIDC5AG055310	TRIDC5AG009950	TRIDC2AG050140	TRIDC1AG046600	TRIDC3AG046230	TRIDC3AG016620	TRIDC3BG008990	TRIDC7AG012090	TRIDC7AG027410
TRIDC2AG059210	TRIDC4AG005940	TRIDC6AG057260	TRIDC5AG028530	TRIDC4AG053520	TRIDC3AG023050	TRIDC6AG021880	TRIDC3AG064660	TRIDC7AG052220	TRIDC3BG038660	TRIDC3AG040670	TRIDC1AG041830
TRIDC7AG040100	TRIDC4AG066320	TRIDC1AG003320	TRIDC1AG020890	TRIDC6AG048850	TRIDC7AG052230	TRIDC5AG019610	TRIDC1AG043710	TRIDC5AG006400	TRIDC1BG029540	TRIDC3AG040260	TRIDC7AG034310
TRIDC2AG073410	TRIDC7AG076230	TRIDC7AG030010	TRIDC2AG043330	TRIDC6AG015570	TRIDC7AG047960	TRIDC3AG012380	TRIDC4AG018860	TRIDC4AG046680	TRIDC3BG053690	TRIDC3AG010340	TRIDC6AG044960
TRIDC6AG036520	TRIDC5AG004240	TRIDC6AG041180	TRIDC5AG036440	TRIDC2AG072930	TRIDC6AG058710	TRIDC2AG026490	TRIDC7AG000020	TRIDC6AG000480	TRIDC2BG014490	TRIDC5AG042030	TRIDC5AG034370
TRIDC3AG067920	TRIDC5AG038980	TRIDC6AG041820	TRIDC4AG041360	TRIDC3AG049940	TRIDC5AG057620	TRIDC5AG059230	TRIDC6AG045540	TRIDC6AG034480	TRIDC7BG075050	TRIDC3AG055110	TRIDC6AG041280
TRIDC3AG016100	TRIDC5AG069710	TRIDC3AG071530	TRIDC2AG024120	TRIDC2AG004290	TRIDC5AG017650	TRIDC4AG057660	TRIDC1AG034550	TRIDC5AG025620	TRIDC7BG016510	TRIDC5AG059170	TRIDC7AG009890
TRIDC5AG035400	TRIDC6AG055190	TRIDC4AG013610	TRIDC4AG016070	TRIDC1AG050510	TRIDC3AG035870	TRIDC5AG009550	TRIDC6AG014550	TRIDC4AG026870	TRIDC5BG021020	TRIDC4AG023640	TRIDC3AG015620
TRIDC1AG000370	TRIDC7AG023830	TRIDC5AG062560	TRIDC1AG001610	TRIDC1AG014470	TRIDC2AG026320	TRIDC3AG035600	TRIDC5AG030550	TRIDC2AG040260	TRIDC4BG033680	TRIDC5AG018570	TRIDC7AG012690
TRIDC6AG048490	TRIDC2AG058640	TRIDC4AG045090	TRIDC5AG043780	TRIDC7AG071020	TRIDC6AG033780	TRIDC7AG058230	TRIDC1AG023650	TRIDC4AG017660	TRIDC5BG015000	TRIDC2AG022450	TRIDC7AG015240
TRIDC4AG017360	TRIDC1AG041760	TRIDC2AG025960	TRIDC6AG004940	TRIDC5AG023450	TRIDC7AG050040	TRIDC1AG061430	TRIDC5AG014930	TRIDC7AG059010	TRIDC2BG083680	TRIDC3AG038290	TRIDC3AG061020
TRIDC2AG008280	TRIDC1AG027630	TRIDC5AG047170	TRIDC1AG038960	TRIDC2AG025750	TRIDC3AG000710	TRIDC2AG059270	TRIDC7AG034480	TRIDC3AG018490	TRIDC6BG043760	TRIDC5AG046380	TRIDC7AG041870
TRIDC5AG023930	TRIDC5AG003490	TRIDC1AG004840	TRIDC1AG011100	TRIDC6AG055280	TRIDC3AG050640	TRIDC1AG062530	TRIDC2AG025120	TRIDC3AG021550	TRIDC5BG036620	TRIDC2AG076890	TRIDC1AG058150
TRIDC5AG073980	TRIDC6AG024980	TRIDC1AG020240	TRIDC5AG041850	TRIDC5AG045040	TRIDC6AG010440	TRIDC1AG033280	TRIDC6AG043130	TRIDC2AG007370	TRIDC6BG049390	TRIDC7AG026510	TRIDC7AG077340
TRIDC1AG045460	TRIDC2AG050770	TRIDC6AG018270	TRIDC2AG081330	TRIDC7AG070320	TRIDC6AG032480	TRIDC7AG037880	TRIDC2AG070890	TRIDC4AG031580	TRIDC3BG025030	TRIDC4AG044200	TRIDC4AG040560
TRIDC3AG021410	TRIDC2AG021410	TRIDC1AG065370	TRIDC2AG033630	TRIDC1AG041410	TRIDC6AG054480	TRIDC3AG066900	TRIDC5AG031390	TRIDC2AG055600	TRIDC3BG071310	TRIDC6AG018710	TRIDC3AG038430
TRIDC3AG052000	TRIDC7AG046420	TRIDC4AG021600	TRIDC7AG024580	TRIDC3AG060530	TRIDC5AG039610	TRIDC5AG061350	TRIDC5AG040640	TRIDC4AG018640	TRIDC2BG017260	TRIDC2AG037700	TRIDC6AG061280
TRIDC7AG040340	TRIDC7AG032510	TRIDC7AG029400	TRIDC5AG004700	TRIDC1AG022310	TRIDC2AG042500	TRIDC6AG049440	TRIDC3AG070670	TRIDC3AG043610	TRIDC2BG017940	TRIDC7AG068670	TRIDC1AG035440
TRIDC6AG048290	TRIDC7AG057810	TRIDC7AG053860	TRIDC4AG052160	TRIDC1AG043840	TRIDC2AG021400	TRIDC3AG063440	TRIDC6AG021470	TRIDC6AG026470	TRIDC4BG035860	TRIDC2AG019700	TRIDC7AG022490
TRIDC5AG010560	TRIDC5AG070710	TRIDC4AG031930	TRIDC3AG055250	TRIDC4AG042240	TRIDC7AG042670	TRIDC6AG038180	TRIDC7AG051020	TRIDC3AG042200	TRIDC5BG016210	TRIDC6AG008970	TRIDC5AG041530
TRIDC2AG078490	TRIDC7AG011620	TRIDC2AG053040	TRIDC6BG070830	TRIDC7AG066620	TRIDC2AG073300	TRIDC2AG043990	TRIDC1AG026570	TRIDC1AG035100	TRIDC5BG007400	TRIDC2AG028390	TRIDC4AG012980
TRIDC1AG039360	TRIDC5AG054190	TRIDC7AG041870	TRIDC5BG044140	TRIDC5AG021090	TRIDC1AG024090	TRIDC3AG009950	TRIDC1AG038460	TRIDC1AG034120	TRIDC1BG059460	TRIDC7AG001000	TRIDC7AG000600
TRIDC6AG046880	TRIDC7AG026640	TRIDC5AG040080	TRIDC2BG061220	TRIDC7AG015690	TRIDC5AG017800	TRIDC2AG060610	TRIDC6AG047170	TRIDC6AG025810	TRIDC5BG044340	TRIDC7AG078070	TRIDC5AG073920
TRIDC4AG039990	TRIDC6AG061450	TRIDC4AG046400	TRIDC6BG060280	TRIDC2AG013670	TRIDC6AG048230	TRIDC4AG053340	TRIDC5AG019530	TRIDC3AG031460	TRIDC1BG069850	TRIDC1AG027010	TRIDC5AG033110
TRIDC6AG028470	TRIDC3AG008520	TRIDC1AG030530	TRIDC4BG007130	TRIDC6AG000240	TRIDC4AG060220	TRIDC3AG026800	TRIDC4AG051790	TRIDC5AG028060	TRIDC7BG021550	TRIDC3AG055950	TRIDC4AG041920
TRIDC4AG023340	TRIDC4AG028910	TRIDC3AG056310	TRIDC5BG063640	TRIDC1AG063550	TRIDC2AG066500	TRIDC2AG035620	TRIDC3AG008010	TRIDC6AG059560	TRIDC1BG005680	TRIDC3AG032890	TRIDC2AG026160
TRIDC5AG073820	TRIDC5AG035640	TRIDC4AG042320	TRIDC5BG038270	TRIDC2AG003850	TRIDC5AG010980	TRIDC5AG033110	TRIDC7AG045490	TRIDC4AG023850	TRIDC2BG030950	TRIDC5AG044170	TRIDC7AG015850
TRIDC6AG061770	TRIDC1AG020530	TRIDC6AG041100	TRIDC5BG046930	TRIDC3AG004080	TRIDC3AG058880	TRIDC7AG071130	TRIDC5AG028120	TRIDC7AG027450	TRIDC2BG010970	TRIDC7AG057720	TRIDC6AG051690
TRIDC5AG038020	TRIDC3AG055400	TRIDC3AG045470	TRIDC2BG042710	TRIDC2AG071910	TRIDC5AG021390	TRIDC4AG019030	TRIDC4AG006620	TRIDC3AG022110	TRIDC1BG016640	TRIDC4AG041140	TRIDC5AG004260
TRIDC5AG056300	TRIDC6AG045310	TRIDC1AG021640	TRIDC5BG013740	TRIDC5AG036780	TRIDC3AG018200	TRIDC5AG017460	TRIDC4AG043370	TRIDC4AG016210	TRIDC6BG052800	TRIDC7AG060200	TRIDC7AG053570
TRIDC6AG028600	TRIDC5AG063720	TRIDC3AG013590	TRIDC3BG079990	TRIDC4AG017360	TRIDC4AG045970	TRIDC6AG008970	TRIDC6AG015220	TRIDC7AG057250	TRIDC5BG001580	TRIDC2AG030740	TRIDC2AG073360
TRIDC2AG049650	TRIDC4AG027770	TRIDC7AG060320	TRIDC6BG067310	TRIDC6AG005740	TRIDC2AG066040	TRIDC1AG059760	TRIDC7AG015660	TRIDC2AG011400	TRIDC7BG046980	TRIDC5AG047370	TRIDC2AG059890
TRIDC2AG017640	TRIDC1AG036410	TRIDC4AG008550	TRIDC6BG058460	TRIDC6AG059630	TRIDC3AG059940	TRIDC4AG018140	TRIDC5AG043300	TRIDC2AG022480	TRIDC2BG029240	TRIDC6AG010370	TRIDC2AG017730
TRIDC7AG050530	TRIDC6AG003400	TRIDC4AG041470	TRIDC1BG074670	TRIDC7AG012250	TRIDC5AG061780	TRIDC2AG024870	TRIDC1AG045780	TRIDC2AG060400	TRIDC6BG072620	TRIDC2AG068180	TRIDC1AG034400
TRIDC4AG047300	TRIDC3AG063620	TRIDC6AG014890	TRIDC4BG052600	TRIDC7AG001120	TRIDC6AG033360	TRIDC1AG045480	TRIDC3AG031450	TRIDC3AG065710	TRIDC4BG062040	TRIDC6AG054930	TRIDC3AG011970
TRIDC3AG061110	TRIDC1AG014040	TRIDC7AG040790	TRIDC3BG083440	TRIDC1AG036800	TRIDC3AG045470	TRIDC7AG009430	TRIDC3AG043380	TRIDC7AG067870	TRIDC2BG022600	TRIDC7AG027510	TRIDC1AG003100
TRIDC7AG043550	TRIDC5AG000710	TRIDC1AG018660	TRIDC1BG070280	TRIDC4AG045970	TRIDC3AG020840	TRIDC3AG061640	TRIDC4AG017030	TRIDC7AG017050	TRIDC5BG013650	TRIDC3AG063180	TRIDC3AG018930
TRIDC6AG012770	TRIDC6AG040300	TRIDC4AG034200	TRIDC5BG016210	TRIDC7AG067010	TRIDC4AG027140	TRIDC6AG040730	TRIDC1AG053640	TRIDC1AG017290	TRIDC2BG018590	TRIDC2AG071790	TRIDC4AG023910
TRIDC2AG019870	TRIDC3AG050360	TRIDC1AG041790	TRIDC5BG083820	TRIDC7AG020040	TRIDC6AG059400	TRIDC4AG065270	TRIDC1AG034230	TRIDC5AG004810	TRIDC6BG023180	TRIDC5AG053730	TRIDC2AG005350
TRIDC1AG013920	TRIDC1AG041180	TRIDC6AG048350	TRIDC1BG042030	TRIDC6AG035060	TRIDC2AG013000	TRIDC4AG047660	TRIDC2AG003250	TRIDC6AG008820	TRIDC2BG053870	TRIDC7AG032370	TRIDC3AG009280
TRIDC2AG007640	TRIDC7AG042220	TRIDC2AG014200	TRIDC3BG029990	TRIDC3AG012580	TRIDC7AG047670	TRIDC6AG044690	TRIDC6AG021090	TRIDC1AG049060	TRIDC1BG048420	TRIDC3AG001930	TRIDC7AG028640
TRIDC3AG053490	TRIDC3AG035750	TRIDC2AG047030	TRIDC5BG000330	TRIDC7AG057330	TRIDC1AG048680	TRIDC1AG027020	TRIDC1AG039940	TRIDC6AG007710	TRIDC2BG067430	TRIDC4AG016290	TRIDC5AG026860
TRIDC2AG078550	TRIDC1AG010330	TRIDC5AG033970	TRIDC5BG050850	TRIDC7AG044300	TRIDC4AG051790	TRIDC3AG032550	TRIDC1AG026370	TRIDC7AG007390	TRIDC5BG023930	TRIDC3AG066790	TRIDC5AG056950
TRIDC4AG020270	TRIDC1AG043770	TRIDC1AG009630	TRIDC6BG050560	TRIDC3AG022790	TRIDC7AG019920	TRIDC5AG019190	TRIDC4AG048170	TRIDC7AG041870	TRIDC2BG050020	TRIDC2AG026710	TRIDC1AG041980
TRIDC3AG022190	TRIDC3AG050690	TRIDC7AG026640	TRIDC2BG078670	TRIDC3AG030310	TRIDC1AG054650	TRIDC5AG004250	TRIDC4AG012530	TRIDC4AG022810	TRIDC2BG047270	TRIDC7AG010190	TRIDC4AG051490
TRIDC4AG065110	TRIDC6AG044960	TRIDC3AG047560	TRIDC6BG022360	TRIDC3AG061560	TRIDC2AG055880	TRIDC4AG053990	TRIDC5AG030100	TRIDC3AG016170	TRIDC2BG063630	TRIDC5AG061810	TRIDC5AG031000
TRIDC6AG010870	TRIDC3AG025540	TRIDC6AG057630	TRIDC2BG026230	TRIDC7AG057210	TRIDC5AG007060	TRIDC2AG025930	TRIDC2AG054630	TRIDC3AG030560	TRIDC2BG057840	TRIDC7AG052220	TRIDC2AG020830
TRIDC6AG047270	TRIDC6AG018730	TRIDC7AG044300	TRIDC7BG001320	TRIDC7AG041180	TRIDC1AG026030	TRIDC2AG035600	TRIDC2AG065120	TRIDC5AG018780	TRIDC3BG080640	TRIDC7AG042860	TRIDC3AG044270
TRIDC1AG065260	TRIDC2AG030030	TRIDC5AG069620	TRIDC5BG069580	TRIDC3AG066090	TRIDC3AG056870	TRIDC5AG011810	TRIDC4AG037920	TRIDC3AG014230	TRIDC2BG037100	TRIDC3AG068780	TRIDC2AG024960
TRIDC1AG032250	TRIDC5AG069020	TRIDC5AG059180	TRIDC6BG009760	TRIDC7AG026690	TRIDC2AG049340	TRIDC1AG030290	TRIDC2AG057670	TRIDC3AG033040	TRIDC1BG042370	TRIDC6AG025010	TRIDC6AG041310
TRIDC2AG060400	TRIDC3AG024820	TRIDC4AG032680	TRIDC4BG054070	TRIDC3AG050630	TRIDC2AG056930	TRIDC4AG056580	TRIDC2AG031760	TRIDC2AG073310	TRIDC1BG042260	TRIDC6AG044220	TRIDC2AG076470
TRIDC5AG002790	TRIDC7AG021450	TRIDC7AG042410	TRIDC6BG025150	TRIDC5AG041340	TRIDC3AG033800	TRIDC3AG073580	TRIDC5AG029370	TRIDC4AG005900	TRIDC6BG026080	TRIDC5AG000770	TRIDC2AG072100
TRIDC2AG048870	TRIDC5AG031690	TRIDC7AG063270	TRIDC2BG019530	TRIDC3AG061120	TRIDC6AG045290	TRIDC7AG023790	TRIDC7AG021780	TRIDC2AG001260	TRIDC1BG070920	TRIDC3AG055250	TRIDC3AG041760
TRIDC5AG076640	TRIDC5AG017830	TRIDC7AG056540	TRIDC7BG045880	TRIDC5AG073900	TRIDC3AG035340	TRIDC5AG024830	TRIDC5AG020820	TRIDC3AG065700	TRIDC1BG036970	TRIDC7AG032650	TRIDC2AG052070
TRIDC7AG057420	TRIDC3AG048740	TRIDC1AG053510	TRIDC1BG074570	TRIDC5AG058810	TRIDC2AG076550	TRIDC7AG009920	TRIDC2AG032860	TRIDC1AG062110	TRIDC2BG047820	TRIDC1AG035030	TRIDC7AG047580
TRIDC2AG032460	TRIDC7AG012870	TRIDC7AG000600	TRIDC2BG083010	TRIDC7AG057250	TRIDC5AG054170	TRIDC5AG056230	TRIDC5AG069580	TRIDC1AG061070	TRIDC7BG033390	TRIDC4AG023740	TRIDC6AG020370
TRIDC5AG054410	TRIDC2AG052150	TRIDC1AG011970	TRIDC6BG003200	TRIDC4AG025510	TRIDC3AG017690	TRIDC5AG014140	TRIDC6AG050080	TRIDC1AG018710	TRIDC7BG044750	TRIDC2AG047550	TRIDC2AG004460
TRIDC7AG071420	TRIDC6AG024930	TRIDC2AG035650	TRIDC7BG042390	TRIDC3AG011750	TRIDC6AG040760	TRIDC7AG035500	TRIDC3AG040430	TRIDC2AG034220	TRIDC1BG057340	TRIDC1AG058780	TRIDC4AG036710
TRIDC6AG037500	TRIDC4AG052160	TRIDC6AG055640	TRIDC6BG001350	TRIDC3AG006580	TRIDC3AG045320	TRIDC3AG049540	TRIDC1AG049490	TRIDC6AG028490	TRIDC2BG018300	TRIDC7AG052590	TRIDC4AG010960
TRIDC1AG027020	TRIDC3AG021210	TRIDC3AG047000	TRIDC2BG073350	TRIDC1AG041760	TRIDC7AG044030	TRIDC4AG072080	TRIDC7AG053880	TRIDC2AG078530	TRIDC5BG043020	TRIDC5AG031580	TRIDC5AG037620
TRIDC1AG038420	TRIDC1AG051860	TRIDC2AG037660	TRIDC1BG064170	TRIDC7AG006710	TRIDC3AG013240	TRIDC3AG058000	TRIDC3AG042450	TRIDC4AG017390	TRIDC7BG050050	TRIDC7AG006080	TRIDC5AG041350
TRIDC2AG021340	TRIDC2AG014130	TRIDC3AG034150	TRIDC1BG067820	TRIDC6AG033950	TRIDC4AG041390	TRIDC4AG009920	TRIDC1AG059220	TRIDC2AG060470	TRIDC5BG013910	TRIDC2AG020830	TRIDC5AG006080
TRIDC6AG024210	TRIDC3AG004210	TRIDC1AG051100	TRIDC2BG021970	TRIDC3AG023190	TRIDC4AG067860	TRIDC3AG054180	TRIDC5AG045240	TRIDC3AG016000	TRIDC4BG006150	TRIDC2AG028440	TRIDC5AG074940
TRIDC6AG036060	TRIDC2AG043390	TRIDC1AG006770	TRIDC6BG070330	TRIDC7AG046040	TRIDC3AG075420	TRIDC3AG056660	TRIDC5AG061990	TRIDC2AG076540	TRIDC3BG037850	TRIDC4AG048460	TRIDC2AG071790
TRIDC2AG013950	TRIDC6AG023280	TRIDC7AG053710	TRIDC3BG000340	TRIDC5AG065240	TRIDC5AG007610	TRIDC3AG018080	TRIDC5AG011360	TRIDC3AG031020	TRIDC7BG005350	TRIDC7AG056530	TRIDC5AG048840
TRIDC7AG022550	TRIDC4AG035980	TRIDC5AG067060	TRIDC5BG009530	TRIDC6AG059900	TRIDC1AG051760	TRIDC2AG022120	TRIDC4AG023910	TRIDC5AG059320	TRIDC5BG067990	TRIDC1AG037280	TRIDC1AG046210
TRIDC7AG054290	TRIDC5AG042230	TRIDC2AG026700	TRIDC2BG024570	TRIDC6AG025280	TRIDC6AG001810	TRIDC7AG035020	TRIDC4AG001770	TRIDC7AG027400	TRIDC1BG039540	TRIDC3AG042820	TRIDC7AG048210
TRIDC6AG054390	TRIDC5AG064480	TRIDC3AG019420	TRIDC5BG081050	TRIDC2AG058030	TRIDC7AG033630	TRIDC3AG010400	TRIDC7AG053930	TRIDC7AG027480	TRIDC2BG025910	TRIDC7AG042110	TRIDC4AG036930
TRIDC4AG050480	TRIDC2AG064750	TRIDC4AG060100	TRIDC5BG004370	TRIDC2AG011370	TRIDC7AG039070	TRIDC5AG058710	TRIDC2AG010270	TRIDC7AG019400	TRIDC6BG011480	TRIDC7AG035540	TRIDC4AG029930
TRIDC3AG049610	TRIDC2AG017930	TRIDC6AG045260	TRIDC4BG025690	TRIDC3AG052390	TRIDC1AG041340	TRIDC7AG017090	TRIDC6AG056280	TRIDC3AG017610	TRIDC5BG037540	TRIDC7AG049640	TRIDC3AG052810
TRIDC5AG063230	TRIDC4AG060100	TRIDC1AG048130	TRIDC3BG021610	TRIDC7AG061910	TRIDC3AG026700	TRIDC6AG032810	TRIDC4AG014580	TRIDC5AG070230	TRIDC2BG040060	TRIDC1AG051230	TRIDC7AG067350
TRIDC1AG002500	TRIDC2AG022460	TRIDC2AG052050	TRIDC3BG038180	TRIDC7AG022000	TRIDC7AG078070	TRIDC6AG008850	TRIDC3AG022040	TRIDC3AG045850	TRIDC4BG013590	TRIDC2AG001570	TRIDC7AG043800
TRIDC1AG050690	TRIDC2AG007830	TRIDC7AG047660	TRIDC5BG079720	TRIDC2AG016320	TRIDC3AG017820	TRIDC7AG013430	TRIDC4AG010730	TRIDC5AG048370	TRIDC3BG080340	TRIDC3AG000820	TRIDC2AG060010
TRIDC2AG074240	TRIDC5AG032540	TRIDC3AG016850	TRIDC3BG058700	TRIDC6AG033370	TRIDC4AG023010	TRIDC6AG034780	TRIDC7AG043040	TRIDC3AG062100	TRIDC2BG079890	TRIDC1AG044680	TRIDC5AG077500
TRIDC4AG036930	TRIDC5AG047630	TRIDC1AG055260	TRIDC1BG065420	TRIDC7AG031510	TRIDC4AG041890	TRIDC1AG009340	TRIDC4AG046680	TRIDC1AG016220	TRIDC5BG023940	TRIDC7AG045990	TRIDC5AG020430
TRIDC1AG027630	TRIDC1AG026750	TRIDC2AG038550	TRIDC2BG077810	TRIDC2AG062700	TRIDC3AG048560	TRIDC7AG050010	TRIDC5AG065630	TRIDC7AG022150	TRIDC2BG067390	TRIDC5AG014400	TRIDC5AG074720
TRIDC4AG043340	TRIDC5AG002280	TRIDC7AG041740	TRIDC7BG045670	TRIDC3AG033800	TRIDC2AG017930	TRIDC6AG032830	TRIDC2AG064740	TRIDC5AG020540	TRIDC3BG041990	TRIDC5AG068750	TRIDC2AG006580
TRIDC5AG004900	TRIDC1AG039550	TRIDC4AG001020	TRIDC2BG068170	TRIDC2AG069050	TRIDC5AG014350	TRIDC1AG036420	TRIDC7AG058770	TRIDC2AG063440	TRIDC1BG012230	TRIDC4AG051140	TRIDC6AG041790
TRIDC4AG025140	TRIDC7AG022490	TRIDC2AG081320	TRIDC5BG047470	TRIDC3AG070680	TRIDC2AG025590	TRIDC2AG037730	TRIDC7AG038120	TRIDC7AG050170	TRIDC5BG071680	TRIDC6AG013650	TRIDC1AG023480
TRIDC1AG048940	TRIDC1AG020240	TRIDC4AG052220	TRIDC6BG049010	TRIDC5AG011050	TRIDC2AG014300	TRIDC6AG044640	TRIDC1AG023370	TRIDC7AG053780	TRIDC7BG060060	TRIDC5AG073430	TRIDC5AG033960
TRIDC3AG031190	TRIDC5AG032640	TRIDC5AG016840	TRIDC7BG025510	TRIDC6AG007610	TRIDC2AG008630	TRIDC3AG016940	TRIDC5AG017180	TRIDC3AG024610	TRIDC6BG015080	TRIDC7AG042690	TRIDC5AG014780
TRIDC2AG042380	TRIDC5AG047610	TRIDC7AG044320	TRIDC5BG047650	TRIDC1AG061470	TRIDC5AG071880	TRIDC4AG025860	TRIDC7AG017110	TRIDC1AG018530	TRIDC6BG063190	TRIDC7AG051730	TRIDC6AG041710
TRIDC4AG028590	TRIDC7AG058210	TRIDC7AG048080	TRIDC3BG081670	TRIDC3AG067920	TRIDC6AG028100	TRIDC7AG010370	TRIDC4AG014520	TRIDC5AG026190	TRIDC2BG071860	TRIDC4AG015760	TRIDC6AG021100
TRIDC1AG047250	TRIDC2AG037640	TRIDC5AG034010	TRIDC4BG006240	TRIDC7AG031470	TRIDC1AG007650	TRIDC2AG073410	TRIDC5AG008020	TRIDC2AG066270	TRIDC2BG020780	TRIDC6AG032200	TRIDC5AG074100
TRIDC5AG055820	TRIDC5AG020540	TRIDC1AG027190	TRIDC5BG031230	TRIDC6AG014500	TRIDC7AG000270	TRIDC4AG064860	TRIDC2AG062790	TRIDC3AG029110	TRIDC5BG036650	TRIDC7AG011290	TRIDC6AG041960
TRIDC5AG033590	TRIDC6AG007710	TRIDC7AG003220	TRIDC5BG074350	TRIDC1AG060960	TRIDC1AG008140	TRIDC5AG022060	TRIDC6AG012370	TRIDC7AG056470	TRIDC7BG015210	TRIDC7AG069500	TRIDC7AG013020
TRIDC5AG073380	TRIDC7AG024620	TRIDC3AG062160	TRIDC7BG003570	TRIDC6AG008870	TRIDC2AG026670	TRIDC2AG075550	TRIDC4AG058260	TRIDC7AG029960	TRIDC5BG045720	TRIDC5AG014950	TRIDC3AG058870
TRIDC5AG032540	TRIDC5AG010000	TRIDC3AG000160	TRIDC1BG068390	TRIDC2AG047220	TRIDC7AG049040	TRIDC6AG018710	TRIDC6AG021880	TRIDC5AG052010	TRIDC5BG041090	TRIDC7AG035020	TRIDC4AG009900
TRIDC1AG008190	TRIDC3AG028460	TRIDC2AG055700	TRIDC2BG013470	TRIDC2AG012290	TRIDC5AG047410	TRIDC2AG027050	TRIDC3AG055140	TRIDC3AG027650	TRIDC5BG061630	TRIDC6AG026720	TRIDC1AG046150
TRIDC2AG056480	TRIDC3AG031790	TRIDC6AG003820	TRIDC4BG046720	TRIDC4AG041180	TRIDC1AG014050	TRIDC6AG018190	TRIDC7AG074410	TRIDC2AG007530	TRIDC4BG031570	TRIDC3AG021620	TRIDC2AG018240
TRIDC4AG029010	TRIDC1AG060530	TRIDC4AG032510	TRIDC2BG013070	TRIDC2AG056240	TRIDC7AG047880	TRIDC1AG034770	TRIDC7AG002820	TRIDC1AG061840	TRIDC5BG028300	TRIDC6AG040390	TRIDC1AG045530
TRIDC4AG026200	TRIDC1AG018700	TRIDC3AG027270	TRIDC6BG062350	TRIDC3AG033540	TRIDC5AG069590	TRIDC2AG044620	TRIDC2AG046190	TRIDC5AG022820	TRIDC4BG014430	TRIDC6AG046760	TRIDC5AG045050
TRIDC4AG044200	TRIDC3AG035060	TRIDC1AG038960	TRIDC2BG021510	TRIDC7AG071820	TRIDC1AG008180	TRIDC1AG028740	TRIDC4AG034700	TRIDC2AG023230	TRIDC4BG055020	TRIDC5AG012860	TRIDC4AG043370
TRIDC5AG036170	TRIDC5AG023810	TRIDC3AG033650	TRIDC7BG001910	TRIDC3AG053560	TRIDC1AG038790	TRIDC2AG059340	TRIDC2AG056450	TRIDC5AG054390	TRIDC4BG008240	TRIDC1AG054300	TRIDC1AG017970
TRIDC5AG040500	TRIDC4AG015910	TRIDC2AG051270	TRIDC7BG041030	TRIDC1AG004420	TRIDC5AG040830	TRIDC6AG022800	TRIDC1AG011100	TRIDC3AG000360	TRIDC6BG047470	TRIDC6AG041790	TRIDC2AG039820
TRIDC4AG016970	TRIDC6AG015130	TRIDC5AG004350	TRIDC3BG061480	TRIDC5AG041590	TRIDC4AG049340	TRIDC5AG074530	TRIDC4AG019500	TRIDC2AG058410	TRIDC4BG013580	TRIDC2AG042180	TRIDC2AG025760
TRIDC5AG022540	TRIDC7AG028740	TRIDC7AG060720	TRIDC5BG082780	TRIDC5AG002280	TRIDC1AG037870	TRIDC7AG004900	TRIDC3AG014230	TRIDC2AG031260	TRIDC7BG018810	TRIDC4AG014510	TRIDC2AG022120
TRIDC3AG034280	TRIDC1AG058450	TRIDC7AG020090	TRIDC1BG068450	TRIDC4AG031540	TRIDC1AG032950	TRIDC7AG001530	TRIDC5AG028090	TRIDC5AG010580	TRIDC4BG012790	TRIDC7AG055620	TRIDC3AG069390
TRIDC4AG028910	TRIDC3AG057700	TRIDC6AG053860	TRIDC4BG001340	TRIDC4AG042290	TRIDC5AG077230	TRIDC4AG046130	TRIDC5AG057110	TRIDC5AG055660	TRIDC5BG008350	TRIDC7AG048940	TRIDC4AG017380
TRIDC1AG018080	TRIDC1AG039170	TRIDC2AG082150	TRIDC6BG039150	TRIDC5AG038350	TRIDC1AG013040	TRIDC7AG045890	TRIDC6AG043310	TRIDC7AG077340	TRIDC3BG084550	TRIDC2AG050380	TRIDC6AG061390
TRIDC7AG023580	TRIDC1AG007770	TRIDC3AG036670	TRIDC3BG011480	TRIDC1AG001200	TRIDC6AG055940	TRIDC2AG045900	TRIDC7AG007610	TRIDC5AG018810	TRIDC7BG065410	TRIDC2AG044100	TRIDC6AG055620
TRIDC2AG064750	TRIDC6AG034950	TRIDC4AG012090	TRIDC4BG030350	TRIDC1AG037590	TRIDC5AG037490	TRIDC5AG017950	TRIDC1AG013280	TRIDC7AG058760	TRIDC7BG058370	TRIDC4AG056310	TRIDC7AG023320
TRIDC3AG067680	TRIDC6AG060920	TRIDC7AG023570	TRIDC3BG016790	TRIDC6AG047260	TRIDC2AG048640	TRIDC7AG009300	TRIDC4AG038460	TRIDC4AG014550	TRIDC6BG008160	TRIDC5AG015760	TRIDC2AG060240
TRIDC4AG036000	TRIDC5AG036190	TRIDC3AG065710	TRIDC3BG053440	TRIDC7AG059430	TRIDC1AG049080	TRIDC5AG068310	TRIDC7AG066620	TRIDC3AG048610	TRIDC6BG028800	TRIDC3AG073440	TRIDC4AG042270
TRIDC6AG055190	TRIDC1AG040150	TRIDC2AG047820	TRIDC4BG016740	TRIDC3AG034460	TRIDC3AG020460	TRIDC1AG054440	TRIDC5AG017460	TRIDC3AG000010	TRIDC5BG055820	TRIDC5AG055200	TRIDC5AG051060
TRIDC1AG065460	TRIDC4AG038370	TRIDC2AG056240	TRIDC6BG040340	TRIDC6AG061390	TRIDC2AG012850	TRIDC3AG027500	TRIDC2AG068330	TRIDC2AG034510	TRIDC7BG044470	TRIDC5AG065010	TRIDC6AG057860
TRIDC2AG019190	TRIDC7AG018560	TRIDC4AG010730	TRIDC1BG026800	TRIDC2AG060590	TRIDC2AG052860	TRIDC2AG024730	TRIDC4AG007780	TRIDC5AG021150	TRIDC5BG072320	TRIDC2AG060400	TRIDC7AG019460
TRIDC1AG036160	TRIDC5AG063690	TRIDC2AG025260	TRIDC2BG067140	TRIDC6AG021270	TRIDC4AG007800	TRIDC7AG062610	TRIDC1AG026010	TRIDC3AG027270	TRIDC5BG081310	TRIDC3AG029430	TRIDC7AG045610
TRIDC7AG013010	TRIDC7AG069910	TRIDC5AG067960	TRIDC1BG029850	TRIDC4AG034070	TRIDC4AG057520	TRIDC5AG036280	TRIDC7AG022500	TRIDC4AG053410	TRIDC5BG031060	TRIDC7AG028020	TRIDC2AG040380
TRIDC1AG036520	TRIDC5AG070740	TRIDC1AG036130	TRIDC3BG040590	TRIDC1AG064940	TRIDC5AG025630	TRIDC4AG045690	TRIDC2AG073550	TRIDC4AG027880	TRIDC7BG074940	TRIDC6AG007230	TRIDC5AG063360
TRIDC6AG020530	TRIDC3AG009440	TRIDC1AG036500	TRIDC3BG084230	TRIDC6AG028580	TRIDC1AG020940	TRIDC7AG049780	TRIDC6AG048910	TRIDC3AG024180	TRIDC3BG025780	TRIDC1AG051430	TRIDC4AG025190
TRIDC7AG042080	TRIDC4AG037930	TRIDC3AG037600	TRIDC2BG044960	TRIDC5AG024950	TRIDC5AG017440	TRIDC4AG006330	TRIDC1AG015370	TRIDC2AG039930	TRIDC3BG011970	TRIDC3AG019470	TRIDC6AG012760
TRIDC1AG009630	TRIDC1AG027030	TRIDC4AG023110	TRIDC4BG034150	TRIDC3AG008380	TRIDC6AG041180	TRIDC5AG071730	TRIDC5AG065190	TRIDC6AG003400	TRIDC7BG014140	TRIDC5AG030950	TRIDC1AG031160
TRIDC3AG075250	TRIDC6AG003020	TRIDC1AG026120	TRIDC6BG027630	TRIDC1AG039860	TRIDC3AG053000	TRIDC4AG042270	TRIDC2AG041910	TRIDC4AG038520	TRIDC1BG067330	TRIDC6AG045580	TRIDC1AG051930
TRIDC4AG017010	TRIDC2AG011420	TRIDC4AG041080	TRIDC3BG036480	TRIDC6AG058600	TRIDC4AG038570	TRIDC2AG054630	TRIDC5AG058370	TRIDC6AG050750	TRIDC5BG063580	TRIDC4AG010080	TRIDC1AG025950
TRIDC5AG047120	TRIDC1AG049490	TRIDC3AG047250	TRIDC2BG047270	TRIDC4AG060400	TRIDC1AG043510	TRIDC4AG023220	TRIDC3AG026800	TRIDC2AG072400	TRIDC4BG029160	TRIDC1AG009320	TRIDC4AG015150
TRIDC6AG056430	TRIDC7AG003980	TRIDC2AG034970	TRIDC5BG026490	TRIDC7AG062960	TRIDC2AG051070	TRIDC2AG013640	TRIDC4AG045690	TRIDC2AG059020	TRIDC1BG031850	TRIDC2AG063830	TRIDC6AG035520
TRIDC4AG011610	TRIDC7AG038120	TRIDC7AG056240	TRIDC5BG064270	TRIDC1AG063520	TRIDC3AG021510	TRIDC3AG027010	TRIDC5AG025360	TRIDC7AG004750	TRIDC3BG049400	TRIDC4AG015860	TRIDC6AG019880
TRIDC7AG008640	TRIDC2AG063070	TRIDC6AG013650	TRIDC1BG057300	TRIDC4AG049380	TRIDC5AG063030	TRIDC2AG082190	TRIDC4AG037540	TRIDC6AG032680	TRIDC7BG006240	TRIDC2AG009800	TRIDC2AG000880
TRIDC4AG011090	TRIDC6AG052430	TRIDC6AG002650	TRIDC5BG047090	TRIDC1AG022820	TRIDC4AG003800	TRIDC2AG081770	TRIDC5AG014070	TRIDC7AG022840	TRIDC2BG031060	TRIDC2AG021500	TRIDC5AG064480
TRIDC5AG047950	TRIDC6AG014880	TRIDC1AG017670	TRIDC4BG001490	TRIDC7AG002950	TRIDC2AG051220	TRIDC7AG002730	TRIDC4AG027650	TRIDC6AG058710	TRIDC5BG017620	TRIDC7AG047770	TRIDC2AG065570
TRIDC3AG020430	TRIDC4AG007780	TRIDC3AG051070	TRIDC6BG066070	TRIDC6AG032930	TRIDC4AG010520	TRIDC5AG021030	TRIDC5AG022830	TRIDC3AG044250	TRIDC5BG062780	TRIDC6AG026350	TRIDC5AG007660
TRIDC1AG012620	TRIDC6AG052500	TRIDC3AG051880	TRIDC3BG078480	TRIDC7AG053540	TRIDC5AG010850	TRIDC1AG032540	TRIDC2AG016540	TRIDC1AG029470	TRIDC5BG062890	TRIDC1AG002500	TRIDC6AG046960
TRIDC5AG007940	TRIDC1AG031120	TRIDC6AG050480	TRIDC3BG013710	TRIDC3AG013180	TRIDC4AG034120	TRIDC5AG017980	TRIDC5AG036280	TRIDC2AG055460	TRIDC5BG039570	TRIDC4AG059830	TRIDC2AG064740
TRIDC6AG003400	TRIDC2AG021570	TRIDC4AG003920	TRIDC7BG034030	TRIDC2AG064840	TRIDC2AG045810	TRIDC1AG030060	TRIDC4AG031930	TRIDC5AG055490	TRIDC5BG069740	TRIDC2AG063970	TRIDC7AG070690
TRIDC2AG042730	TRIDC7AG059430	TRIDC1AG001810	TRIDC3BG078450	TRIDC2AG042480	TRIDC6AG047430	TRIDC1AG020280	TRIDC4AG024400	TRIDC7AG043930	TRIDC6BG040760	TRIDC6AG056920	TRIDC7AG054590
TRIDC6AG020990	TRIDC3AG032190	TRIDC6AG050640	TRIDC7BG045520	TRIDC7AG057700	TRIDC1AG057090	TRIDC2AG016970	TRIDC3AG011270	TRIDC4AG063620	TRIDC2BG085340	TRIDC2AG040340	TRIDC1AG014270
TRIDC4AG013450	TRIDC3AG041530	TRIDC5AG008510	TRIDC3BG064520	TRIDC6AG021900	TRIDC2AG052100	TRIDC5AG038750	TRIDC3AG037660	TRIDC5AG036150	TRIDC5BG009940	TRIDC2AG042480	TRIDC5AG017950
TRIDC4AG035980	TRIDC4AG053360	TRIDC6AG023990	TRIDC2BG025290	TRIDC4AG009750	TRIDC7AG067080	TRIDC6AG042560	TRIDC1AG001610	TRIDC2AG078550	TRIDC7BG002940	TRIDC7AG010790	TRIDC5AG033710
TRIDC4AG049170	TRIDC2AG011690	TRIDC2AG042180	TRIDC7BG025970	TRIDC7AG057390	TRIDC1AG016790	TRIDC1AG009710	TRIDC2AG004200	TRIDC7AG009970	TRIDC2BG005880	TRIDC7AG033890	TRIDC3AG017900
TRIDC6AG051210	TRIDC4AG012540	TRIDC6AG040170	TRIDC6BG027030	TRIDC6AG021810	TRIDC2AG042180	TRIDC4AG008800	TRIDC3AG028980	TRIDC6AG038260	TRIDC1BG030350	TRIDC2AG025940	TRIDC3AG055610
TRIDC4AG053270	TRIDC5AG057470	TRIDC6AG014750	TRIDC3BG003890	TRIDC3AG005680	TRIDC1AG038350	TRIDC2AG076370	TRIDC7AG024410	TRIDC1AG057770	TRIDC5BG040300	TRIDC3AG038600	TRIDC3AG034360
TRIDC2AG058440	TRIDC3AG041710	TRIDC1AG013670	TRIDC4BG050380	TRIDC5AG001550	TRIDC2AG060470	TRIDC4AG060250	TRIDC4AG053340	TRIDC7AG011700	TRIDC3BG012440	TRIDC7AG061140	TRIDC1AG044580
TRIDC3AG039340	TRIDC3AG017540	TRIDC7AG078070	TRIDC6BG056170	TRIDC4AG004840	TRIDC7AG031570	TRIDC5AG073840	TRIDC4AG035180	TRIDC5AG018730	TRIDC6BG041940	TRIDC7AG009970	TRIDC5AG076030
TRIDC4AG041080	TRIDC3AG049430	TRIDC6AG001910	TRIDC1BG068530	TRIDC7AG012240	TRIDC6AG048350	TRIDC1AG008190	TRIDC1AG022180	TRIDC5AG018230	TRIDC4BG008220	TRIDC2AG030470	TRIDC5AG029370
TRIDC6AG059900	TRIDC5AG041340	TRIDC4AG040790	TRIDC2BG016820	TRIDC7AG049230	TRIDC5AG034010	TRIDC7AG050780	TRIDC2AG081020	TRIDC4AG026790	TRIDC2BG044210	TRIDC5AG024080	TRIDC4AG044710
TRIDC5AG008290	TRIDC1AG055610	TRIDC6AG057470	TRIDC5BG079800	TRIDC7AG015680	TRIDC6AG018980	TRIDC3AG069480	TRIDC5AG007610	TRIDC1AG027040	TRIDC3BG009840	TRIDC6AG023730	TRIDC7AG052280
TRIDC2AG046170	TRIDC6AG008740	TRIDC3AG053050	TRIDC4BG008880	TRIDC1AG030790	TRIDC3AG017540	TRIDC2AG050540	TRIDC1AG036160	TRIDC7AG075690	TRIDC3BG087120	TRIDC5AG064470	TRIDC7AG071620
TRIDC5AG065560	TRIDC5AG044940	TRIDC2AG023710	TRIDC7BG005770	TRIDC3AG006420	TRIDC5AG021150	TRIDC5AG008660	TRIDC6AG035900	TRIDC5AG015760	TRIDC2BG076140	TRIDC1AG008940	TRIDC1AG038460
TRIDC1AG049610	TRIDC7AG073740	TRIDC5AG073650	TRIDC7BG047400	TRIDC1AG042740	TRIDC7AG058770	TRIDC2AG007370	TRIDC6AG045670	TRIDC1AG049260	TRIDC7BG029740	TRIDC5AG033340	TRIDC1AG047130
TRIDC5AG018410	TRIDC3AG023480	TRIDC1AG027030	TRIDC5BG004210	TRIDC6AG003260	TRIDC3AG042330	TRIDC5AG031390	TRIDC4AG018870	TRIDC5AG054060	TRIDC7BG061930	TRIDC2AG020870	TRIDC2AG053020
TRIDC5AG062720	TRIDC2AG051070	TRIDC2AG057140	TRIDC3BG030360	TRIDC7AG049640	TRIDC1AG050300	TRIDC1AG029240	TRIDC2AG075260	TRIDC3AG057730	TRIDC1BG044380	TRIDC5AG038490	TRIDC3AG033260
TRIDC5AG024130	TRIDC1AG046480	TRIDC2AG043890	TRIDC5BG063980	TRIDC2AG079270	TRIDC2AG030760	TRIDC5AG028090	TRIDC1AG023870	TRIDC5AG014150	TRIDC1BG035510	TRIDC2AG054170	TRIDC1AG042750
TRIDC1AG020250	TRIDC5AG072080	TRIDC1AG023100	TRIDC4BG042090	TRIDC5AG024170	TRIDC2AG001520	TRIDC4AG015730	TRIDC6AG018760	TRIDC2AG044570	TRIDC2BG023990	TRIDC4AG004650	TRIDC7AG072460
TRIDC6AG034550	TRIDC1AG057860	TRIDC3AG028460	TRIDC3BG046360	TRIDC5AG058900	TRIDC5AG059070	TRIDC7AG010380	TRIDC5AG061860	TRIDC2AG033600	TRIDC5BG034690	TRIDC1AG017240	TRIDC4AG011440
TRIDC1AG032310	TRIDC1AG061960	TRIDC4AG046500	TRIDC3BG002460	TRIDC7AG030480	TRIDC7AG022990	TRIDC1AG045780	TRIDC5AG011010	TRIDC1AG062580	TRIDC5BG022250	TRIDC1AG030540	TRIDC6AG046370
TRIDC4AG060260	TRIDC7AG025450	TRIDC4AG038090	TRIDC5BG052090	TRIDC6AG028260	TRIDC2AG055120	TRIDC6AG052520	TRIDC6AG043730	TRIDC5AG047410	TRIDC2BG059050	TRIDC5AG012780	TRIDC1AG055700
TRIDC4AG048470	TRIDC5AG034020	TRIDC5AG078610	TRIDC7BG075710	TRIDC3AG019240	TRIDC7AG045620	TRIDC3AG047870	TRIDC3AG013180	TRIDC2AG015360	TRIDC6BG021850	TRIDC3AG050530	TRIDC7AG035390
TRIDC4AG022810	TRIDC1AG003020	TRIDC6AG018980	TRIDC7BG040500	TRIDC5AG068940	TRIDC2AG011850	TRIDC2AG081020	TRIDC7AG051060	TRIDC5AG058630	TRIDC1BG048240	TRIDC3AG032350	TRIDC4AG027870
TRIDC3AG050360	TRIDC4AG019990	TRIDC3AG051160	TRIDC2BG088010	TRIDC2AG035740	TRIDC1AG047740	TRIDC3AG065740	TRIDC1AG030150	TRIDC6AG037590	TRIDC1BG070380	TRIDC4AG000100	TRIDC4AG038470
TRIDC5AG011690	TRIDC1AG026360	TRIDC4AG057740	TRIDC2BG084570	TRIDC6AG041190	TRIDC4AG045920	TRIDC3AG062390	TRIDC5AG042870	TRIDC4AG006720	TRIDC4BG020820	TRIDC4AG011050	TRIDC4AG022190
TRIDC7AG019970	TRIDC5AG013080	TRIDC5AG021590	TRIDC5BG083480	TRIDC5AG015380	TRIDC2AG038660	TRIDC6AG038810	TRIDC7AG021600	TRIDC3AG055270	TRIDC3BG054190	TRIDC3AG019080	TRIDC2AG045580
TRIDC3AG062510	TRIDC4AG066060	TRIDC5AG033710	TRIDC6BG001560	TRIDC5AG070820	TRIDC4AG071380	TRIDC5AG069210	TRIDC3AG020670	TRIDC6AG007440	TRIDC6BG000600	TRIDC2AG007530	TRIDC2AG081840
TRIDC2AG042610	TRIDC4AG038460	TRIDC5AG017540	TRIDC7BG005160	TRIDC6AG016570	TRIDC2AG050150	TRIDC5AG059040	TRIDC6AG035060	TRIDC3AG033000	TRIDC6BG020390	TRIDC6AG050430	TRIDC2AG006760
TRIDC1AG034650	TRIDC1AG027020	TRIDC3AG048210	TRIDC3BG017300	TRIDC3AG035570	TRIDC4AG011490	TRIDC2AG044230	TRIDC7AG065970	TRIDC5AG059170	TRIDC7BG019350	TRIDC4AG056940	TRIDC1AG043510
TRIDC3AG049540	TRIDC1AG045530	TRIDC6AG055020	TRIDC7BG045750	TRIDC2AG046880	TRIDC7AG070620	TRIDC5AG046900	TRIDC3AG031370	TRIDC7AG002820	TRIDC1BG036060	TRIDC3AG046160	TRIDC6AG047850
TRIDC6AG019330	TRIDC3AG034520	TRIDC2AG035170	TRIDC1BG029650	TRIDC5AG004740	TRIDC2AG052520	TRIDC2AG080130	TRIDC7AG043250	TRIDC5AG045780	TRIDC4BG018710	TRIDC4AG042960	TRIDC5AG026650
TRIDC2AG038140	TRIDC1AG015490	TRIDC5AG057900	TRIDC1BG039490	TRIDC4AG052490	TRIDC3AG053160	TRIDC3AG033800	TRIDC5AG016370	TRIDC5AG015410	TRIDC5BG012130	TRIDC5AG058200	TRIDC7AG047130
TRIDC5AG036740	TRIDC2AG038140	TRIDC5AG069750	TRIDC5BG021160	TRIDC2AG032780	TRIDC5AG033390	TRIDC3AG035910	TRIDC2AG080070	TRIDC3AG042710	TRIDC3BG049120	TRIDC4AG007040	TRIDC6AG009250
TRIDC1AG041720	TRIDC3AG059360	TRIDC2AG076540	TRIDC3BG003790	TRIDC7AG021750	TRIDC7AG058370	TRIDC5AG021890	TRIDC5AG015300	TRIDC6AG001250	TRIDC3BG059700	TRIDC4AG006980	TRIDC7AG024390
TRIDC4AG032920	TRIDC5AG046550	TRIDC6AG027170	TRIDC7BG068810	TRIDC2AG018850	TRIDC7AG015680	TRIDC2AG041300	TRIDC6AG005170	TRIDC1AG027010	TRIDC1BG005460	TRIDC5AG069280	TRIDC6AG052550
TRIDC7AG008950	TRIDC6AG047390	TRIDC1AG007460	TRIDC3BG080970	TRIDC5AG069620	TRIDC1AG061690	TRIDC4AG025220	TRIDC4AG041130	TRIDC2AG024010	TRIDC3BG003460	TRIDC1AG042710	TRIDC4AG031990
TRIDC3AG006620	TRIDC7AG070870	TRIDC3AG008520	TRIDC5BG069300	TRIDC5AG032540	TRIDC2AG033870	TRIDC6AG035900	TRIDC3AG064280	TRIDC3AG068850	TRIDC1BG070670	TRIDC5AG050690	TRIDC7AG015740
TRIDC4AG030960	TRIDC1AG025040	TRIDC7AG058740	TRIDC2BG090770	TRIDC1AG051990	TRIDC3AG041520	TRIDC3AG008590	TRIDC5AG013680	TRIDC7AG040100	TRIDC2BG071310	TRIDC7AG059240	TRIDC1AG046480
TRIDC6AG035020	TRIDC3AG069590	TRIDC7AG024970	TRIDC6BG017550	TRIDC3AG013040	TRIDC1AG064450	TRIDC2AG056930	TRIDC4AG015180	TRIDC2AG045420	TRIDC2BG057310	TRIDC2AG037690	TRIDC6AG006090
TRIDC3AG046240	TRIDC7AG042900	TRIDC3AG061130	TRIDC4BG021620	TRIDC7AG019830	TRIDC5AG008940	TRIDC2AG025080	TRIDC6AG028710	TRIDC4AG001510	TRIDC3BG080060	TRIDC6AG022760	TRIDC1AG060360
TRIDC3AG025970	TRIDC3AG013940	TRIDC3AG040430	TRIDC1BG029980	TRIDC1AG030490	TRIDC1AG063570	TRIDC6AG037680	TRIDC1AG023470	TRIDC2AG006750	TRIDC6BG070340	TRIDC6AG040580	TRIDC1AG013800
TRIDC5AG014350	TRIDC4AG042320	TRIDC4AG013080	TRIDC3BG026740	TRIDC5AG015910	TRIDC7AG011930	TRIDC7AG041870	TRIDC2AG071580	TRIDC7AG029780	TRIDC2BG054120	TRIDC5AG010530	TRIDC7AG024010
TRIDC7AG065970	TRIDC5AG005850	TRIDC6AG018810	TRIDC6BG025930	TRIDC5AG008130	TRIDC4AG017700	TRIDC2AG032140	TRIDC6AG048350	TRIDC4AG015910	TRIDC3BG083350	TRIDC5AG041420	TRIDC6AG045070
TRIDC3AG038290	TRIDC3AG046770	TRIDC6AG046080	TRIDC2BG019400	TRIDC5AG062500	TRIDC3AG037610	TRIDC7AG046470	TRIDC2AG025140	TRIDC2AG015670	TRIDC4BG042280	TRIDC3AG075300	TRIDC1AG011650
TRIDC2AG080070	TRIDC4AG006990	TRIDC3AG004080	TRIDC3BG037580	TRIDC3AG021820	TRIDC1AG060960	TRIDC1AG015680	TRIDC4AG062430	TRIDC4AG048380	TRIDC5BG004440	TRIDC2AG027920	TRIDC6AG016410
TRIDC4AG000550	TRIDC5AG063880	TRIDC2AG064330	TRIDC7BG059350	TRIDC1AG034030	TRIDC7AG033740	TRIDC3AG059530	TRIDC4AG058440	TRIDC5AG073670	TRIDC1BG035390	TRIDC1AG040050	TRIDC6AG018220
TRIDC1AG047810	TRIDC5AG042510	TRIDC3AG032190	TRIDC7BG059780	TRIDC3AG033310	TRIDC2AG079260	TRIDC7AG056530	TRIDC6AG029450	TRIDC6AG044000	TRIDC4BG044100	TRIDC5AG011010	TRIDC3AG003150
TRIDC1AG061700	TRIDC4AG016470	TRIDC5AG010240	TRIDC3BG036670	TRIDC7AG065680	TRIDC6AG055560	TRIDC4AG007200	TRIDC6AG059890	TRIDC2AG058750	TRIDC7BG002110	TRIDC3AG045870	TRIDC1AG062800
TRIDC3AG033700	TRIDC1AG050440	TRIDC5AG050760	TRIDC7BG046050	TRIDC4AG033020	TRIDC3AG035020	TRIDC5AG071910	TRIDC5AG014550	TRIDC2AG076860	TRIDC2BG037800	TRIDC4AG014060	TRIDC3AG006470
TRIDC4AG052220	TRIDC3AG005460	TRIDC7AG011870	TRIDC1BG071740	TRIDC1AG009280	TRIDC7AG012580	TRIDC7AG039630	TRIDC7AG062220	TRIDC1AG042740	TRIDC2BG083470	TRIDC7AG010380	TRIDC7AG049780
TRIDC2AG049500	TRIDC4AG036420	TRIDC7AG031310	TRIDC7BG005560	TRIDC3AG037870	TRIDC7AG058380	TRIDC5AG039990	TRIDC1AG029840	TRIDC3AG075690	TRIDC5BG007410	TRIDC2AG016540	TRIDC2AG022100
TRIDC5AG012220	TRIDC3AG044840	TRIDC6AG031700	TRIDC3BG080060	TRIDC5AG005950	TRIDC7AG078450	TRIDC5AG030960	TRIDC2AG015250	TRIDC7AG062440	TRIDC6BG019320	TRIDC7AG032360	TRIDC3AG020250
TRIDC2AG035310	TRIDC6AG038250	TRIDC4AG025500	TRIDC5BG014590	TRIDC1AG012160	TRIDC2AG032140	TRIDC1AG027410	TRIDC7AG043930	TRIDC5AG028340	TRIDC5BG023850	TRIDC1AG047060	TRIDC3AG017930
TRIDC1AG017770	TRIDC2AG061460	TRIDC3AG068300	TRIDC3BG059890	TRIDC3AG046880	TRIDC2AG060830	TRIDC5AG002520	TRIDC3AG006030	TRIDC5AG059300	TRIDC7BG014600	TRIDC2AG057520	TRIDC3AG065700
TRIDC3AG060040	TRIDC6AG040760	TRIDC4AG006730	TRIDC2BG060950	TRIDC3AG020840	TRIDC2AG009800	TRIDC2AG076140	TRIDC5AG040780	TRIDC6AG032200	TRIDC2BG090750	TRIDC7AG058760	TRIDC7AG045660
TRIDC4AG037930	TRIDC2AG036760	TRIDC2AG051170	TRIDC3BG046030	TRIDC7AG011310	TRIDC1AG030610	TRIDC7AG011380	TRIDC7AG012580	TRIDC3AG012680	TRIDC6BG068080	TRIDC4AG018360	TRIDC1AG009710
TRIDC1AG054070	TRIDC5AG073440	TRIDC7AG017720	TRIDC1BG068170	TRIDC7AG019920	TRIDC2AG066050	TRIDC1AG022570	TRIDC1AG025680	TRIDC1AG017590	TRIDC6BG042270	TRIDC6AG022710	TRIDC2AG035310
TRIDC5AG038830	TRIDC6AG035560	TRIDC2AG063570	TRIDC2BG046960	TRIDC1AG002620	TRIDC5AG013760	TRIDC6AG047090	TRIDC4AG047660	TRIDC7AG051880	TRIDC5BG040980	TRIDC6AG004940	TRIDC1AG033950
TRIDC1AG046930	TRIDC2AG041620	TRIDC2AG039580	TRIDC1BG017790	TRIDC3AG018350	TRIDC3AG049430	TRIDC4AG024640	TRIDC4AG041140	TRIDC3AG060900	TRIDC4BG017780	TRIDC7AG048210	TRIDC2AG060840
TRIDC7AG053930	TRIDC4AG008480	TRIDC4AG038370	TRIDC5BG059460	TRIDC6AG003820	TRIDC5AG046380	TRIDC7AG031140	TRIDC4AG025500	TRIDC4AG030350	TRIDC5BG034780	TRIDC1AG051970	TRIDC7AG040340
TRIDC3AG052940	TRIDC2AG073300	TRIDC3AG050180	TRIDC5BG001460	TRIDC2AG000980	TRIDC5AG029100	TRIDC2AG055390	TRIDC6AG042810	TRIDC5AG043340	TRIDC1BG042960	TRIDC1AG012190	TRIDC5AG011710
TRIDC4AG006520	TRIDC1AG037870	TRIDC2AG066760	TRIDC4BG059320	TRIDC4AG040570	TRIDC2AG033460	TRIDC4AG030320	TRIDC1AG038710	TRIDC1AG035710	TRIDC5BG057340	TRIDC5AG010690	TRIDC2AG035170
TRIDC3AG031210	TRIDC2AG076890	TRIDC2AG065790	TRIDC7BG076530	TRIDC5AG044200	TRIDC6AG032800	TRIDC2AG067430	TRIDC3AG059560	TRIDC7AG043010	TRIDC3BG026630	TRIDC4AG053780	TRIDC1AG030950
TRIDC3AG013170	TRIDC3AG046240	TRIDC7AG047480	TRIDC1BG072780	TRIDC6AG045700	TRIDC3AG074760	TRIDC1AG015370	TRIDC2AG054250	TRIDC5AG034000	TRIDC5BG035900	TRIDC6AG018870	TRIDC6AG049950
TRIDC3AG070680	TRIDC3AG074520	TRIDC2AG017830	TRIDC5BG023920	TRIDC4AG002360	TRIDC2AG015250	TRIDC3AG043380	TRIDC7AG029070	TRIDC1AG037590	TRIDC5BG009050	TRIDC3AG063190	TRIDC5AG038500
TRIDC3AG042480	TRIDC2AG039550	TRIDC4AG050700	TRIDC4BG039050	TRIDC1AG058690	TRIDC4AG014560	TRIDC5AG037760	TRIDC7AG031140	TRIDC5AG014080	TRIDC7BG042270	TRIDC1AG013460	TRIDC1AG026010
TRIDC6AG013700	TRIDC2AG075270	TRIDC5AG004250	TRIDC7BG037610	TRIDC7AG059520	TRIDC7AG052540	TRIDC1AG046210	TRIDC7AG034490	TRIDC7AG040390	TRIDC5BG023320	TRIDC4AG002770	TRIDC2AG048520
TRIDC4AG040560	TRIDC1AG061100	TRIDC5AG036970	TRIDC6BG018040	TRIDC2AG024300	TRIDC3AG075300	TRIDC1AG059800	TRIDC4AG030770	TRIDC7AG033220	TRIDC5BG040150	TRIDC1AG063550	TRIDC6AG004940
TRIDC3AG065590	TRIDC6AG035020	TRIDC1AG060640	TRIDC6BG000820	TRIDC7AG041550	TRIDC6AG040660	TRIDC7AG074400	TRIDC3AG032800	TRIDC3AG035490	TRIDC6BG010710	TRIDC4AG017380	TRIDC2AG035800
TRIDC2AG037630	TRIDC2AG062620	TRIDC2AG018890	TRIDC5BG080340	TRIDC7AG049780	TRIDC3AG020240	TRIDC2AG072850	TRIDC5AG060400	TRIDC5AG026380	TRIDC2BG063310	TRIDC1AG036420	TRIDC7AG023800
TRIDC7AG020380	TRIDC7AG063880	TRIDC6AG021880	TRIDC1BG003370	TRIDC5AG026160	TRIDC7AG009110	TRIDC1AG025050	TRIDC2AG043730	TRIDC5AG036510	TRIDC2BG043730	TRIDC7AG032350	TRIDC4AG051150
TRIDC5AG053530	TRIDC4AG037540	TRIDC5AG070530	TRIDC5BG025780	TRIDC2AG050800	TRIDC4AG041800	TRIDC4AG002770	TRIDC3AG043610	TRIDC7AG059520	TRIDC3BG050220	TRIDC1AG003490	TRIDC3AG063300
TRIDC1AG060990	TRIDC5AG039540	TRIDC1AG003180	TRIDC5BG063290	TRIDC5AG002900	TRIDC3AG018080	TRIDC6AG023850	TRIDC4AG006180	TRIDC6AG030360	TRIDC2BG026970	TRIDC4AG045560	TRIDC5AG066970
TRIDC2AG017230	TRIDC6AG053590	TRIDC7AG011930	TRIDC3BG073530	TRIDC3AG021210	TRIDC1AG034780	TRIDC5AG017580	TRIDC3AG014470	TRIDC5AG061740	TRIDC1BG049300	TRIDC7AG004750	TRIDC7AG033890
TRIDC6AG039130	TRIDC7AG064930	TRIDC7AG024490	TRIDC1BG064990	TRIDC3AG011560	TRIDC2AG035170	TRIDC2AG057590	TRIDC2AG031590	TRIDC4AG059830	TRIDC5BG000120	TRIDC3AG041950	TRIDC2AG058400
TRIDC4AG067430	TRIDC2AG029970	TRIDC2AG022890	TRIDC2BG068840	TRIDC1AG037010	TRIDC7AG025620	TRIDC3AG061880	TRIDC2AG026490	TRIDC6AG033770	TRIDC5BG083160	TRIDC2AG018940	TRIDC3AG006520
TRIDC1AG026560	TRIDC5AG017840	TRIDC6AG048290	TRIDC2BG054830	TRIDC3AG033060	TRIDC1AG036110	TRIDC7AG034040	TRIDC4AG006330	TRIDC7AG021430	TRIDC6BG063840	TRIDC2AG026570	TRIDC6AG048910
TRIDC2AG000760	TRIDC6AG019270	TRIDC4AG066060	TRIDC3BG058240	TRIDC3AG020460	TRIDC3AG047170	TRIDC3AG037090	TRIDC2AG066270	TRIDC1AG032540	TRIDC5BG081990	TRIDC5AG028580	TRIDC7AG057710
TRIDC2AG040410	TRIDC4AG014190	TRIDC3AG056560	TRIDC6BG034200	TRIDC4AG031730	TRIDC5AG025810	TRIDC2AG032190	TRIDC5AG031660	TRIDC3AG026250	TRIDC7BG060570	TRIDC1AG032880	TRIDC7AG077070
TRIDC1AG002470	TRIDC2AG077960	TRIDC7AG058100	TRIDC2BG041630	TRIDC1AG063610	TRIDC7AG021800	TRIDC4AG005400	TRIDC1AG004880	TRIDC2AG069660	TRIDC4BG057940	TRIDC4AG067680	TRIDC7AG069900
TRIDC7AG058150	TRIDC3AG003160	TRIDC3AG043100	TRIDC7BG070410	TRIDC1AG034060	TRIDC7AG026380	TRIDC6AG055940	TRIDC6AG049150	TRIDC4AG023640	TRIDC3BG043650	TRIDC5AG022530	TRIDC7AG044640
TRIDC2AG005780	TRIDC1AG022470	TRIDC6AG032560	TRIDC2BG008370	TRIDC3AG004980	TRIDC6AG005540	TRIDC1AG041660	TRIDC5AG075660	TRIDC4AG042270	TRIDC6BG066080	TRIDC6AG057140	TRIDC5AG013680
TRIDC1AG059880	TRIDC1AG020340	TRIDC7AG076780	TRIDC6BG045850	TRIDC4AG023010	TRIDC5AG064940	TRIDC1AG050800	TRIDC6AG034780	TRIDC3AG041510	TRIDC1BG005150	TRIDC3AG034920	TRIDC2AG076140
TRIDC1AG055280	TRIDC7AG075700	TRIDC6AG018400	TRIDC4BG021630	TRIDC6AG037060	TRIDC5AG003490	TRIDC3AG022450	TRIDC5AG022060	TRIDC7AG001010	TRIDC1BG004530	TRIDC3AG052470	TRIDC4AG006650
TRIDC4AG038850	TRIDC1AG053180	TRIDC7AG044610	TRIDC3BG032970	TRIDC7AG015740	TRIDC2AG021520	TRIDC1AG059440	TRIDC3AG055920	TRIDC4AG041760	TRIDC3BG028480	TRIDC3AG045030	TRIDC4AG035940
TRIDC5AG062560	TRIDC7AG064310	TRIDC5AG017360	TRIDC5BG010520	TRIDC3AG011950	TRIDC7AG003980	TRIDC7AG051970	TRIDC2AG030570	TRIDC1AG006290	TRIDC4BG022800	TRIDC3AG000110	TRIDC1AG045140
TRIDC5AG045040	TRIDC3AG031210	TRIDC1AG040900	TRIDC5BG009510	TRIDC7AG047670	TRIDC5AG004910	TRIDC1AG033420	TRIDC7AG058480	TRIDC3AG038450	TRIDC7BG003190	TRIDC2AG063070	TRIDC2AG054320
TRIDC5AG064420	TRIDC2AG016530	TRIDC5AG029060	TRIDC3BG058830	TRIDC3AG035340	TRIDC1AG016880	TRIDC7AG064950	TRIDC3AG054840	TRIDC6AG057050	TRIDC5BG067600	TRIDC3AG037530	TRIDC5AG021050
TRIDC5AG038980	TRIDC7AG024530	TRIDC4AG066220	TRIDC1BG027010	TRIDC2AG024960	TRIDC4AG040730	TRIDC1AG013980	TRIDC7AG032220	TRIDC7AG054340	TRIDC1BG004890	TRIDC3AG007690	TRIDC4AG020140
TRIDC1AG003310	TRIDC6AG007680	TRIDC7AG015740	TRIDC1BG063230	TRIDC5AG028850	TRIDC3AG013850	TRIDC3AG034560	TRIDC4AG067860	TRIDC4AG059700	TRIDC5BG060310	TRIDC1AG019260	TRIDC5AG072410
TRIDC2AG075550	TRIDC5AG058710	TRIDC7AG060930	TRIDC6BG013680	TRIDC1AG063560	TRIDC7AG011290	TRIDC2AG013980	TRIDC3AG075300	TRIDC7AG025280	TRIDC4BG021520	TRIDC2AG069830	TRIDC2AG072110
TRIDC1AG038720	TRIDC4AG027340	TRIDC4AG062430	TRIDC4BG064280	TRIDC4AG038390	TRIDC5AG049090	TRIDC4AG044000	TRIDC1AG031800	TRIDC3AG052900	TRIDC6BG040100	TRIDC3AG026000	TRIDC5AG020420
TRIDC7AG044430	TRIDC5AG065190	TRIDC5AG002170	TRIDC7BG068410	TRIDC1AG022780	TRIDC6AG057760	TRIDC4AG023910	TRIDC3AG063440	TRIDC3AG014280	TRIDC4BG030220	TRIDC7AG015290	TRIDC5AG050880
TRIDC1AG026350	TRIDC2AG011460	TRIDC7AG070280	TRIDC4BG003230	TRIDC1AG006420	TRIDC2AG037840	TRIDC4AG046500	TRIDC6AG038530	TRIDC3AG008710	TRIDC2BG049770	TRIDC5AG020300	TRIDC1AG047870
TRIDC4AG027570	TRIDC6AG049960	TRIDC7AG024570	TRIDC5BG044060	TRIDC4AG014520	TRIDC1AG022710	TRIDC3AG024310	TRIDC5AG011380	TRIDC5AG013760	TRIDC2BG047250	TRIDC7AG077070	TRIDC7AG042450
TRIDC5AG015430	TRIDC6AG039420	TRIDC3AG057520	TRIDC7BG033400	TRIDC3AG025230	TRIDC5AG022250	TRIDC3AG043970	TRIDC5AG005810	TRIDC3AG068780	TRIDC2BG020590	TRIDC3AG063450	TRIDC3AG059790
TRIDC2AG076950	TRIDC3AG061190	TRIDC2AG042130	TRIDC4BG002420	TRIDC3AG059930	TRIDC5AG002810	TRIDC4AG049890	TRIDC5AG006900	TRIDC2AG025140	TRIDC2BG064770	TRIDC2AG032140	TRIDC1AG033280
TRIDC5AG003030	TRIDC4AG019500	TRIDC4AG001840	TRIDC1BG000370	TRIDC3AG028460	TRIDC7AG037280	TRIDC1AG011120	TRIDC5AG067390	TRIDC5AG031910	TRIDC6BG021260	TRIDC5AG010520	TRIDC4AG040540
TRIDC4AG040850	TRIDC2AG020760	TRIDC6AG033210	TRIDC7BG007440	TRIDC7AG053270	TRIDC1AG034210	TRIDC5AG056050	TRIDC5AG046900	TRIDC2AG037840	TRIDC2BG004250	TRIDC3AG034250	TRIDC5AG054810
TRIDC4AG040790	TRIDC7AG005970	TRIDC3AG004820	TRIDC2BG040150	TRIDC4AG070320	TRIDC1AG062800	TRIDC4AG053960	TRIDC2AG019620	TRIDC2AG042630	TRIDC7BG034130	TRIDC3AG061990	TRIDC1AG056110
TRIDC1AG001710	TRIDC1AG059550	TRIDC7AG067010	TRIDC4BG031420	TRIDC5AG012740	TRIDC1AG006440	TRIDC3AG041640	TRIDC2AG068690	TRIDC3AG052390	TRIDC3BG056830	TRIDC6AG003400	TRIDC4AG013490
TRIDC1AG003490	TRIDC2AG077550	TRIDC3AG024580	TRIDC5BG003990	TRIDC6AG015920	TRIDC3AG000920	TRIDC1AG012280	TRIDC2AG032080	TRIDC5AG058540	TRIDC2BG047340	TRIDC5AG062070	TRIDC4AG017680
TRIDC3AG044450	TRIDC5AG057090	TRIDC4AG071260	TRIDC6BG026310	TRIDC7AG049860	TRIDC3AG017930	TRIDC3AG039970	TRIDC5AG068590	TRIDC5AG010350	TRIDC4BG045580	TRIDC3AG051410	TRIDC7AG051820
TRIDC5AG035660	TRIDC7AG019370	TRIDC6AG008520	TRIDC4BG059800	TRIDC7AG070660	TRIDC2AG019820	TRIDC5AG067510	TRIDC2AG016510	TRIDC7AG000270	TRIDC5BG065670	TRIDC3AG042750	TRIDC2AG079790
TRIDC7AG047800	TRIDC1AG062430	TRIDC3AG002100	TRIDC1BG004180	TRIDC6AG016900	TRIDC1AG017270	TRIDC2AG066900	TRIDC1AG027190	TRIDC2AG011690	TRIDC7BG005820	TRIDC2AG065610	TRIDC7AG012870
TRIDC7AG068770	TRIDC4AG032570	TRIDC5AG039520	TRIDC2BG062190	TRIDC5AG015410	TRIDC7AG002470	TRIDC7AG052590	TRIDC6AG060020	TRIDC7AG066800	TRIDC6BG067850	TRIDC1AG004410	TRIDC6AG016060
TRIDC5AG068120	TRIDC5AG051650	TRIDC1AG009170	TRIDC2BG074260	TRIDC7AG058670	TRIDC4AG009550	TRIDC6AG007320	TRIDC5AG076200	TRIDC2AG049510	TRIDC7BG053940	TRIDC3AG011730	TRIDC7AG032410
TRIDC2AG022890	TRIDC2AG075400	TRIDC1AG036210	TRIDC5BG061630	TRIDC7AG030430	TRIDC5AG068120	TRIDC6AG015350	TRIDC6AG041280	TRIDC1AG032620	TRIDC7BG007010	TRIDC2AG012290	TRIDC7AG023840
TRIDC7AG069910	TRIDC6AG015870	TRIDC3AG064300	TRIDC5BG022350	TRIDC3AG028190	TRIDC1AG013060	TRIDC4AG062430	TRIDC5AG036600	TRIDC7AG055050	TRIDC3BG015450	TRIDC6AG038810	TRIDC3AG023990
TRIDC4AG060680	TRIDC3AG048690	TRIDC5AG016980	TRIDC6BG005180	TRIDC3AG025460	TRIDC2AG014130	TRIDC5AG017470	TRIDC6AG015970	TRIDC7AG056250	TRIDC2BG040260	TRIDC4AG064860	TRIDC1AG053280
TRIDC3AG037430	TRIDC5AG007780	TRIDC2AG039480	TRIDC5BG046060	TRIDC6AG021590	TRIDC6AG014540	TRIDC2AG076840	TRIDC3AG020790	TRIDC6AG002000	TRIDC2BG005970	TRIDC4AG029250	TRIDC4AG016210
TRIDC1AG003170	TRIDC2AG053810	TRIDC7AG021540	TRIDC2BG034540	TRIDC3AG048560	TRIDC1AG048900	TRIDC6AG016900	TRIDC6AG004070	TRIDC1AG014680	TRIDC4BG031630	TRIDC2AG048380	TRIDC5AG065230
TRIDC2AG078640	TRIDC5AG062500	TRIDC2AG034510	TRIDC7BG025130	TRIDC5AG054150	TRIDC7AG035260	TRIDC1AG061100	TRIDC5AG003410	TRIDC1AG012900	TRIDC5BG046020	TRIDC2AG070530	TRIDC2AG080700
TRIDC5AG069020	TRIDC7AG023730	TRIDC4AG018100	TRIDC3BG011380	TRIDC5AG039300	TRIDC7AG076400	TRIDC4AG041130	TRIDC6AG008730	TRIDC4AG029540	TRIDC2BG009320	TRIDC5AG019810	TRIDC6AG049540
TRIDC7AG023620	TRIDC2AG071390	TRIDC3AG026690	TRIDC7BG075300	TRIDC7AG033660	TRIDC1AG023230	TRIDC4AG036220	TRIDC3AG065700	TRIDC5AG010450	TRIDC2BG059850	TRIDC3AG010820	TRIDC2AG026450
TRIDC7AG051970	TRIDC2AG059720	TRIDC3AG074980	TRIDC6BG000700	TRIDC4AG016290	TRIDC5AG008520	TRIDC1AG013800	TRIDC5AG016040	TRIDC7AG051030	TRIDC4BG045310	TRIDC3AG000510	TRIDC7AG077010
TRIDC6AG044220	TRIDC7AG029620	TRIDC7AG030470	TRIDC2BG078690	TRIDC5AG010850	TRIDC3AG038700	TRIDC4AG017020	TRIDC3AG043170	TRIDC2AG045590	TRIDC4BG007970	TRIDC4AG010120	TRIDC4AG030350
TRIDC3AG039960	TRIDC2AG017860	TRIDC2AG029970	TRIDC3BG027700	TRIDC7AG023960	TRIDC6AG047900	TRIDC4AG056180	TRIDC7AG007110	TRIDC3AG010610	TRIDC6BG010540	TRIDC5AG025600	TRIDC4AG033650
TRIDC3AG072510	TRIDC6AG025280	TRIDC7AG020500	TRIDC4BG006950	TRIDC1AG045570	TRIDC4AG042630	TRIDC6AG028600	TRIDC5AG027460	TRIDC6AG020990	TRIDC4BG058150	TRIDC5AG028340	TRIDC7AG050800
TRIDC5AG020500	TRIDC6AG048910	TRIDC5AG074110	TRIDC1BG013960	TRIDC2AG057980	TRIDC5AG032540	TRIDC6AG041520	TRIDC1AG018530	TRIDC1AG051100	TRIDC1BG029600	TRIDC4AG017160	TRIDC1AG018980
TRIDC4AG006620	TRIDC5AG009050	TRIDC1AG006140	TRIDC7BG069870	TRIDC3AG006610	TRIDC6AG029030	TRIDC3AG071530	TRIDC3AG041950	TRIDC1AG048910	TRIDC4BG006190	TRIDC6AG046900	TRIDC4AG023970
TRIDC6AG048480	TRIDC6AG037230	TRIDC7AG053330	TRIDC6BG028800	TRIDC5AG048220	TRIDC5AG045050	TRIDC2AG031760	TRIDC7AG037280	TRIDC4AG017100	TRIDC5BG082960	TRIDC7AG021840	TRIDC1AG063630
TRIDC2AG019750	TRIDC2AG051310	TRIDC3AG044200	TRIDC5BG049850	TRIDC6AG015180	TRIDC7AG070930	TRIDC3AG046900	TRIDC2AG024250	TRIDC3AG006420	TRIDC4BG041480	TRIDC5AG034220	TRIDC1AG026370
TRIDC1AG003880	TRIDC5AG039280	TRIDC4AG025010	TRIDC5BG016450	TRIDC6AG037650	TRIDC2AG000600	TRIDC7AG047130	TRIDC3AG003910	TRIDC3AG035910	TRIDC2BG087670	TRIDC4AG040210	TRIDC7AG049640
TRIDC2AG050270	TRIDC5AG073430	TRIDC4AG001240	TRIDC7BG021480	TRIDC2AG014670	TRIDC2AG020420	TRIDC6AG010900	TRIDC5AG041180	TRIDC5AG064680	TRIDC6BG017790	TRIDC3AG033000	TRIDC3AG055950
TRIDC1AG055150	TRIDC1AG036420	TRIDC2AG057750	TRIDC7BG020820	TRIDC5AG053140	TRIDC2AG064520	TRIDC1AG023310	TRIDC4AG032550	TRIDC2AG037630	TRIDC5BG008790	TRIDC2AG081080	TRIDC5AG071420
TRIDC3AG026090	TRIDC7AG031830	TRIDC1AG019990	TRIDC5BG048740	TRIDC7AG059470	TRIDC4AG008640	TRIDC3AG064740	TRIDC3AG024890	TRIDC4AG072190	TRIDC3BG000840	TRIDC1AG033460	TRIDC7AG052480
TRIDC7AG052480	TRIDC5AG062800	TRIDC7AG031030	TRIDC2BG055680	TRIDC2AG052150	TRIDC6AG021820	TRIDC7AG014470	TRIDC3AG044270	TRIDC4AG056130	TRIDC3BG015160	TRIDC7AG013020	TRIDC1AG059580
TRIDC2AG065750	TRIDC7AG034200	TRIDC1AG057090	TRIDC1BG065470	TRIDC7AG018370	TRIDC1AG053560	TRIDC5AG072580	TRIDC5AG040670	TRIDC4AG006380	TRIDC7BG005560	TRIDC7AG056500	TRIDC2AG070320
TRIDC3AG016110	TRIDC2AG019620	TRIDC3AG017610	TRIDC5BG027290	TRIDC3AG037140	TRIDC2AG022160	TRIDC4AG043460	TRIDC7AG008640	TRIDC4AG052150	TRIDC5BG026970	TRIDC2AG065600	TRIDC5AG065490
TRIDC2AG076540	TRIDC5AG058590	TRIDC5AG054170	TRIDC4BG005420	TRIDC2AG007460	TRIDC6AG018810	TRIDC4AG010730	TRIDC5AG026090	TRIDC1AG040150	TRIDC2BG060970	TRIDC7AG077340	TRIDC1AG029430
TRIDC1AG043980	TRIDC1AG020560	TRIDC2AG024000	TRIDC3BG080640	TRIDC1AG041740	TRIDC2AG054920	TRIDC4AG005600	TRIDC5AG044200	TRIDC2AG016160	TRIDC4BG003640	TRIDC3AG034540	TRIDC2AG037690
TRIDC3AG016290	TRIDC5AG038290	TRIDC5AG074210	TRIDC5BG019550	TRIDC3AG028510	TRIDC7AG026620	TRIDC5AG006900	TRIDC2AG078340	TRIDC2AG026870	TRIDC1BG047870	TRIDC5AG057160	TRIDC7AG010400
TRIDC4AG072160	TRIDC3AG048070	TRIDC7AG025120	TRIDC4BG057270	TRIDC7AG008460	TRIDC7AG007500	TRIDC4AG027870	TRIDC4AG056140	TRIDC1AG019560	TRIDC3BG005390	TRIDC1AG050320	TRIDC3AG026680
TRIDC7AG052520	TRIDC1AG054590	TRIDC6AG047900	TRIDC6BG069010	TRIDC2AG015370	TRIDC2AG049650	TRIDC5AG015420	TRIDC1AG029590	TRIDC2AG051490	TRIDC1BG043610	TRIDC2AG075760	TRIDC7AG016510
TRIDC2AG064980	TRIDC6AG010430	TRIDC1AG027010	TRIDC3BG027670	TRIDC5AG025350	TRIDC3AG040490	TRIDC5AG033590	TRIDC3AG019280	TRIDC4AG015580	TRIDC3BG080790	TRIDC7AG050800	TRIDC4AG053990
TRIDC7AG042740	TRIDC6AG000870	TRIDC3AG074990	TRIDC2BG042550	TRIDC4AG054840	TRIDC1AG047680	TRIDC5AG071590	TRIDC2AG037580	TRIDC5AG070530	TRIDC6BG009850	TRIDC1AG024210	TRIDC5AG038490
TRIDC7AG046850	TRIDC6AG012370	TRIDC1AG022920	TRIDC5BG008220	TRIDC1AG018660	TRIDC2AG050340	TRIDC4AG061710	TRIDC7AG012040	TRIDC6AG036960	TRIDC7BG026660	TRIDC2AG044650	TRIDC7AG022800
TRIDC2AG020700	TRIDC3AG018170	TRIDC7AG068450	TRIDC7BG003870	TRIDC1AG037600	TRIDC3AG006420	TRIDC2AG002460	TRIDC6AG035580	TRIDC4AG056920	TRIDC7BG001670	TRIDC3AG042980	TRIDC5AG075520
TRIDC5AG029970	TRIDC1AG050690	TRIDC1AG003210	TRIDC3BG080340	TRIDC6AG042960	TRIDC4AG047640	TRIDC6AG050850	TRIDC5AG075600	TRIDC5AG012790	TRIDC5BG037920	TRIDC5AG072430	TRIDC2AG013980
TRIDC2AG030840	TRIDC4AG009800	TRIDC5AG033220	TRIDC5BG067350	TRIDC3AG018050	TRIDC7AG026190	TRIDC2AG032730	TRIDC3AG017570	TRIDC4AG014890	TRIDC1BG071470	TRIDC2AG073760	TRIDC2AG036020
TRIDC6AG053640	TRIDC3AG050840	TRIDC3AG071290	TRIDC6BG070750	TRIDC4AG003850	TRIDC2AG022410	TRIDC6AG029970	TRIDC1AG014350	TRIDC5AG031180	TRIDC1BG042250	TRIDC3AG041190	TRIDC7AG073800
TRIDC5AG071060	TRIDC4AG051850	TRIDC1AG065390	TRIDC4BG009310	TRIDC1AG036160	TRIDC6AG052320	TRIDC7AG012670	TRIDC4AG020850	TRIDC7AG025170	TRIDC1BG061410	TRIDC2AG057980	TRIDC2AG070570
TRIDC1AG022780	TRIDC6AG035580	TRIDC7AG045160	TRIDC7BG073780	TRIDC5AG008520	TRIDC4AG042360	TRIDC1AG007410	TRIDC7AG013150	TRIDC6AG031080	TRIDC7BG043060	TRIDC1AG046150	TRIDC7AG055370
TRIDC6AG013420	TRIDC7AG050560	TRIDC2AG015310	TRIDC2BG045830	TRIDC3AG040430	TRIDC7AG002750	TRIDC4AG037330	TRIDC3AG006460	TRIDC7AG038040	TRIDC2BG008600	TRIDC1AG007870	TRIDC4AG019820
TRIDC1AG045340	TRIDC7AG030790	TRIDC7AG003000	TRIDC3BG068310	TRIDC2AG056930	TRIDC1AG029320	TRIDC4AG042820	TRIDC7AG057670	TRIDC6AG055280	TRIDC4BG038930	TRIDC7AG072470	TRIDC6AG015490
TRIDC5AG059510	TRIDC5AG073210	TRIDC3AG028370	TRIDC5BG000420	TRIDC7AG067990	TRIDC1AG048130	TRIDC7AG070760	TRIDC3AG068820	TRIDC7AG040340	TRIDC1BG057170	TRIDC6AG007950	TRIDC7AG077060
TRIDC6AG030320	TRIDC7AG051880	TRIDC4AG045920	TRIDC6BG049650	TRIDC1AG054650	TRIDC1AG044890	TRIDC5AG073440	TRIDC3AG012610	TRIDC4AG057370	TRIDC2BG038200	TRIDC5AG009560	TRIDC5AG010850
TRIDC7AG060550	TRIDC4AG001840	TRIDC6AG013290	TRIDC3BG024520	TRIDC4AG024490	TRIDC2AG078740	TRIDC4AG058120	TRIDC1AG028470	TRIDC3AG043910	TRIDC3BG084820	TRIDC2AG018390	TRIDC7AG060560
TRIDC7AG039630	TRIDC7AG040100	TRIDC5AG059260	TRIDC7BG019070	TRIDC6AG045330	TRIDC6AG028580	TRIDC5AG022440	TRIDC6AG026240	TRIDC4AG071260	TRIDC7BG039180	TRIDC4AG014620	TRIDC2AG038940
TRIDC2AG004220	TRIDC5AG067130	TRIDC1AG041500	TRIDC3BG056870	TRIDC5AG013220	TRIDC6AG046860	TRIDC2AG033480	TRIDC5AG017580	TRIDC7AG047100	TRIDC2BG004210	TRIDC5AG037100	TRIDC2AG044450
TRIDC7AG061450	TRIDC7AG060930	TRIDC6AG040090	TRIDC7BG030050	TRIDC3AG052870	TRIDC7AG021450	TRIDC2AG043940	TRIDC4AG036940	TRIDC2AG030470	TRIDC5BG060420	TRIDC7AG050350	TRIDC1AG030060
TRIDC4AG004840	TRIDC7AG006850	TRIDC3AG025140	TRIDC4BG052550	TRIDC5AG018760	TRIDC3AG043340	TRIDC5AG061820	TRIDC2AG022370	TRIDC5AG045240	TRIDC3BG039310	TRIDC7AG060440	TRIDC7AG045350
TRIDC3AG045180	TRIDC2AG019850	TRIDC5AG009190	TRIDC7BG074900	TRIDC7AG068460	TRIDC5AG039520	TRIDC4AG032680	TRIDC2AG046050	TRIDC4AG015280	TRIDC4BG014230	TRIDC6AG041330	TRIDC7AG063070
TRIDC5AG052350	TRIDC2AG047220	TRIDC5AG014530	TRIDC7BG040470	TRIDC6AG059240	TRIDC7AG016950	TRIDC5AG065810	TRIDC7AG044150	TRIDC5AG032310	TRIDC5BG046740	TRIDC5AG068840	TRIDC2AG071390
TRIDC3AG021800	TRIDC1AG027600	TRIDC6AG056020	TRIDC2BG031070	TRIDC1AG045850	TRIDC4AG042580	TRIDC4AG066330	TRIDC2AG010600	TRIDC4AG016430	TRIDC3BG022290	TRIDC3AG055270	TRIDC1AG019110
TRIDC5AG011050	TRIDC7AG046850	TRIDC6AG015520	TRIDC2BG087670	TRIDC5AG016290	TRIDC2AG062350	TRIDC6AG049150	TRIDC2AG081370	TRIDC2AG034970	TRIDC5BG041940	TRIDC1AG016690	TRIDC5AG064070
TRIDC7AG067670	TRIDC7AG040370	TRIDC1AG060190	TRIDC4BG061340	TRIDC3AG032330	TRIDC3AG041180	TRIDC2AG003030	TRIDC7AG069540	TRIDC3AG012480	TRIDC7BG046050	TRIDC6AG052580	TRIDC7AG049730
TRIDC2AG011470	TRIDC5AG041180	TRIDC1AG013270	TRIDC6BG047190	TRIDC7AG072520	TRIDC5AG031260	TRIDC2AG056720	TRIDC4AG029450	TRIDC7AG020980	TRIDC2BG071560	TRIDC7AG062610	TRIDC1AG017020
TRIDC2AG018850	TRIDC7AG063070	TRIDC5AG059930	TRIDC1BG038920	TRIDC6AG000820	TRIDC4AG021740	TRIDC5AG030550	TRIDC4AG056430	TRIDC5AG042600	TRIDC2BG026120	TRIDC7AG063650	TRIDC7AG069500
TRIDC2AG048080	TRIDC6AG045930	TRIDC7AG043020	TRIDC6BG057760	TRIDC2AG018890	TRIDC7AG040960	TRIDC2AG044340	TRIDC6AG037060	TRIDC5AG035760	TRIDC3BG026960	TRIDC4AG013950	TRIDC2AG073760
TRIDC4AG011780	TRIDC7AG058930	TRIDC4AG063630	TRIDC3BG086120	TRIDC1AG011970	TRIDC2AG057650	TRIDC3AG027410	TRIDC6AG050850	TRIDC7AG056740	TRIDC3BG066680	TRIDC5AG052060	TRIDC5AG068830
TRIDC4AG042890	TRIDC1AG046930	TRIDC4AG019030	TRIDC6BG044900	TRIDC6AG024510	TRIDC3AG016080	TRIDC6AG026160	TRIDC5AG038660	TRIDC4AG005600	TRIDC7BG025360	TRIDC1AG030820	TRIDC2AG044680
TRIDC3AG004470	TRIDC1AG038620	TRIDC3AG036070	TRIDC3BG068530	TRIDC1AG006740	TRIDC1AG031590	TRIDC4AG060330	TRIDC2AG058350	TRIDC3AG066660	TRIDC6BG068050	TRIDC2AG042000	TRIDC3AG008010
TRIDC3AG040050	TRIDC2AG042150	TRIDC5AG039650	TRIDC2BG054820	TRIDC1AG014020	TRIDC2AG045800	TRIDC2AG080700	TRIDC1AG045140	TRIDC2AG053960	TRIDC2BG040230	TRIDC7AG032090	TRIDC7AG002950
TRIDC6AG010050	TRIDC5AG042030	TRIDC1AG016880	TRIDC3BG005740	TRIDC6AG025490	TRIDC5AG070880	TRIDC4AG027140	TRIDC1AG027410	TRIDC7AG047170	TRIDC7BG004080	TRIDC7AG005350	TRIDC2AG055510
TRIDC1AG039550	TRIDC4AG013910	TRIDC6AG052380	TRIDC5BG075990	TRIDC6AG055020	TRIDC2AG014360	TRIDC3AG003150	TRIDC4AG040720	TRIDC6AG044200	TRIDC7BG004200	TRIDC2AG071580	TRIDC5AG006940
TRIDC4AG030280	TRIDC1AG024180	TRIDC5AG073900	TRIDC7BG016300	TRIDC6AG026480	TRIDC3AG008450	TRIDC1AG006740	TRIDC7AG023790	TRIDC1AG016730	TRIDC7BG057420	TRIDC7AG014570	TRIDC7AG057600
TRIDC1AG063550	TRIDC2AG066050	TRIDC5AG068460	TRIDC3BG085690	TRIDC5AG049200	TRIDC6AG001220	TRIDC4AG069320	TRIDC6AG002110	TRIDC4AG038910	TRIDC6BG008750	TRIDC4AG037560	TRIDC7AG018460
TRIDC7AG058830	TRIDC2AG019430	TRIDC7AG045790	TRIDC7BG071460	TRIDC6AG008430	TRIDC6AG022700	TRIDC1AG064940	TRIDC7AG035250	TRIDC2AG056950	TRIDC3BG031410	TRIDC7AG045660	TRIDC5AG010290
TRIDC7AG028290	TRIDC5AG068820	TRIDC6AG036610	TRIDC1BG045510	TRIDC7AG053080	TRIDC2AG016400	TRIDC3AG030970	TRIDC3AG004190	TRIDC1AG051650	TRIDC3BG013660	TRIDC6AG046430	TRIDC5AG074330
TRIDC6AG012240	TRIDC3AG053000	TRIDC5AG051560	TRIDC7BG060740	TRIDC2AG000760	TRIDC7AG043100	TRIDC5AG040320	TRIDC4AG005430	TRIDC1AG035360	TRIDC4BG059550	TRIDC3AG029110	TRIDC3AG016170
TRIDC7AG003640	TRIDC3AG055580	TRIDC2AG012790	TRIDC5BG082700	TRIDC5AG025810	TRIDC4AG039990	TRIDC5AG040780	TRIDC5AG042000	TRIDC2AG002390	TRIDC2BG076330	TRIDC5AG073390	TRIDC3AG022080
TRIDC1AG031900	TRIDC7AG060730	TRIDC2AG043370	TRIDC7BG042530	TRIDC1AG063970	TRIDC6AG036000	TRIDC3AG056640	TRIDC5AG054300	TRIDC1AG013920	TRIDC4BG017800	TRIDC1AG018710	TRIDC1AG043340
TRIDC6AG021270	TRIDC7AG043250	TRIDC1AG041230	TRIDC2BG066110	TRIDC7AG023360	TRIDC1AG017160	TRIDC5AG065010	TRIDC2AG038430	TRIDC5AG054980	TRIDC2BG056780	TRIDC3AG036990	TRIDC3AG001010
TRIDC3AG057240	TRIDC1AG043980	TRIDC4AG009840	TRIDC5BG045900	TRIDC3AG050600	TRIDC2AG047180	TRIDC2AG019640	TRIDC1AG060440	TRIDC7AG061190	TRIDC7BG069350	TRIDC5AG059040	TRIDC2AG050770
TRIDC3AG066420	TRIDC7AG052950	TRIDC5AG030020	TRIDC7BG044310	TRIDC5AG010490	TRIDC7AG042250	TRIDC2AG062120	TRIDC5AG012860	TRIDC5AG072420	TRIDC7BG005430	TRIDC2AG014640	TRIDC5AG036990
TRIDC6AG024270	TRIDC1AG002480	TRIDC6AG034080	TRIDC1BG060800	TRIDC5AG076650	TRIDC3AG051640	TRIDC4AG029450	TRIDC2AG012570	TRIDC4AG043230	TRIDC4BG006550	TRIDC6AG029730	TRIDC3AG054820
TRIDC7AG034880	TRIDC4AG006620	TRIDC3AG043210	TRIDC1BG013050	TRIDC6AG047480	TRIDC6AG010930	TRIDC5AG022580	TRIDC3AG029970	TRIDC6AG039280	TRIDC2BG009640	TRIDC4AG029180	TRIDC1AG038960
TRIDC2AG060160	TRIDC2AG026320	TRIDC7AG027790	TRIDC6BG042500	TRIDC6AG055550	TRIDC6AG059560	TRIDC2AG006960	TRIDC3AG006470	TRIDC4AG011170	TRIDC4BG059020	TRIDC3AG045150	TRIDC5AG049960
TRIDC2AG077500	TRIDC5AG041860	TRIDC1AG049490	TRIDC7BG016470	TRIDC2AG016400	TRIDC2AG077020	TRIDC2AG022370	TRIDC4AG016210	TRIDC6AG023420	TRIDC2BG057220	TRIDC1AG064990	TRIDC3AG004840
TRIDC4AG041180	TRIDC1AG056290	TRIDC7AG056870	TRIDC3BG043980	TRIDC4AG037030	TRIDC5AG011050	TRIDC5AG022390	TRIDC5AG073320	TRIDC5AG019810	TRIDC4BG054210	TRIDC7AG069690	TRIDC2AG002750
TRIDC2AG044380	TRIDC5AG029690	TRIDC3AG042410	TRIDC5BG002390	TRIDC3AG052780	TRIDC7AG047910	TRIDC2AG013910	TRIDC3AG005290	TRIDC4AG052520		TRIDC1AG051650	TRIDC6AG025970
TRIDC1AG001200	TRIDC5AG021750	TRIDC4AG062310	TRIDC7BG026080	TRIDC6AG021890	TRIDC1AG058290	TRIDC2AG042630	TRIDC7AG061800	TRIDC2AG024950		TRIDC3AG011890	TRIDC6AG003480
TRIDC2AG081080	TRIDC7AG043800	TRIDC1AG000370	TRIDC4BG000120	TRIDC7AG027330	TRIDC5AG027420	TRIDC2AG072050	TRIDC7AG036410	TRIDC6AG022650		TRIDC2AG017790	TRIDC2AG042590
TRIDC1AG036450	TRIDC1AG051760	TRIDC3AG014940	TRIDC6BG058920	TRIDC4AG015410	TRIDC7AG063600	TRIDC4AG047510	TRIDC1AG056190	TRIDC3AG013310		TRIDC6AG028850	TRIDC5AG069910
TRIDC5AG061280	TRIDC1AG039030	TRIDC5AG050630	TRIDC6BG020960	TRIDC7AG010240	TRIDC2AG055700	TRIDC2AG031590	TRIDC7AG069500	TRIDC7AG016540		TRIDC7AG019920	TRIDC1AG007490
TRIDC7AG040790	TRIDC5AG020680	TRIDC6AG019580	TRIDC3BG073120	TRIDC7AG011860	TRIDC2AG050880	TRIDC7AG029070	TRIDC2AG032730	TRIDC4AG014290		TRIDC5AG013940	TRIDC7AG037570
TRIDC1AG027030	TRIDC7AG058830	TRIDC3AG031250	TRIDC7BG059370	TRIDC7AG021380	TRIDC5AG071420	TRIDC1AG056320	TRIDC6AG003480	TRIDC5AG050630		TRIDC5AG021050	TRIDC2AG030130
TRIDC6AG054070	TRIDC7AG053930	TRIDC2AG000770	TRIDC7BG062130	TRIDC1AG037410	TRIDC2AG015660	TRIDC1AG062230	TRIDC2AG011380	TRIDC6AG018660		TRIDC4AG037350	TRIDC7AG064950
TRIDC2AG010220	TRIDC6AG014550	TRIDC1AG004670	TRIDC5BG072890	TRIDC2AG018940	TRIDC5AG030960	TRIDC6AG049310	TRIDC2AG015600	TRIDC4AG031620		TRIDC2AG024080	TRIDC5AG029600
TRIDC2AG020790	TRIDC6AG042340	TRIDC2AG043900	TRIDC7BG075690	TRIDC1AG028350	TRIDC3AG035180	TRIDC4AG058440	TRIDC2AG076840	TRIDC1AG023330		TRIDC7AG002950	TRIDC2AG019870
TRIDC4AG034000	TRIDC3AG068060	TRIDC1AG039810	TRIDC7BG045150	TRIDC6AG041910	TRIDC4AG021860	TRIDC2AG042600	TRIDC6AG014070	TRIDC4AG048360		TRIDC3AG051460	TRIDC7AG005350
TRIDC7AG060920	TRIDC2AG025340	TRIDC7AG072620	TRIDC1BG060410	TRIDC4AG058440	TRIDC5AG067610	TRIDC3AG028530	TRIDC2AG025080	TRIDC5AG066750		TRIDC1AG038230	TRIDC7AG026480
TRIDC6AG022450	TRIDC2AG032460	TRIDC7AG051810	TRIDC1BG033010	TRIDC1AG036090	TRIDC5AG056700	TRIDC5AG037610	TRIDC3AG062000	TRIDC2AG071580		TRIDC7AG030250	TRIDC2AG035670
TRIDC4AG017950	TRIDC3AG065710	TRIDC2AG062240	TRIDC2BG014010	TRIDC2AG064430	TRIDC7AG006850	TRIDC3AG053000	TRIDC6AG022650	TRIDC3AG070680		TRIDC4AG014490	TRIDC2AG055660
TRIDC3AG034830	TRIDC4AG020190	TRIDC2AG053180	TRIDC3BG071090	TRIDC5AG046830	TRIDC4AG037040	TRIDC3AG041480	TRIDC7AG013280	TRIDC4AG048240		TRIDC5AG018730	TRIDC4AG004060
TRIDC4AG014510	TRIDC1AG006440	TRIDC3AG047460	TRIDC1BG031600	TRIDC1AG048680	TRIDC4AG036420	TRIDC1AG033160	TRIDC6AG028470	TRIDC4AG017550		TRIDC1AG024120	TRIDC3AG003980
TRIDC6AG014600	TRIDC4AG053350	TRIDC3AG013170	TRIDC7BG000060	TRIDC4AG008640	TRIDC2AG061010	TRIDC6AG036100	TRIDC2AG001170	TRIDC6AG018980		TRIDC5AG018440	TRIDC7AG038420
TRIDC3AG023190	TRIDC4AG006640	TRIDC1AG062310	TRIDC2BG014050	TRIDC3AG043610	TRIDC4AG006990	TRIDC5AG011530	TRIDC7AG070620	TRIDC4AG056850		TRIDC1AG023040	TRIDC6AG027160
TRIDC3AG037120	TRIDC7AG010980	TRIDC4AG009310	TRIDC7BG000880	TRIDC6AG025940	TRIDC3AG057350	TRIDC5AG028120	TRIDC1AG056080	TRIDC1AG023370		TRIDC5AG074530	TRIDC7AG028970
TRIDC1AG044430	TRIDC6AG031670	TRIDC5AG041960	TRIDC1BG017310	TRIDC1AG049610	TRIDC4AG063360	TRIDC7AG058770	TRIDC1AG025630	TRIDC2AG078640		TRIDC1AG065260	TRIDC7AG075410
TRIDC3AG041090	TRIDC4AG066310	TRIDC6AG012190	TRIDC1BG055140	TRIDC1AG026750	TRIDC5AG034360	TRIDC7AG038120	TRIDC3AG006520	TRIDC3AG032120		TRIDC2AG026450	TRIDC2AG020780
TRIDC5AG030490	TRIDC3AG046230	TRIDC5AG037050	TRIDC1BG008920	TRIDC1AG031120	TRIDC2AG032780	TRIDC3AG053490	TRIDC1AG006710	TRIDC4AG065580		TRIDC2AG046430	TRIDC6AG033090
TRIDC1AG008240	TRIDC3AG013040	TRIDC7AG010470	TRIDC1BG044010	TRIDC4AG031560	TRIDC2AG043900	TRIDC6AG039200	TRIDC1AG023200	TRIDC6AG023990		TRIDC4AG042940	TRIDC3AG054810
TRIDC5AG030550	TRIDC3AG025500	TRIDC3AG041190	TRIDC7BG044140	TRIDC7AG027410	TRIDC1AG015500	TRIDC3AG032080	TRIDC5AG041340	TRIDC4AG056510		TRIDC2AG004460	TRIDC3AG005110
TRIDC7AG062040	TRIDC6AG034570	TRIDC4AG018520	TRIDC7BG036410	TRIDC6AG006910	TRIDC2AG060160	TRIDC5AG076200	TRIDC2AG056640	TRIDC7AG043940		TRIDC1AG062610	TRIDC4AG045560
TRIDC6AG055090	TRIDC6AG035160	TRIDC4AG054380	TRIDC2BG055090	TRIDC4AG026200	TRIDC5AG074330	TRIDC1AG020890	TRIDC4AG059830	TRIDC6AG053530		TRIDC3AG055020	TRIDC6AG043030
TRIDC7AG042590	TRIDC6AG038190	TRIDC1AG056290	TRIDC6BG049390	TRIDC1AG006440	TRIDC7AG050530	TRIDC6AG007440	TRIDC2AG038390	TRIDC3AG038940		TRIDC2AG025760	TRIDC6AG042810
TRIDC1AG020560	TRIDC7AG024020	TRIDC3AG042480	TRIDC7BG060760	TRIDC7AG014650	TRIDC7AG025280	TRIDC6AG035060	TRIDC2AG042730	TRIDC7AG020010		TRIDC5AG023450	TRIDC7AG035820
TRIDC4AG066040	TRIDC2AG053700	TRIDC1AG063110	TRIDC5BG075420	TRIDC1AG063350	TRIDC4AG000390	TRIDC2AG071780	TRIDC4AG027870	TRIDC3AG043970		TRIDC4AG018150	TRIDC2AG033960
TRIDC3AG026690	TRIDC7AG057420	TRIDC7AG028760	TRIDC1BG060780	TRIDC2AG021580	TRIDC4AG012250	TRIDC5AG046710	TRIDC1AG059800	TRIDC4AG014520		TRIDC1AG059580	TRIDC2AG068040
TRIDC4AG010730	TRIDC5AG057270	TRIDC5AG008290	TRIDC7BG035390	TRIDC6AG045350	TRIDC1AG022330	TRIDC3AG016000	TRIDC6AG007750	TRIDC1AG023610		TRIDC5AG067110	TRIDC4AG040570
TRIDC6AG012990	TRIDC1AG017300	TRIDC3AG024330	TRIDC3BG049550	TRIDC5AG065590	TRIDC5AG053960	TRIDC1AG047340	TRIDC4AG042580	TRIDC4AG021160		TRIDC3AG000890	TRIDC1AG020940
TRIDC2AG027950	TRIDC5AG065440	TRIDC4AG010220	TRIDC6BG040170	TRIDC2AG065790	TRIDC4AG009410	TRIDC2AG066910	TRIDC2AG061020	TRIDC7AG057240		TRIDC7AG066650	TRIDC4AG010060
TRIDC4AG044740	TRIDC6AG055090	TRIDC7AG022830	TRIDC1BG038000	TRIDC3AG039480	TRIDC4AG052480	TRIDC4AG015020	TRIDC7AG072260	TRIDC4AG035120		TRIDC7AG029260	TRIDC5AG065940
TRIDC5AG026180	TRIDC5AG008290	TRIDC6AG006580	TRIDC1BG054950	TRIDC5AG008510	TRIDC5AG055660	TRIDC6AG059560	TRIDC5AG055390	TRIDC5AG066860		TRIDC6AG024700	TRIDC3AG061330
TRIDC5AG026830	TRIDC5AG028340	TRIDC1AG026020	TRIDC2BG001290	TRIDC3AG000710	TRIDC7AG006950	TRIDC3AG031590	TRIDC2AG078530	TRIDC5AG008660		TRIDC5AG004220	TRIDC2AG035810
TRIDC6AG043950	TRIDC2AG076110	TRIDC1AG012410	TRIDC3BG006260	TRIDC7AG053110	TRIDC5AG055170	TRIDC2AG073760	TRIDC3AG010400	TRIDC5AG027090		TRIDC1AG034210	TRIDC5AG055230
TRIDC4AG036120	TRIDC7AG059530	TRIDC2AG052840	TRIDC2BG047970	TRIDC4AG040730	TRIDC5AG010490	TRIDC4AG045130	TRIDC5AG030150	TRIDC5AG007970		TRIDC3AG056050	TRIDC5AG038350
TRIDC3AG055400	TRIDC7AG029950	TRIDC7AG040100	TRIDC2BG045960	TRIDC3AG031750	TRIDC5AG021180	TRIDC3AG022410	TRIDC7AG013430	TRIDC5AG019760		TRIDC2AG066100	TRIDC7AG035600
TRIDC2AG038960	TRIDC7AG051970	TRIDC4AG059100	TRIDC3BG054080	TRIDC6AG020770	TRIDC1AG019020	TRIDC4AG015180	TRIDC4AG035130	TRIDC2AG008280		TRIDC6AG013510	TRIDC3AG001080
TRIDC2AG059540	TRIDC7AG005900	TRIDC2AG011270	TRIDC1BG054620	TRIDC1AG027080	TRIDC3AG070950	TRIDC7AG051060	TRIDC7AG004670	TRIDC1AG061260		TRIDC5AG014170	TRIDC3AG073130
[truncated: 6,266 more rows]
