# Supplementary material for: Evolution of Homeologous Gene Expression in Polyploid Wheat
Source: Genes (Basel). 2020 Nov 25;11(12):1401. doi: 10.3390/genes11121401 (PMC7759873; doi:10.3390/genes11121401)
Supplement: Supplementary file 1 [file genes-11-01401-s001.zip › Supporting Dataset 2.xlsx]

## Sheet: Sheet1
List of all over-represented GO/Pfam terms in each comparison.
"Anno", GO/Pfam term ID.
"num_M", represents total investigated gene numbers in a GO/Pfam term.
"num_m", represents gene numbers of this group belong to a GO/Pfam term.
"p-value", p-value calculated by hypergeometric method.
"q-value", adjusted p-value by FDR method.
"name", description of GO/Pfam term.
"PCF" represents "biological process","cellular components" and "molecular function".

## Sheet: Over-represented GO terms
Over-represented GO terms in DEGs
Leaves									Young Inflorescences
Comparison	Anno	M	m	p-value	q-value	name			Comparison	Anno	M	m	p-value	q-value	name
TD vs. AT2	GO:0055114	905	305	4.93646e-07	0.000166852	oxidation-reduction process	P		TD vs. AT2	GO:0043531	143	49	1.42308e-06	0.000481001	ADP binding	F
	GO:0022857	67	34	2.01246e-05	0.00340105	transmembrane transporter activity	F			GO:0055114	905	206	4.19069e-05	0.00708226	oxidation-reduction process	P
	GO:0008017	102	46	3.98849e-05	0.0044937	microtubule binding	F			GO:0006855	42	18	0.000130998	0.00885547	drug transmembrane transport	P
	GO:0016491	399	139	0.00012975	0.0102824	oxidoreductase activity	F			GO:0015238	42	18	0.000130998	0.00885547	drug transmembrane transporter activity	F
	GO:0003777	90	40	0.000182529	0.0102824	microtubule motor activity	F			GO:0015297	42	18	0.000130998	0.00885547	antiporter activity	F
	GO:0007018	90	40	0.000182529	0.0102824	microtubule-based movement	P			GO:0004650	18	10	0.000331001	0.0186464	polygalacturonase activity	F
	GO:0004185	41	21	0.000649472	0.0313602	serine-type carboxypeptidase activity	F
	GO:0005975	299	109	5.06802e-06	0.00171299	carbohydrate metabolic process	P		TTR13 vs. AT2	GO:0055114	905	219	1.66828e-06	0.00056388	oxidation-reduction process	P
										GO:0043531	143	44	0.000173279	0.0292842	ADP binding	F
TTR13 vs. AT2	GO:0004185	41	21	0.000258489	0.0436847	serine-type carboxypeptidase activity	F
	GO:0005840	345	150	1.16809e-07	3.94814e-05	ribosome	C		ETW vs. AT2	GO:0005840	345	145	1.49393e-07	5.04948e-05	ribosome	C
										GO:0003735	349	142	1.84884e-06	0.000208303	structural constituent of ribosome	F
ETW vs. AT2	GO:0006412	349	149	4.90314e-07	8.28631e-05	translation	P			GO:0006412	349	142	1.84884e-06	0.000208303	translation	P
	GO:0003735	349	148	8.6122e-07	9.70308e-05	structural constituent of ribosome	F			GO:0006270	20	16	3.52868e-06	0.000298173	DNA replication initiation	P
	GO:0055114	905	320	0.000423862	0.0358163	oxidation-reduction process	P			GO:0005622	291	120	5.31848e-06	0.000359529	intracellular	C
	GO:0005506	170	72	0.000549889	0.0371725	iron ion binding	F			GO:0043531	143	61	0.000357816	0.020157	ADP binding	F
	GO:0005840	345	138	8.12838e-08	1.67409e-05	ribosome	C
									ETW vs. TD	GO:0006270	20	11	0.000221574	0.0447757	DNA replication initiation	P
ETW vs. TD	GO:0006412	349	139	9.90583e-08	1.67409e-05	translation	P			GO:0008152	442	109	0.000264945	0.0447757	metabolic process	P
	GO:0016705	132	63	2.70499e-07	2.78631e-05	oxidoreductase activity, acting on paired donors, with incorporation or reduction of molecular oxygen	F			GO:0004185	41	17	0.000407743	0.0459391	serine-type carboxypeptidase activity	F
	GO:0003735	349	137	3.2974e-07	2.78631e-05	structural constituent of ribosome	F
	GO:0005506	170	76	4.79427e-07	3.24093e-05	iron ion binding	F		ETW vs. TTR13	GO:0005840	345	70	1.21675e-06	0.000211977	ribosome	C
	GO:0005215	150	64	2.35377e-05	0.00132596	transporter activity	F			GO:0003735	349	70	1.88146e-06	0.000211977	structural constituent of ribosome	F
	GO:0055114	905	296	5.19716e-05	0.00250949	oxidation-reduction process	P			GO:0006412	349	70	1.88146e-06	0.000211977	translation	P
	GO:0020037	226	87	0.000100646	0.00425228	heme binding	F			GO:0003700	351	65	6.07136e-05	0.0051303	sequence-specific DNA binding transcription factor activity	F
	GO:0016020	720	238	0.000138059	0.00506487	membrane	C			GO:0006355	693	111	0.000146571	0.0099082	regulation of transcription, DNA-templated	P
	GO:0005622	291	107	0.000150604	0.00506487	intracellular	C			GO:0004553	211	42	0.000245308	0.013819	hydrolase activity, hydrolyzing O-glycosyl compounds	F
	GO:0004672	983	315	0.000164833	0.00506487	protein kinase activity	F			GO:0055114	905	136	0.000492002	0.0237567	oxidation-reduction process	P
	GO:0006468	985	315	0.00019372	0.00545643	protein phosphorylation	P			GO:0005975	299	53	0.000825736	0.0348874	carbohydrate metabolic process	P
	GO:0004252	88	39	0.000347422	0.00891073	serine-type endopeptidase activity	F			GO:0016020	720	110	0.000941568	0.0353611	membrane	C
	GO:0006855	42	22	0.000421809	0.00891073	drug transmembrane transport	P
	GO:0015238	42	22	0.000421809	0.00891073	drug transmembrane transporter activity	F		TD vs. TTR13	GO:0043531	143	27	3.63053e-06	0.00122712	ADP binding	F
	GO:0015297	42	22	0.000421809	0.00891073	antiporter activity	F			GO:0055114	905	100	1.13553e-05	0.00191904	oxidation-reduction process	P
	GO:0055085	429	147	0.000472992	0.00940418	transmembrane transport	P
	GO:0006810	262	93	0.00146189	0.0274511	transport	P
	GO:0003700	351	120	0.00163978	0.0291709	sequence-specific DNA binding transcription factor activity	F
	GO:0016758	98	40	0.00206846	0.0349569	transferase activity, transferring hexosyl groups	F
	GO:0031047	18	11	0.00246206	0.0396274	gene silencing by RNA	P
	GO:0003993	31	16	0.00309644	0.0461664	acid phosphatase activity	F
	GO:0043531	143	54	0.0031415	0.0461664	ADP binding	F
	GO:0006412	349	186	1.83858e-28	5.4685e-26	translation	P
ETW vs. TTR13	GO:0005840	345	184	3.2358e-28	5.4685e-26	ribosome	C
	GO:0003735	349	184	2.09695e-27	2.36257e-25	structural constituent of ribosome	F
	GO:0005622	291	128	9.69783e-12	8.19466e-10	intracellular	C
	GO:0003700	351	126	1.59314e-05	0.00107696	sequence-specific DNA binding transcription factor activity	F
	GO:0016705	132	54	0.000105729	0.00595607	oxidoreductase activity, acting on paired donors, with incorporation or reduction of molecular oxygen	F
	GO:0043531	143	56	0.000310988	0.0150163	ADP binding	F
	GO:0005506	170	64	0.000438417	0.0185231	iron ion binding	F
	GO:0006468	985	296	0.00114484	0.0429952	protein phosphorylation	P
	GO:0004672	983	295	0.00127614	0.0431335	protein kinase activity	F
	GO:0000786	18	11	0.00166409	0.0474557	nucleosome	C
	GO:0016758	98	39	0.00168482	0.0474557	transferase activity, transferring hexosyl groups	F
TTR13 vs. TD	GO:0043531	143	38	1.98002e-07	6.69246e-05	ADP binding	F

## Sheet: Over-represented Pfam terms
Over-represented Pfam terms in DEGs.
Leaves								Young Inflorescences
Comparison	Anno	M	m	p-value	q-value	name		Comparison	Anno	M	m	p-value	q-value	name
TD vs. AT2	PF00083	67	34	1.52916e-05	0.0115146	Sugar (and other) transporter		TD vs. AT2	PF00931	143	49	2.93912e-06	0.00168939	NB-ARC domain
	PF00411	14	11	6.39114e-05	0.0240626	Ribosomal protein S11			PF00646	210	65	4.4871e-06	0.00168939	F-box domain
	PF00225	90	40	0.000138272	0.0263679	Kinesin motor domain			PF15511	37	17	9.45741e-05	0.0237381	Centromere kinetochore component CENP-T histone fold
	PF16796	19	13	0.000140735	0.0263679	Microtubule binding			PF01554	42	18	0.000178847	0.0306512	MatE
	PF00011	31	18	0.000175085	0.0263679	Hsp20/alpha crystallin family			PF12274	23	12	0.00023161	0.0306512	Protein of unknown function (DUF3615)
									PF07762	36	16	0.000244233	0.0306512	Protein of unknown function (DUF1618)
TTR13 vs. AT2	PF12274	23	16	7.28583e-06	0.00548623	Protein of unknown function (DUF3615)			PF00295	18	10	0.00040315	0.0433674	Glycosyl hydrolases family 28
	PF00854	73	34	3.88072e-05	0.0146109	POT family			PF00107	38	16	0.0005153	0.0485026	Zinc-binding dehydrogenase
	PF00646	210	77	6.93448e-05	0.0174055	F-box domain
	PF00450	41	21	0.00022394	0.0421567	Serine carboxypeptidase		TTR13 vs. AT2	PF12274	23	16	1.00094e-07	7.53709e-05	Protein of unknown function (DUF3615)
									PF00646	210	61	8.81024e-05	0.0301265	F-box domain
ETW vs. AT2	PF16796	19	14	0.000113489	0.0567874	Microtubule binding			PF00125	100	34	0.000125447	0.0301265	Core histone H2A/H2B/H3/H4
	PF00232	32	20	0.00015083	0.0567874	Glycosyl hydrolase family 1			PF00232	32	15	0.000199838	0.0301265	Glycosyl hydrolase family 1
									PF00931	143	44	0.000200043	0.0301265	NB-ARC domain
ETW vs. TD	PF00067	132	63	1.20736e-07	9.09142e-05	Cytochrome P450			PF07762	36	16	0.000265779	0.0333552	Protein of unknown function (DUF1618)
	PF06813	18	13	6.43828e-05	0.0167982	Nodulin-like			PF08387	66	24	0.000387588	0.0416934	FBD
	PF07714	374	131	0.000134236	0.0167982	Protein tyrosine kinase
	PF00069	775	250	0.000138608	0.0167982	Protein kinase domain		ETW vs. TD	PF00125	100	43	6.04879e-09	4.55474e-06	Core histone H2A/H2B/H3/H4
	PF00201	84	38	0.000154132	0.0167982	UDP-glucoronosyl and UDP-glucosyl transferase			PF14551	11	9	7.79167e-06	0.0028835	MCM N-terminal domain
	PF00854	73	34	0.000168583	0.0167982	POT family			PF00847	73	29	1.1488e-05	0.0028835	AP2 domain
	PF07859	41	22	0.000192145	0.0167982	alpha/beta hydrolase fold			PF16211	47	21	2.25531e-05	0.00424561	C-terminus of histone H2A
	PF01248	15	11	0.000197981	0.0167982	Ribosomal protein L7Ae/L30e/S12e/Gadd45 family			PF00493	16	10	0.000100016	0.011787	MCM2/3/5 family
	PF13426	11	9	0.000200775	0.0167982	PAS domain			PF01650	11	8	0.000109573	0.011787	Peptidase C13 family
	PF01554	42	22	0.000303269	0.0205918	MatE			PF00198	15	9	0.00035134	0.027537	2-oxoacid dehydrogenases acyltransferase (catalytic domain)
	PF00082	50	25	0.000310523	0.0205918	Subtilase family			PF01248	15	9	0.00035134	0.027537	Ribosomal protein L7Ae/L30e/S12e/Gadd45 family
	PF00230	37	20	0.000328157	0.0205918	Major intrinsic protein			PF01490	59	22	0.000371207	0.027537	Transmembrane amino acid transporter protein
	PF05922	48	24	0.00040731	0.0235926	Peptidase inhibitor I9			PF00450	41	17	0.000402267	0.027537	Serine carboxypeptidase
	PF14008	28	16	0.000569696	0.0306415	Iron/zinc purple acid phosphatase-like protein C			PF02817	10	7	0.00044623	0.028001	e3 binding domain
	PF00560	116	47	0.000652091	0.032735	Leucine Rich Repeat			PF00201	84	28	0.000553425	0.0298791	UDP-glucoronosyl and UDP-glucosyl transferase
	PF04577	29	16	0.000960394	0.0451986	Protein of unknown function (DUF563)			PF00249	186	52	0.00055552	0.0298791	Myb-like DNA-binding domain
	PF03468	17	11	0.00103843	0.0459963	XS domain			PF00364	22	11	0.000644769	0.0323674	Biotin-requiring enzyme
ETW vs. TTR13	PF00238	11	11	2.72159e-07	0.000204936	Ribosomal protein L14p/L23e		ETW vs. TTR13	PF00847	73	23	4.91191e-06	0.00369867	AP2 domain
	PF00125	100	44	3.60124e-05	0.00986765	Core histone H2A/H2B/H3/H4			PF01248	15	9	9.92109e-06	0.00373529	Ribosomal protein L7Ae/L30e/S12e/Gadd45 family
	PF06813	18	13	3.93133e-05	0.00986765	Nodulin-like			PF00010	97	26	3.1326e-05	0.00786284	Helix-loop-helix DNA-binding domain
	PF00067	132	54	6.02175e-05	0.0113359	Cytochrome P450			PF00249	186	39	0.000175981	0.0331285	Myb-like DNA-binding domain
	PF01248	15	11	0.00012991	0.0195645	Ribosomal protein L7Ae/L30e/S12e/Gadd45 family			PF00101	13	7	0.000258107	0.0388709	Ribulose bisphosphate carboxylase, small chain
	PF00931	143	56	0.000180145	0.0226082	NB-ARC domain
	PF00069	775	238	0.000324761	0.0314344	Protein kinase domain		TTR13 vs. TD	PF00125	100	27	5.2418e-10	3.94707e-07	Core histone H2A/H2B/H3/H4
	PF00201	84	36	0.000333964	0.0314344	UDP-glucoronosyl and UDP-glucosyl transferase			PF16211	47	16	4.8956e-08	1.84319e-05	C-terminus of histone H2A
									PF00931	143	27	1.57525e-06	0.000395389	NB-ARC domain
TTR13 vs. TD	PF00931	143	38	6.23778e-08	4.69705e-05	NB-ARC domain			PF07762	36	12	3.0199e-06	0.000568497	Protein of unknown function (DUF1618)
	PF00125	100	25	3.33715e-05	0.0125644	Core histone H2A/H2B/H3/H4			PF00646	210	33	8.00681e-06	0.00120583	F-box domain
	PF14368	21	9	0.00014893	0.0373814	Probable lipid transfer			PF12274	23	8	9.86092e-05	0.0123755	Protein of unknown function (DUF3615)
									PF00107	38	10	0.000192152	0.0180863	Zinc-binding dehydrogenase
									PF08240	38	10	0.000192152	0.0180863	Alcohol dehydrogenase GroES-like domain
									PF00067	132	21	0.000283848	0.0237486	Cytochrome P450
									PF00168	91	16	0.000470692	0.0354431	C2 domain
